# Supplementary material for: Systematic discovery of mutation-specific synthetic lethals by mining pan-cancer human primary tumor data
Source: Nat Commun. 2017 May 31;8:15580. doi: 10.1038/ncomms15580 (PMC5460027; doi:10.1038/ncomms15580)
Supplement: Supplementary Data 1 — Catalogue of MiSL-targetable Mutations and candidate MiSL candidates. [file ncomms15580-s2.xlsx]

## Sheet: Sheet1
Supplementary Data 1: Catalogue of MiSL-targetable mutations and corresponding MiSL candidates
Catalogue of MiSL-targetable mutations and the corresponding MiSL candidates in Acute Myeloid Leukemia (AML)
Mutation	Num of MiSL Candidates	MiSL Candidates
IDH1	89	ACACA, ADD3, ARHGAP22, ARHGAP5, ATP5C1, BAG2, BCL2L2, C6orf64, CCNB1IP1, CLPX, CLTA, CNIH4, CNOT7, CREBZF, CSNK1E, CUL2, CUTC, DDX50, DDX52, DLG5, DST, DUSP14, EIF3E, ELP3, ERICH1, EWSR1, FAM179B, GLO1, HIC2, HMBOX1, HMGXB4, HNRNPC, KDM6B, KLHDC2, KLHL22, MAPK8, MARCH5, MGEA5, MLLT10, MUT, NF1, NFAT5, NFATC3, NLK, NMT2, NPR2, OSGIN2, PCM1, PHF3, PI4KA, PIP4K2B, POLR3E, PPP2R2A, PPP2R2D, PRKCB, RA…
DNMT3A	11	ANXA1, BICD2, C9orf21, C9orf89, NINJ1, PTGS1, SEMA4D, SYK, TJP2, ZBTB43, ZCCHC6
Cohesin	135	EIF3D, EIF3L, CCDC106, ZNF256, ZNF542, BCL2L13, GGT1, MIF, BMPR1B, ATP8B3, GAMT, PCP2, POLRMT, REEP6, SLC39A3, ZNF358, UPF3B, SNRPD2, SNHG8, NUDT12, OCLN, PKD2L2, SNORA74A, EEF1G, FLRT1, STIP1, C11orf1, DCPS, DCUN1D5, DDX10, PDGFD, RPS25, TAF1D, ZBTB16, IPO5, TGDS, UGGT2, HAUS2, LRRC57, OIP5, PAK6, RFX7, SLTM, B9D1, FAM83G, NT5M, NTN1, SLC5A10, TP53, EEF1A1, IRAK1BP1, KCNQ5, LMBRD1, NDUFAF4, SNHG…
KRAS	67	NR1H2, C19orf6, CIRBP, FEM1A, MIDN, DMPK, DMWD, ABHD14B, MAPKAPK3, NKTR, OXSR1, ARHGEF3, PDE12, RPP14, PAPD4, PIK3R1, PLK2, CSNK1A1, HSPA4, PPP2CA, SLC35A4, TMED7, UBE2D2, UBLCP1, YIPF5, ZCCHC10, RARS, STK10, CLTB, HIGD2A, RMND5B, TJP2, FAM166A, GNG10, NOTCH1, SLC44A1, CHMP5, DNAJA1, EIF3K, SIPA1L3, ATP6V0C, LITAF, UQCRC2, MLL3, ZC3H18, SECISBP2, ADCY7, BRD7, CES2, CMTM4, MAF, MTHFSD, PAPD5, PKD1…
RUNX1	46	AKD1 , ARHGEF10, BLK, C9orf72, C9orf93, CIRBP, CLN8, CNOT7, CNTLN, CSGALNACT1,DDX58,DENND4C,DPYSL2, DSE, ENTPD4, ERICH1,FAM26F,GNA11,GNRH1,HMBOX1, HMHA1, JAK2,KIF13B,KPNA5,MLLT3, NFX1,PIP5K1B,PPP3CC,PSIP1,PTAR1, RBPMS,RHOBTB2,RNF122,SESN1,SMU1, SNAPC3,SORBS3,TJP2,TMEM181,TNKS, TRIM23,TRIP10,TULP4, XPO7,ZDHHC21, ZDHHC2
TP53	275	TMEM45A, TCTEX1D1, SPTA1, LIF, ACO1, AQP3, CREB3, RECK, SIT1, TPM2, ANKRD9, BCL11B, GOLGA5, GPR68, IFI27, KLRC3, KLRC4, KLRK1, EMP1, DNTTIP2, DR1, GCLM, TMEM56, HIAT1, TANC1, CDCA7, BCR, CECR5, MICAL3, ZNF280B, KLF3, CD274, NFIB, RCL1, GTSE1, LDOC1L, PARVB, PPARA, PRR5, TRMU, TTLL12, ADD2, SPTBN1, POLR2D, CCDC15, GRAMD1B, NRGN, ROBO3, SIAE, VWA5A, ZNF202, CHEK2, GAS2L1, KREMEN1, MN1, PITPNB, RHBD…

## Sheet: Sheet2
Catalogue of MiSL-targetable mutations and the corresponding MiSL candidates in Bladder Cancer
Mutation	Num of MiSL Candidates	MiSL Candidates
A2M	1	TRIM14
ABCA13	1	POLR2C
ABCA8	1	TINF2
ABCA9	1	PPPDE2
ABCC11	7	BIN3, CHMP7, KLHL36, MSRA, PHLPP1, R3HCC1, VAC14
ABCC9	5	C9orf78, CDC26, MRPL41, TRUB2, TUBB2C
ACACA	3	EFHD2, GIT1, RNF135
ACAN	3	ARHGAP32, EI24, ST14
ACLY	6	CTSB, DHRS7B, FDFT1, PCM1, PDLIM2, TMEM66
ADAM30	13	EIF4A1, EIF5A, FXR2, MAP2K2, MPDU1, PAFAH1B1, PFN1, PIAS4, PSMB6, SHPK, SLC5A10, TSR1, YWHAE
ADAMTS12	1	ZNF79
ADAMTS16	7	ARCN1, BCL10, DSC2, GLMN, RPAP2, SIK3, ZW10
ADAMTS20	2	GBA2, SYNJ2BP
ADAMTS9	6	ARHGEF3, CTDSPL, DCTN4, NAA35, TICAM1, UBQLN1
ADAMTSL3	1	MRPL52
AGL	9	COG3, DENND4C, MED4, NUFIP1, PHF11, PPAPDC2, PSMA5, RB1, SETDB2
AHNAK	11	ADAT2, CNIH, CNKSR3, ERO1L, FBXO34, MAP4K5, MTHFD1L, PPP2R5C, PPP2R5E, PRPSAP2, TRAPPC6B
AHNAK2	4	ENO1, HSP90AA1, TTC5, ZMYM6
AKAP9	4	ARPC4, C3orf19, PPP1R8, UBE2E1
ALPK3	1	ELMO3
AMOTL1	14	ACO2, ANKDD1A, ARFGAP3, ARHGAP8, FBLN1, GATM, HSCB, MIER2, NHP2L1, PITPNB, TNFAIP8L1, UBXN6, XRCC6, ZNRF3
ANK1	10	ATP5A1, C9orf80, CRK, KLHDC4, MOCOS, PIGN, SHPK, SMAD2, VPS4B, WDR7
ANK3	11	ARF6, BMP1, FAM120B, FNTB, KDSR, MED17, MEX3C, PERP, PIK3C3, SOCS6, VAPA
ANKRD27	15	CENPN, CSNK1G2, DNAJC7, DUSP3, EIF3M, HYOU1, OAZ1, PSMC3, PSMC3IP, PTPMT1, RPS15, STK11, TCF3, TPPP3, ZNF830
ANKRD30A	2	RBM23, RNF31
APOB	10	AARS, CHTF8, CNOT1, FAM82A2, FNDC3A, L3MBTL2, SREBF2, SYNJ2BP, TXLNA, UBR7
ARHGAP29	1	MRPL18
ARHGAP32	2	DYRK4, PLEKHG6
ARHGAP6	4	ALKBH7, CTR9, FBXO3, ZNF319
ARID1A	11	ACAD8, ADCK1, ARIH2, BAP1, NISCH, PDHB, PTTG1IP, RPP14, SYNJ2BP, TMEM110, USP4
ARID1B	1	CYB5R3
ARMC3	4	EZR, PLEKHG1, SNX9, TSPYL1
ASH1L	2	GRSF1, SH3BP2
ASPM	29	ADCK4, AKT1S1, CNOT3, GYS1, HNRNPUL1, IRF3, LRRC47, MED25, NUCB1, NUDC, PDCD2L, PIH1D1, PLOD1, PNKP, PRPF31, PRR12, RPS11, RUVBL2, SCAF1, SHKBP1, SRM, TFPT, TSEN34, UBXN11, VRK3, ZNF530, ZNF71, ZNF773, ZNF787
ASXL2	4	NGRN, PCSK6, SNAPC5, TTLL13
ATG2A	2	ALKBH7, SVIP
ATM	44	ACADVL, ACO1, AKAP10, ALKBH5, AP3B1, BDP1, C5orf43, CCNH, CDC42SE2, DMXL1, DRG2, FAM120A, FKTN, GAPVD1, GPR107, H2AFY, HSD17B4, HSPA4, INVS, KLHL18, MAN2A1, MAP2K4, MAPKAP1, MRPL50, MRRF, NCOR1, PHAX, PLD6, PPP2CA, RAB14, SEC16A, SKP1, SLC31A1, SRFBP1, SRP19, TMED7, TMEM167A, TRUB2, TTC19, UBP1, VCP, WDR36, YTHDC2, ZSWIM7
ATP10D	1	MAP1LC3B
ATP2B2	15	ARIH2, BCL2L13, ENOSF1, FLNB, IL17RA, KLHL18, MAP4, MAPKAPK3, PRCP, QRICH1, RBM5, RHOA, RNF123, USP19, USP4
ATRX	43	BAZ1A, BCAS2, BMP1, CAST, CCDC85B, CIAPIN1, CISD1, CLTA, COG4, CTSB, DYNC1LI1, EAPP, EIF4A1, ENO1, FBXO34, KARS, LAP3, MBD2, METTL11A, MPDU1, MRTO4, NGDN, NUDC, PDLIM4, PPA1, PPP2CA, PSMA3, PSMA5, PSMA6, PSMB5, RRP9, SCFD1, SEC11C, SSSCA1, STOML2, SURF2, TMEM11, TOMM5, UBAC1, WARS2, ZCCHC2, ZMYND19, ZNHIT2
BAZ2A	18	ABHD6, ACTR8, ARF4, CCDC66, CDC37L1, FOXP1, GAS2L2, GLT8D1, GNL3, HYAL2, MANF, MMP28, NPRL2, RBM6, RNF135, SHQ1, SPCS1, TAF15
BAZ2B	10	BIN3, CHMP7, CTSB, ERICH1, LONRF1, NEIL2, R3HCC1, REEP4, RRP9, SH2D4A
BCLAF1	3	APPL1, PDHB, RPP14
BIRC6	9	ARPC4, CIDECP, DPP7, SDCCAG3, SEC13, THUMPD3, TMEM111, TOMM5, ZMYND19
BMX	31	C9orf64, C9orf78, DDX31, EHMT1, ERP44, FAM102A, FAM120A, FUBP3, GAPVD1, GNAQ, IARS, MAPKAP1, MRPS2, NAA35, NCBP1, PDCL, PLD6, POLE3, PSMB7, PSMD5, RABGAP1, REXO4, SEC61B, SET, TOR1A, TXN, UBQLN1, VAV2, WDR34, ZBTB26, ZMYND19
BRCA2	3	AKAP1, IBTK, RANGAP1
BRWD1	58	ARFGAP3, ARHGAP8, ARPP19, ATIC, ATP8B1, C19orf6, C5orf43, CCNH, CNN2, COX7C, ENTPD4, FAT1, FDFT1, FZR1, GALNT1, GJD3, GNA15, HSBP1, IER3IP1, INTS9, JUP, LCMT2, LMAN1, LPCAT4, LYSMD3, MARVELD2, ME2, MEX3D, MTMR7, NARS, NKIRAS2, PAPD5, PDDC1, PHRF1, PPAP2C, RASSF7, RNH1, SAMM50, SH2D3A, SIRT6, SLC30A5, SMAD2, SREBF1, ST13, STAP2, TMEM102, TMEM167A, TMEM66, TMEM87A, TOLLIP, UBXN8, VPS37A, VPS4B, WDR…
BTAF1	6	COPS7A, GPRC5D, LPCAT3, MYPOP, RNF135, STYK1
C11orf30	7	BBS2, DHODH, EIF3D, PES1, PPAPDC1B, THOC5, TST
CACNA1C	20	ARL6IP5, ATXN10, BTBD2, DNAL4, EIF4E2, GNAI2, GPN2, HMGCL, MYL12B, NDUFA10, NDUFAF3, NOL12, NUDC, PPP1R7, PSME1, RNF31, SAMM50, TAB1, TGIF1, ZNF593
CADPS	12	APPL1, CCDC71, CCNC, CTNNBIP1, EXOSC10, IGF2R, PSMD6, RHOA, SHQ1, SOCS6, USP19, VPS4B
CAMTA1	4	APBA3, KLF16, MAP2K2, MOBKL2A
CDH11	7	DHDDS, NFX1, PTPN2, RRP1, SEH1L, SMU1, TOPORS
CELSR1	11	ACAT1, AP3S2, ETFDH, FAM96A, MAP2K5, OAZ2, PIK3IP1, PPP3CA, SEC11A, STT3A, UBL7
CELSR3	2	C7orf49, GPD1L
CENPE	10	ANP32B, C9orf85, DCAF5, DSTN, DTD1, POLR3F, SIGMAR1, SNRPB, TASP1, ZNF133
CEP350	4	ECSIT, MPV17L2, MRPL34, TECR
CGN	2	GINS3, PPPDE2
CHD1	1	FUT6
CHD2	11	ADPGK, COMMD4, DIS3L, FAM96A, NPTN, NR2F2, PCSK6, RAB11A, TRIP4, VPS13C, ZNF774
CHD4	6	FAM120AOS, NINJ1, PPA2, RNF20, SYK, UBAC1
CHD7	1	ZC3H18
CIC	53	AARS, ACSF3, AGPAT5, ATG7, ATP6V0E1, BCCIP, BLMH, BUB3, C8orf41, CCDC112, CHMP7, COPS8, CSNK1G3, CSTF3, CYB5R3, DCTN5, ECD, EIF3M, EIF4A1, ERICH1, FARSB, HAUS4, HINT1, HSPA4, LEPROTL1, MPDU1, MTCH2, MYO18A, NEIL2, NPM1, OAT, OXNAD1, PDLIM2, PPA1, PPP2CA, PPPDE2, PRELID1, PRTFDC1, PSMC3, RNH1, SFXN1, SIL1, SLC16A9, SLC7A5, STOML2, THOC5, TIAL1, TRMT2A, TUBGCP2, UBE2F, UIMC1, VTI1A, XRCC6
CIT	2	C18orf8, MOCOS
COG8	12	RSU1, CTSS, MCL1, MRPL9, PRPF3, TARS2, FBXO46, ITPKC, MRPS12, PLAUR, RPS16, ZNF540
COL18A1	3	RAD17, SCAMP1, SLC30A5
COL19A1	9	A4GALT, ADD1, MMAA, PACSIN2, RNF214, SEC24D, WFS1, ZNF260, ZNF552
COL22A1	22	ALKBH5, BRD3, C9orf80, CREBL2, FLII, HIATL1, MAPK1, MAPKAP1, NAGA, NUP214, NUP50, PLBD2, PLD6, SEC16A, SETX, SMC2, ST13, ST7, SURF4, TMEM184B, TOM1L2, ZMYND19
COL4A3	5	ACADVL, ACSF3, BTBD2, GALNS, TRAPPC1
COL5A1	2	IRAK1BP1, TMEM218
COL6A3	1	TAB1
COL7A1	11	APRT, ATP6V0D1, C3orf45, COX4NB, EIF4E2, IFRD2, KLHDC4, MPHOSPH6, MVD, SIL1, SLC7A5
COMP	1	ATP6V1B2
CREBBP	8	APBA3, CKAP4, CWF19L2, DCPS, DUS3L, EIF2B1, NDUFAF1, UBXN1
CRNKL1	6	ACADVL, CAMTA2, DVL2, FBXO31, MBTPS1, TP53
CSMD1	22	ACO2, ACTR10, ATXN10, CCNI, CHD8, COPS4, ELF2, GMPR2, MRFAP1, MUDENG, PRMT10, RSPRY1, SMARCA5, TAB1, TERF2IP, THTPA, TMCO7, TMEM184C, TOB2, TRAPPC6B, USP38, WDFY3
CSMD2	33	ACAT1, ADPRHL2, ATMIN, BRD7, BUD13, CAPZB, CCDC85B, CFL1, CIAPIN1, CWF19L2, DDX10, DDX19A, ENO1, EXOSC6, FAM118B, FAM192A, KARS, MRTO4, MUS81, NUP93, POLA2, POLR2C, PSMD7, REXO2, RPUSD4, SSSCA1, TMEM39B, TRAPPC3, UBXN1, VAC14, VEGFB, WDR74, ZNF259
CSMD3	26	PPFIA3, KIF26A, HERC2, NDN, PIP5KL1, ZFP161, IFI27L2, DMKN, KCTD15, ATL1, BCL2L2, CHD8, RBM23, TOX4, METTL9, NAGS, B3GNT8, H2AFY2, HNRNPH3, SLCO3A1, CSTF2T, PRSS8, MME, OSBPL11, MTMR1, ZNF362
CTCF	66	AGTRAP, ANKRD13B, ANXA1, ARHGEF5, ATG9A, BCAR1, BMP1, BTBD10, BZW1, C18orf8, C9orf3, C9orf86, CCDC134, CEP164, CES2, CMIP, CNN2, COPB1, CSTF3, CTR9, DEFB1, DUSP1, EIF4E2, ENO1, ERAP2, ESRP2, FARSB, FRMD4B, HRAS, IMPDH1, INVS, KLF16, KLF7, L3MBTL4, LDHA, LIMK2, LRRFIP2, MAP3K6, MICALL1, MRPL17, MRPL23, MRPL44, NAP1L4, NOP58, ODF3L1, PFDN1, PHRF1, PLEKHG5, PPP4R1, PRRG4, RAB24, RHOG, RNF20, RNH1, S…
CTNND2	2	ABCB8, CUL1
CUBN	13	ARF6, ASCC3, CASP8AP2, CDK19, DDX19B, FAM179B, FANCM, HAS3, MAP4K5, PREP, SCFD1, SNX6, SOS2
CUL9	17	BIN3, C8orf41, CHMP7, DCTN6, INTS10, MAP2K5, MSRA, NDUFAF1, NOP10, NUDT18, PDLIM2, POLR3D, R3HCC1, RBPMS, SNAPC5, SNX1, TMEM85
DCC	1	SLC24A6
DCHS1	3	RNMT, TINAGL1, TMEM39B
DCHS2	12	CCDC134, CDK20, CORO2A, DDTL, DPP7, L3MBTL2, NGDN, POLDIP3, SH3RF1, TOR1B, URM1, VPS36
DENND4A	44	ACAD8, APPL1, ARHGEF12, BAG1, BAHD1, CASC4, CIRBP, DCAF12, DCPS, DPAGT1, DUOXA1, EVI5L, FLNB, GBA2, GCHFR, GLT8D1, GPR108, HINT2, LRRC57, MAST4, MFAP1, MPZL2, MST1R, NEK4, NISCH, PBRM1, PHYHD1, PIGO, PPAP2C, PRSS3, QRICH1, RAB11B, RFX2, SAFB2, SNX19, SPCS1, ST14, STT3A, TMEM25, TMEM62, TRAPPC4, VMAC, VPS26B, VPS39
DENND5B	4	NPRL2, RANGRF, RPUSD3, SS18L2
DHX9	1	PPP3CC
DMBT1	1	TMEM126B
DMD	7	CCDC134, FBXO34, GAS2L1, LIMK2, MICALL1, SLC37A1, TMEM159
DMXL2	11	ATP6V1E1, BMP1, COG8, DHODH, GALNS, GATM, MLYCD, NUP93, POLR2C, PSMD7, SH3BGRL3
DNAH10	2	KLC1, TRMT61A
DNAH11	6	CES2, HPS4, LDHD, MRPL41, NDOR1, TPRN
DNAH17	11	CREB3, DAD1, DHRS2, DYNLL1, EIF2B1, GADD45B, GALNS, KLHL36, MLYCD, OGFOD2, RNF31
DNAH2	7	ANKFY1, CNTROB, ELAC2, GPS2, MPDU1, WDR81, WRAP53
DNAH3	5	C18orf8, ENO1, PLOD1, TTC39C, WARS
DNAH5	11	ASCC2, HOMEZ, MPST, PIGH, RPS19BP1, SGSM3, TBC1D10A, THTPA, TXN2, UQCR10, ZMAT5
DNAH8	3	CTNNBIP1, HDAC1, VAMP3
DNAJC13	6	CCDC94, FNTB, GPRC5A, RAB11A, RNF111, SH3GL1
DOCK1	27	AASDHPPT, ALKBH8, APBA3, ARCN1, CARM1, CCDC15, CDC37, CEP78, CUL5, CWF19L2, EPC1, FAM122A, FDXACB1, GUF1, HIATL1, HIATL2, NAA35, PAFAH1B2, PTAR1, RELL1, SEC61B, SIK3, SMC5, SPIN1, USP28, YME1L1, ZW10
DOCK8	3	FBXO6, NIPAL3, PLOD1
DOPEY2	10	ARFGAP2, BTBD2, CCDC34, DGKZ, KBTBD4, PCID2, PEX16, TNFRSF10A, ZNF195, ZNF408
DSCAM	2	ARHGAP12, CCNY
DSG2	8	CYB5A, DERL2, EIF4A1, GALNS, MED11, RANGRF, UBB, ZADH2
DSP	21	AKT1S1, CCDC61, CKAP4, CYTH2, GLTSCR1, GLTSCR2, IRF3, KDELR1, MED25, NR1H2, NUCB1, PGLS, PSENEN, RNF34, RPL13A, RPS11, SCAF1, TBC1D17, VRK3, ZNF101, ZNF146
DYNC1H1	9	ACSF3, LAP3, P2RX5, PFKL, PLOD1, SH3BGRL3, TRAPPC3, UFSP2, VGLL4
EDC4	2	BRD7, TBC1D22A
EFCAB5	24	ACO2, ARHGAP8, ATP5O, BMP1, CHMP7, CMTM8, CNOT10, COX4NB, FBLN1, GATM, HSD17B2, IFNGR2, POLR2C, REEP4, RHBDD3, RPL14, SAMM50, ST13, TGIF1, TRMU, UBE2L3, UFD1L, WDR48, XRCC6
EFCAB6	2	CPXM1, RNF122
EIF4G3	5	EMG1, LEPREL2, LGALS9, LRRC23, PTMS
ELF3	2	PSMG2, TGIF1
EMILIN2	4	FAM83G, ITGAE, PITPNA, SLC5A10
EP300	3	ACTN4, C9orf78, LRP11
ERBB2	2	FAM82A2, NDUFAF1
EXPH5	3	FBXO46, PHRF1, TOLLIP
FANCA	5	CENPN, FAM65A, MARVELD3, TRADD, VAC14
FANCI	1	DAPK3
FAT1	115	ACSF3, ARL2BP, ATP5A1, B2M, BID, BUD13, C18orf8, C4orf43, CKAP4, COG8, COPS4, COQ2, CSNK1G2, CWF19L2, DCPS, DCTN5, DDX10, DDX54, DHRS4, DHRS4L2, DNAJC8, DUS3L, DUT, E2F4, EIF2B1, EIF3D, EIF4A1, ENOSF1, EPN1, ESD, EXOSC6, FAH, FAM113A, FAM118B, FAM192A, FAM86A, FBXL8, FGFR1OP, FKRP, GANC, GAR1, GIT1, GTF2F2, HDHD2, HSP90B1, ING2, JOSD1, KARS, KLC1, L3MBTL2, LAP3, LITAF, MAN2C1, MBD1, MESDC2, MOCOS…
FAT2	1	SHB
FAT3	33	ACSF3, ADAT1, AMFR, APOL6, ATXN7, BCL2L13, BUD13, C2CD2L, CCDC90B, CNOT1, DPAGT1, DUSP18, EAF1, FAM118B, FBXO44, FBXO7, FDXACB1, GTPBP1, ITFG1, KATNB1, LSM10, NICN1, PHF11, RAB36, SLC38A7, TATDN2, TERF2IP, TK2, TMEM126A, VAC14, VPS11, ZC3H18, ZNF621
FAT4	16	ARL8B, C9orf72, EDEM1, ESCO1, NAA30, PLAA, PPP4R1, PTGR2, RNMT, SDCCAG3, SHB, SIGMAR1, UBAP1, VAPA, ZBTB5, ZCCHC7
FBXW7	6	CD97, EXOSC9, MRPL1, NAA15, SETD7, TPM4
FER1L6	2	C7orf49, TMEM126A
FGA	2	BTBD2, TJP2
FLG	7	CHD8, EDEM1, TERF2, TMEM203, TOX4, WWP2, ZC3H18
FLG2	11	C5orf35, CCNC, CTNNBIP1, DAPP1, DDI2, PIAS2, PIGY, SH3BGRL3, SLC39A6, TMEM30A, ZDHHC7
FLNA	4	COPS2, LIN7C, RRM1, TMEM126B
FLNB	6	GEMIN7, JOSD2, MED15, MED25, PPP2R1A, SCAF1
FOXP2	4	CISD1, ESD, GTF2F2, INTS12
FRAS1	1	EXOSC10
FREM1	20	ADD1, B3GNT9, B9D2, C4orf42, C5orf35, CDC42EP1, CLEC11A, CRISPLD2, CYB5R3, ETFDH, FBLN1, MAP1LC3B, NUDT18, REEP3, RNF122, STIM2, TBC1D19, TOM1, WDR1, ZNF575
FREM2	24	ATPAF2, BIN3, CHMP7, CNN2, CYB5D1, GPS2, HSPBP1, KIF1C, KLF16, LAP3, MPDU1, NEIL2, NUP88, PHRF1, PIN1, PLSCR3, POLR2G, R3HCC1, RANGRF, SMG6, STIP1, TMEM66, TMEM93, UBB
GARNL3	8	EHMT1, FLII, FPGS, LRSAM1, RALGDS, RFX2, TRUB2, VAV2
GCC2	2	C9orf64, ZDHHC7
GOLGA3	2	UBB, VTI1A
GOLGB1	5	ARPC5L, FAM102A, HDHD3, PACSIN2, PPARA
GPR151	4	SDHAP1, SDHAP2, TNK2, SNX4
GPR98	12	CAMK2D, CNIH, ERO1L, GNPNAT1, JKAMP, MAPK1, PCNX, SIK3, SLC38A7, TRAF3IP2, TRMT5, ZC3H18
GRIK1	19	BTBD2, CNOT3, CYTH2, EPN1, GLTSCR2, GYS1, HSPBP1, IRF3, KDELR1, MYO1F, PNKP, PPP1R12C, PPP2R1A, RPL13A, SCAF1, TFPT, TSEN34, ZNF473, ZNF480
GRIN2C	1	C9orf3
GRM1	5	CHTF8, LNX1, MLLT4, SFT2D1, TPPP3
GTF3C3	5	FAM116A, FDX1, RDX, TMEM87A, TTBK2
HECTD1	5	AKAP11, LRSAM1, MIB1, POLR1D, RAD23B
HEG1	1	RHOV
HERC1	5	ADPGK, CD276, MAP2K5, SEC11A, TRIP4
HIP1R	2	SHMT1, SMCR7
HIVEP1	3	C6orf70, COG8, KIFC3
HK1	1	PLLP
HMCN1	7	ACSF3, CNOT1, MBTPS1, MLYCD, MTHFSD, PPARA, ZKSCAN3
HNRNPUL1	11	ADCY7, ADM, CAPNS2, CD81, CYP2R1, LDHD, MBTPS1, PHLDA2, RHOG, RNH1, TOLLIP
HRAS	52	ATP6V0E1, C8orf58, CARS, CCDC112, CREB3, CTNNA1, DDX41, EFNA5, EGR3, ERICH1, ESD, FARSB, FDXACB1, FOXO1, FRMD4B, GALT, GIGYF2, GIN1, GRK6, H2AFY, HARS2, HDLBP, HMGXB3, IK, ITM2B, KDSR, MAT2B, ME2, MRPL22, MRPL44, NCL, NIPAL4, P4HA2, PFDN1, PGAP2, PHLDA2, POLR3D, PTK2B, RAB24, RHBDD1, SIL1, SKP1, SLC35A4, SLU7, SRA1, TCOF1, THSD1, TNFAIP8, TRIM35, TSPAN17, VDAC1, ZNF259
HUWE1	13	ACADVL, C1QBP, CYB5D1, DCTN6, EIF4A1, ELAC2, GTF2E2, RNF167, SHPK, TMEM102, TNK1, YWHAE, ZFYVE21
HYDIN	9	AKR7A2, CCDC90B, EFHD2, GOT2, IRAK1BP1, RARS2, RPL22, ZCCHC17, ZNF593
IGSF10	2	BUD13, ESD
INO80	9	B2M, CYB5A, DUOX1, DUOXA1, ELAC1, HAS3, SORD, VPS4B, ZCCHC2
INO80D	6	ARL2BP, CMTM3, ELMO3, KIFC3, PSMB10, SLC12A4
INPP5F	11	CDYL2, EXOSC6, HAUS2, LDHA, MRPL17, MTAP, RHOG, RRM1, RRP8, SAAL1, XAB2
IPO8	1	POLR1D
ITGA8	3	NFRKB, NPAT, RAB30
ITPR2	1	YME1L1
KALRN	1	WRNIP1
KCNH5	7	GAB1, NAA15, PAFAH1B2, PRMT10, SLC10A7, SMARCA5, ZW10
KCNH6	5	CRISPLD2, FAM65A, KATNA1, PDF, RRAD
KCNT1	8	A4GALT, ACO2, ATP6V1E1, BTBD1, COPS2, FAH, LEO1, PKM2
KDM3B	26	AASDHPPT, ACAT1, ALKBH8, ARCN1, C3orf38, CCDC15, CEP57, CNOT10, CWF19L2, DCPS, DPAGT1, FAM118B, HEMK1, IP6K1, MAPKAPK3, NPAT, PHF7, PICALM, RAB30, RDX, RHOA, SLC35F2, TMEM126B, TWF2, USP28, VPS26B
KIAA0319L	3	RANGRF, SAT2, TRAPPC1
KIAA0355	1	GINS2
KIAA0368	1	C9orf16
KIAA0467	3	BMP1, ERICH1, PPP3CC
KIAA0564	34	BCL2L13, BMP1, C5orf15, C9orf86, C9orf95, CCDC130, CHMP7, COBRA1, DPP7, ENOSF1, FLII, FPGS, IL17RA, INPP5E, KATNA1, MAX, MPPE1, MYL12A, MYO1C, NDOR1, NPDC1, PKN3, POLR3D, PPP3CC, R3HCC1, RNF14, SH3BGRL3, SNAPC4, SORBS3, TMEM110, TOR1A, TOR1B, UBXN11, WDR18
KIAA0754	21	AES, ALKBH7, CDH11, CRB3, DAPK3, GADD45B, GINS2, HSBP1, HSD11B1L, MEX3D, MLYCD, MMP2, PLLP, RFX2, SIRT6, SLC39A3, STAP2, TLE2, UBXN6, VMAC, WDR18
KIAA0947	5	PDIA4, REPIN1, TMUB1, ZNF775, ZNF777
KIAA1109	3	GRIPAP1, MAGIX, WDR13
KIAA1632	6	ATP8B1, CXXC1, ELAC1, MBD2, SMAD2, VPS4B
KIAA2018	16	AES, ALKBH7, CAPS, DUT, ELOF1, FBLN1, GCAT, L3MBTL2, LEO1, MAP2K2, PICK1, PRR5, RANGAP1, RPS19BP1, STAP2, UBL5
KIF21A	1	RNF122
KNTC1	12	ABR, INPP5K, MEIS3P1, MPRIP, NEIL2, PTEN, RASD1, SLC43A2, UBB, VAMP2, WDR11, ZZEF1
LAMA1	3	ARL6IP5, BAP1, RPP14
LAMA3	14	ACTR10, CCDC86, COX4NB, COX8A, MNAT1, MRTO4, NDUFV2, NQO1, PSMA3, PSMG2, SDHAF2, SH3BGRL3, TIMM9, WDR74
LAMC3	12	ARHGEF5, C9orf69, C9orf86, CAMSAP1, FUBP3, GPR107, MRPS2, QSOX2, RXRA, SDCCAG3, SHB, UBAC1
LGR5	10	ARL2BP, COG8, FAM65A, HAUS1, KATNB1, KIFC3, PDF, PIK3C3, PRSS54, ZNF319
LPHN2	3	FRK, GJA1, HECA
LRBA	1	DHPS
LRP1	13	DCAF5, GALC, MAPK1IP1L, NAA30, NEK9, NUMB, PACS2, PCNX, PPM1A, PTGR2, RNF31, SEL1L, SIPA1L1
LRP1B	23	ABCD4, ADPRHL2, ATXN3, COX16, DCAF5, DNAJC8, ERH, FBXO42, GNG5, GPATCH3, GPN2, ISCA2, MDP1, METTL3, PARP2, RNF31, SDR39U1, SNW1, TINF2, TMEM39B, TRAPPC3, VAC14, ZBTB25
LRP2	1	CAPZB
LRRC7	5	COG4, CYB5R3, HAS3, PSMG4, ZNF787
LRRIQ1	18	AAGAB, ADAP2, CXXC1, DYNLL1, EIF4E2, FARS2, GRSF1, IMP3, MBD1, MYO5B, NARS, NUDT22, PAPD5, RAB11A, RNF34, VPS33A, WHAMM, ZNF165
LRRK2	26	BID, C18orf8, CARS, CCDC134, CSNK1G3, DCTN5, EFHD2, ERICH1, ESD, MRPL23, NAP1L4, NOP2, P4HA2, POLR3H, RHOG, RNH1, RRP7A, SDHB, SERGEF, SH3BGRL3, ST14, STUB1, TMEM126A, TMEM159, UBAC1, UQCRC2
LTBP1	2	CHCHD3, PPP1R12C
LTBP2	1	CNIH
LYST	3	NICN1, PACS2, PARP3
MACF1	2	BTBD2, CSNK1G2
MAML3	23	ACAT2, ATP6V1E1, BCAS2, C18orf8, CDC37L1, COMT, FOXP1, GLTSCR1, GTF2H5, MRPL18, MYL12A, NME6, NR1H2, NUCB1, NUP93, OGFOD1, PPP2R1A, PSMA5, PSMB1, TBC1D17, TGIF1, TUBGCP2, ZNF653
MAP1B	1	SNX18
MAP3K5	1	ATG7
2016-03-06	1	IRF2
MAST4	39	ALG2, ANAPC2, ANKRD12, B4GALT1, C9orf64, FAM122A, FKTN, FUT11, GNAQ, GPR107, HIATL2, MED22, NAA35, NEK3, PDCL, PPAPDC2, PPP3CB, PTAR1, RAB14, RAPGEF1, RBM18, SETX, SMC5, SPIN1, STX17, SURF4, TDRD7, TOR1B, TSTD2, TTC21A, UBE2J1, URM1, USP20, UTP14C, XPA, ZER1, ZFP106, ZNF292, ZNF510
MCM3AP	4	CMIP, FBXO31, ZC3H18, ZNF259
MDC1	6	CDH5, DENND1C, KLF2, SH2D3A, TICAM1, WWP2
MDN1	39	AAGAB, ACTR10, AHSA1, BAZ1A, BSG, CCDC134, CNKSR3, COG8, COPS4, COQ3, COX16, DCAF5, DHRS7, E2F4, EIF3D, ERH, EXOSC6, FARS2, JOSD1, KARS, LACTB, MARK3, MNAT1, MTHFD1, NOB1, PAPD5, PES1, PPP2R5C, PSMD7, RPL35, SNAPC5, SNW1, SNX6, STK11, TBC1D22A, VIPAR, WDR18, WDR20, ZBTB25
MED12	6	CIAPIN1, COQ9, GOT2, MLYCD, MPDU1, OVCA2
MED13	2	BMP1, PINX1
MICAL2	2	NAGA, TTC38
MIPOL1	9	A4GALT, ARHGAP8, FAM118A, FLII, HAS3, RRAD, TTC19, UPK3A, WFDC1
MKI67	44	ABCB8, ABHD12, ABHD5, ACAA1, ACTR3B, AKTIP, APEH, ATG7, ATP6V0D1, C20orf3, CHMP2B, CNOT10, COMMD4, CYB5A, DCPS, DNAJC30, GLT8D1, GNL3, GORASP1, GPD1L, GTF2I, HSPB1, IMP3, MOCOS, NDUFAF3, OGG1, POLR2G, RPP38, SEC11A, SNUPN, STT3A, SUMF1, TAF6L, TMEM111, TMEM179B, TMEM218, TMEM223, TMUB1, TRAPPC4, TUSC2, UBL7, UBP1, WDR48, ZNF271
MLL	7	ACAD8, CCNDBP1, ENTPD4, PRCP, SORD, TMEM66, ZDHHC7
MLL2	1	PTGR2
MLL3	2	DHX32, MAP3K6
MLL4	23	ANKRD11, ATIC, CCNG1, DUSP1, EIF3F, FOXP1, IMMP2L, IMPDH1, MAP1LC3B, MLST8, PHAX, RBM15B, REPS2, RPL15, RPL32, RPL37A, RPP14, RPS13, RPS15, RPS2, SPAG16, SUCLG2, TSC22D1
MLLT3	1	DHRS1
MMP9	25	ACTR8, ANO10, APEH, ARIH2, C3orf45, CCDC51, COPE, CREB3, DALRD3, EXOSC7, GPX1, IFRD2, NME6, PDHB, QARS, RPL14, RPL15, RPL29, RRP9, SEC22C, TKT, TMEM115, TSSC4, TWF2, UQCRC1
MPDZ	4	ARIH2, CCDC71, NDUFAF3, RRP9
MST1R	2	POLRMT, RFX2
MTUS1	23	ARL2BP, BIN3, C8orf58, CAPNS2, CHST14, COG4, DEFB1, DYNLRB2, ELMO3, ERAP1, FAM109B, FBXO31, KIFC3, MBTPS1, MLKL, NEIL2, NUDT18, POLR3D, PSMB10, RBPMS, RPAP1, TNFRSF10A, WNT7B
MUC16	2	EDF1, RPL22
MUC17	12	AGTRAP, CES2, CIAPIN1, CMIP, COQ9, COX4NB, KATNB1, KCTD1, MAP3K6, MAX, PSMB2, PSMB5
MYBPC1	4	CNN2, SEPT2, ST14, TTC19
MYCBP2	4	BCAR1, CASP6, DHRS2, ZCCHC2
MYH1	8	AKAP1, DSC2, LRBA, MIB1, RBM47, RPP14, TMEM192, ZDHHC5
MYH3	7	ADCK4, ATP6V0E2, CAPN12, GIT1, MED29, NFKBIB, RNF135
MYH7	8	ARHGEF5, CHCHD3, CNOT4, EPHA1, IMPDH1, LUC7L2, SUN1, ZNF767
MYH9	2	ARPC4, RPL32
MYO15A	1	AGPAT6
MYO5B	2	GBP2, GBP3
MYO9B	3	C2CD2L, SIK3, UBE4A
MYT1L	8	EIF4A1, ELAC2, MBTPS1, NFX1, PPP2R1B, SLC5A10, USP10, USP43
NAA25	8	C9orf64, EPB41L4B, GALNT12, PLD6, RPL7A, SMC5, STRBP, UBB
NCOA3	10	BANF1, CES2, COG4, ELMO3, FA2H, FAU, HAS3, KATNB1, STARD5, ZNHIT2
NCOA6	25	ANP32B, ATOX1, ATP6V0E1, C18orf8, CCDC112, CCNH, COG8, CSNK1G3, DPP7, E2F4, EXOSC6, GPBP1, HSPA4, MBD2, NPM1, PGGT1B, PRELID1, RNF138, RWDD1, SEC11C, SLC31A1, SNORD36A, SOD2, STOML2, UIMC1
NCOR2	12	ATP6V0E2, CASD1, CCDC132, CNOT4, DPAGT1, ERP29, GIGYF1, MMP15, PRKRIP1, TAF6, ZNF3, ZNF775
NEB	1	GLG1
NF1	24	ALAS1, ATP6V0E1, CNOT3, DDT, GTF3A, GYS1, HSPBP1, KATNB1, NR1H2, NUCB1, PISD, PNKP, PPP2R1A, RANGAP1, RHBDD3, SAP18, SGSM3, SNRPN, STRN4, TBC1D17, ZMAT5, ZNF480, ZNF580, ZNF787
NFE2L2	47	AGPAT5, ALDH3A2, ANKRD11, BIN3, C8orf41, CCDC25, CDCA2, CDRT4, CHMP7, CNOT7, DCTN6, DIS3L2, ENTPD4, ERICH1, EXTL3, FASTKD2, FTO, GSR, GTF2E2, IDH1, INTS10, KCTD9, MAK16, MBTPS1, MTMR9, NDUFS1, NEIL2, NUDT18, PBK, PEMT, PIKFYVE, PPP2CB, PRPSAP2, PSKH1, REEP4, RPE, SLC38A7, TAX1BP3, TNFRSF10B, TRIP12, UBXN8, USP10, VDAC3, VPS37A, XPO7, YWHAE, ZDHHC7
NIN	22	AHSA1, ANKRD5, BTBD2, CALM1, CHURC1, CNIH, COQ6, COX16, DHRS7, ERO1L, FNTB, MPP5, MUDENG, NUMB, PTGR2, RCOR1, RDH11, SEL1L, SLC39A9, TMED10, VTI1B, ZFYVE21
NLRP2	3	DUSP1, MSX2, ST14
NLRP4	1	KARS
NLRP7	5	MED29, PAF1, PRPF31, SUPT5H, TIMM50
NLRP9	17	APOL1, APOL2, B2M, CASC4, CHMP7, DCTN6, INTS9, LPCAT4, MICALL1, NUDT18, PDIA3, PPPDE2, REEP4, TAB1, TMEM85, VPS37A, WNT7B
NOTCH2	1	SPATA21
NUP188	3	ADH5, ANAPC10, GALNS
OBSCN	5	CBY1, CCDC90B, MLYCD, OSCP1, RPL11
ODZ1	33	ANAPC10, BCL2L13, C4orf41, C4orf43, CCDC18, EIF2S1, EIF4A1, EIF4G3, FBXO44, FGFR1OP, FXR2, GTPBP1, IRF2, JOSD1, LZIC, MBTPS1, NAA15, NAF1, NFX1, NOL6, PEX26, PHRF1, PPP1R12C, SBNO1, SCFD1, SDHB, SUGT1, TAF12, THOC5, THTPA, TRAPPC1, USP10, ZC3H7B
ODZ3	10	ATG2A, EHBP1L1, MAP3K11, PCNXL3, PRPF19, RELA, SCYL1, STX5, UBXN1, VPS37C
ODZ4	4	FBXO46, MRPL41, RANGRF, SSNA1
OGDH	1	HAS3
OTOF	1	FBXO6
OTUD7A	7	ADAM10, CTSH, GTF2H5, SLC24A1, SNX33, STOML1, TBC1D2B
PAK3	3	PGM3, SH2D3A, TICAM1
PCDHA10	6	BTBD2, GKAP1, RPS13, SEC11C, SF3A2, UBB
PCDHA6	21	APOL4, BIN3, CA12, CHMP7, DCTN6, ERI1, GTF2E2, IMP3, INO80C, LEPROTL1, LSM1, MTUS1, NEIL2, PKM2, PPP3CC, PSMA4, R3HCC1, RPRD1A, TPST2, VPS37A, WDR61
PCDHA7	2	C6orf35, TSPYL1
PCDHA9	7	A4GALT, ACADVL, CA12, LMF1, LSP1, NOL3, PPAP2C
PCDHB5	2	ARL13B, ROCK1
PCNT	4	IMPACT, LSS, MVD, OSBPL1A
PDE1C	2	MTAP, RCOR1
PDZD2	12	BNIP2, DUT, EIF3J, FAM96A, IMP3, LEO1, MFAP1, OXNAD1, THOC5, TMEM111, UBE2L3, ZWILCH
PIK3CA	43	CALM3, NAPA, WARS, SIX5, CCNH, FAM174A, GPBP1, MOCS2, POC5, XRCC4, PARP8, C5orf15, C5orf56, CTNNA1, IRF1, PGGT1B, SKP1, TAF7, BTN3A2, PSMC1, GOLGA5, PSMA3, PSMA6, ISCA2, ATP6V0C, DCTN5, DNAJA3, GLYR1, NOMO1, NOMO2, NOMO3, TNFRSF12A, TXNDC11, ZNF263, ZNF434, VASP, PGAM1, RTP4, ATP6V0E1, COPS8, UBE2F, GTDC1, ZNF75D
PION	2	FZR1, THOP1
PKHD1	1	VPRBP
PKHD1L1	24	AARS, ATP6V0D1, BTN3A2, COX4NB, E2F4, JOSD1, KIF1C, L3MBTL2, NHP2L1, NUDT3, NUP93, POLDIP3, RABEP1, RRP7A, SAMM50, SMCR7L, SRRD, TFIP11, THOC5, UBR7, VPS4A, WRAP53, XRCC6, ZC3H7B
POM121L12	2	DDX10, RNF214
PPFIA1	8	ABCD4, CPSF2, GOLGA5, HSP90AA1, SETD3, TTC8, WDR20, ZNF839
PPFIA2	3	EIF3L, GGA1, TRIOBP
PPP1R9A	1	REEP6
PRDM16	17	ALKBH8, ANXA7, ARHGAP21, COMMD3, FUT11, HERC4, METTL3, PCK2, PRKACA, PSMB5, RAB18, SEC23IP, SFT2D1, STX10, TM9SF1, VPS26A, ZW10
PRKDC	14	ALKBH7, CASK, GABARAP, MAP2K2, MED11, MPV17L2, PGLS, PHF23, PSMB6, RANGRF, SHPK, SLC10A7, SSBP4, TMEM93
PRX	7	ALKBH7, BTBD2, CRB3, FDFT1, MKNK2, PINX1, THOP1
PTCH1	38	ALAD, ANKS6, ARPC5L, C3orf26, C9orf69, C9orf80, C9orf86, CCBL1, CDCP1, COL27A1, DOLK, DPM2, ELAC2, ERP44, FAM129B, FSD1L, GAPVD1, GPR107, INVS, MRPL50, MRPS2, NDUFA8, PAFAH1B1, PDCL, POLE3, PPP6C, PSMD5, RAB14, RABGAP1, RAD23B, RNF20, SDCCAG3, SLC31A1, STX17, SURF6, TSR1, UBAC1, WRNIP1
PTPRT	2	EI24, MPZL2
PTPRZ1	8	ATP6V0E2, CASP9, DCPS, HMGCL, MRTO4, OGG1, RPL32, TMEM111
PUM2	6	ATP6V1E1, ATXN10, RPAP1, SPINT1, TTC38, WNT7B
PXDN	2	FAM182B, TBC1D2B
RANBP2	14	C21orf2, C4orf34, CCDC120, CEP57, CHPF2, GPD1L, LSS, MED17, MKRN1, PDIA4, PFKL, PIGV, TMEM111, ZNF593
RAPGEF2	10	ACSF3, BTBD2, COQ9, CXCR6, GADD45B, GALNS, H2AFY, MITF, OAT, PAOX
RELN	12	CCDC86, CHTF8, CIRH1A, DNAJB6, EXOSC6, KATNB1, NUDT21, OGFOD1, PRMT7, SLC7A6, VPS11, VPS4A
RERE	5	ACO2, CD53, DFFA, LILRB4, ZFP36
RHOB	3	NIT1, PFDN2, TSTD1
RNF213	29	ADH5, ALG1, ATP6V0C, ATP6V0D1, BTBD2, C8orf41, CD81, COQ9, DCTN5, ERI2, FAM192A, FAM86A, GOT2, JMJD8, LONP2, MUDENG, NAGPA, NGRN, PMM2, PPA2, RDH11, RHOG, RNH1, STUB1, TBC1D24, TPST2, TTLL13, VTI1B, ZFYVE21
ROBO4	5	IMPACT, MYO5B, NARS, PIK3C3, RPL17
ROCK2	1	AMIGO3
ROS1	3	AIM1, COQ3, IRAK1BP1
RP1L1	4	CDCP1, FRMD4B, MTMR2, VAPA
RPS6KC1	7	CD97, CRISPLD2, L3MBTL2, P2RX5, PLD2, TAX1BP3, ZNF563
RYR1	4	DDX24, EIF4E2, PPP4R1, WDR25
RYR3	7	CUL2, HEATR5A, MLL3, NEK9, PCNX, PPM1A, PSEN1
SACS	1	NAA35
SCN11A	3	BTBD2, MKNK2, TMEM11
SCN1A	3	DYNLRB2, RBPMS, RNF122
SCN2A	19	ACAT2, ACTR10, ALKBH1, CHURC1, CSNK2A2, DHODH, GPHN, HNRNPC, MTHFD1, NOB1, PPP2R5C, PSMB5, SCFD1, SNW1, SNX6, STOML2, TRMT5, VIPAR, WDR18
SCN3A	2	ERP44, LRSAM1
SCN4A	15	DLST, ENO1, FBXO6, FTO, GANC, HERPUD1, KARS, LAP3, MAP3K6, PPM1A, SFN, SNX6, TMEM39B, TTLL5, VIPAR
SEC16A	5	GPX4, MAP2K2, OAZ1, SGTA, ZNF232
SETD2	2	DTWD2, PRAF2
SF3B3	1	ATMIN
SGK223	10	CRAT, DOLK, DPAGT1, ENDOG, GSN, HYOU1, RNF214, SEC16A, STT3A, TIRAP
SIGLEC8	45	AARS, ATPBD4, BTBD1, C18orf8, CALML4, COG8, COMMD4, COPS2, COX10, CXXC1, DTWD1, DUT, E2F4, EID1, EIF3J, EXOSC6, FAM96A, HDHD2, IDH3A, IER3IP1, IVD, LACTB, MESDC2, MRPL18, MRPL46, MRPS11, MYL12A, NDUFAF1, NOB1, NOP10, PKM2, PSMB1, PSPC1, RPS27L, SAP18, SCAND2, SEC11A, SF3B5, SNAPC5, SNUPN, SNX1, SPG21, TMEM11, WDR73, ZSWIM7
SLC12A4	22	ANAPC2, DPP7, EHMT1, FUBP3, GAPVD1, GLE1, GOLGA1, MAN1B1, MAPKAP1, NDOR1, NUP214, PPP6C, SDCCAG3, SEC16A, SETX, SNAPC4, SURF4, TMEM203, TOR1B, USP20, ZDHHC7, ZNF79
SLC39A12	2	ALG2, SEC61B
SLC4A8	3	HDDC2, LATS1, MTRF1L
SMARCA4	5	ARPC4, ATG7, C3orf19, SEC13, TMEM111
SMG1	3	ELAC1, PIAS2, SEC11C
SNTG2	1	GALNS
SPEG	11	DCPS, EID2, GEMIN7, LIN37, PAF1, POLR2I, PSENEN, STT3A, TBCB, TIMM50, ZNF227
SPEN	8	ESD, HDLBP, PHF11, PSMD7, SUGT1, VPS36, VPS4A, ZC3H18
SPHKAP	1	COMMD3
SPTA1	15	C2CD3, CALM1, CCDC15, GOLGA4, GOLGA5, PIGH, PIGV, PRSS16, RCC1, SLC9A1, SPCS2, ST7, TMEM50A, XKR8, ZNF165
SPTAN1	1	TMEM111
SRCAP	1	C18orf8
SSPO	2	CES2, KATNB1
STAB1	12	ALAD, C9orf91, DOLK, FBXL3, IER5L, MITF, OAT, PPP2R4, RABGAP1, RNF20, SLC31A1, UROS
SUV420H1	3	SOCS6, UHRF1, VPS4B
SVEP1	1	CNTROB
SVIL	1	CNOT10
SYNE1	6	ATMIN, ATP6V0D1, ATXN10, COQ3, DYNLT1, TBC1D10A
SYNE2	3	CAMSAP1, FBXW2, VAV2
SYNJ1	18	ARHGEF3, ATG7, CNOT10, FOXP1, LZTFL1, MST1R, NGLY1, NISCH, PRKCD, RAB5A, RBM15B, RFX2, SEC13, TATDN2, TLR9, TNFAIP8L1, TUSC2, TWF2
TACC2	15	ALKBH7, ATP8B1, CLEC11A, CXXC1, IER3IP1, JOSD2, LENG9, MBD1, NDUFV3, PFKL, RRP1, STAP2, UBB, UBXN6, WDR18
TAOK2	1	ATP6V1E1
TCF20	2	RPAP1, ZC3H18
TCHH	19	APEH, ARIH2, C9orf37, DOLPP1, EAF1, ICMT, IFRD2, LRRFIP2, NKIRAS1, OXSR1, PDCD6IP, PLEKHM2, RAB5A, RNF123, RXRA, SNX19, TMEM111, TPRG1L, VPRBP
TDRD6	9	ACAA1, ARL6IP5, CTDSPL, HEMK1, NDUFAF3, NUCB1, TMEM111, TMEM115, UBXN6
TEP1	3	BCAR1, HAS3, NUDT7
TG	55	AASDHPPT, ACAT1, ACTR10, ALKBH5, ANKRD50, ATG2A, BTBD1, BTBD2, CCDC15, CNOT1, COPS4, CSNK2A1, CTNNBIP1, CUL5, DLAT, DPAGT1, DSG2, DUT, EI24, GPN2, HSCB, LACTB, MAPK1, MIB1, MNAT1, MRPL49, NAA30, NUDT21, NUMB, PAFAH1B2, PAICS, PIGL, PPP3CA, PRMT7, RANGRF, RDX, RPL11, SCYL1, SLC7A6, SMCR8, SNRPD3, SNW1, SNX6, STRN4, STT3A, TASP1, THAP6, TMED2, TMEM184B, TRMT5, TSEN34, TUT1, UTP3, ZDHHC7, ZW10
TLR5	14	CHAF1A, COPS3, GNA11, ISCA1, KLF16, MOBKL2A, NAA35, PFN1, SBNO2, SF3A2, SGTA, TLE1, TNFAIP8L1, UBQLN1
TNKS1BP1	2	NUDT7, PPP2R1A
TNRC6A	1	ADPRHL2
TNXB	1	ZNF787
TOPORS	29	ANKS6, BRD3, C9orf6, C9orf84, CYP2D6, EHMT1, FAM120A, FAM122A, GAPVD1, GLE1, GNA11, HMHA1, ISCA1, MBD3, NAA35, NAIF1, NINJ1, PSMD5, RAPGEF1, RFK, RPP14, SET, SLC43A2, STK11, TBCEL, TCF3, TRIM14, VAV2, WDR81
TP53	43	COL11A1, PARP14, POLQ, FXR1, RFC4, ZNF639, FNDC3B, GOLGA5, IFI27, TANC1, ATXN10, GTSE1, TBC1D22A, UGP2, XPO1, CHEK2, TPST2, COL8A2, ZC3H8, UPF3B, ACTR3, BUB1, HJURP, MAP3K2, NEB, SGOL2, KIF2C, PLOD1, SPC24, CLSTN1, ENO1, EXOSC10, TARDBP, C2orf49, OCIAD2, TCF20, NHP2L1, PPPDE2, XRCC6, MAGT1, PGK1, BST2, SAMD1
TRANK1	3	HECA, PSMD6, THOC7
TRERF1	1	CYB5A
TRPA1	19	C18orf8, COX4NB, DERL2, GPS2, MYL12A, MYL12B, NDUFV2, PFN1, PLSCR3, POLR2G, PSMB6, PSMD7, PSMG2, SNRPD1, TGIF1, TMEM126A, TRAPPC1, WDR74, ZCCHC2
TSC1	30	ACTR8, ANO10, APEH, C3orf19, C3orf23, CCDC12, CCDC71, DALRD3, FOXP1, GLT8D1, GNL3, GORASP1, HEMK1, HERPUD1, MARVELD3, MMP15, MON1A, MVD, NDUFAF3, NME6, PPARG, RBM5, RPL29, RRP9, TMEM111, TMEM115, TUSC2, TWF2, VIPR1, ZNF197
TXNIP	5	POLDIP2, RPL23A, SDF2, SUPT6H, TNFAIP1
UBQLN2	4	CHMP7, FBLN1, PRR5, R3HCC1
UBR4	1	ZNF593
USH2A	3	BUD13, C9orf78, COX4NB
UTP20	2	ARL6IP5, RRAS2
UTRN	19	AGTRAP, BSDC1, CKAP4, DDX54, ENO1, FBXO6, FKRP, GRWD1, GYS1, HSP90B1, IRF1, MBTPS1, NOC4L, PARK7, SETD1B, STRN4, TMEM173, UBXN11, ZDHHC7
VCAN	18	C9orf37, C9orf78, CDCA5, CTDSPL, DCTN5, EIF3F, EIF3M, LRRC61, METTL11A, PAQR4, PMPCA, RPL7A, RPS3, RRAS2, RRP8, TRUB2, UBB, ZMYND19
VPS13D	1	ACSF3
VWF	16	ALKBH1, CHUK, DDX21, DDX47, DLST, ERH, HNRNPC, IMPACT, MAPKBP1, MICALL1, MYH9, RBBP8, RRP12, SEH1L, SNW1, USP43
XIRP2	21	AKAP10, B9D1, BCL2L13, CALM1, CHUK, CNIH, DAD1, GAS2L1, GNPNAT1, HEATR5A, ICMT, MAPK1, MRTO4, NOLC1, PSMB5, SAMM50, SNX19, SRPR, ST13, TRMU, USP10
ZBTB22	9	DPH1, INPP5K, MPDU1, MYO1C, NUP88, RILP, RNASEK, TMEM93, WDR81
ZFHX3	6	CNDP2, DOPEY1, ITFG1, L3MBTL2, MLL3, WDR11
ZFHX4	4	ANKRD54, DNAL4, FBXO6, SH3BGRL3
ZNF521	2	C9orf78, NPDC1
ZNF536	17	C18orf8, CDK5RAP2, FKRP, IPO7, MEGF8, MIB1, MTOR, NPC1, PARK7, PARVA, PIK3C2A, PLOD1, PSMD5, ROCK1, SPTY2D1, TRIM32, USF2
ZNF710	2	MED9, PRPSAP2
ZP4	6	ATMIN, CSNK2A2, FAM192A, NUDT21, NUP93, OGFOD1
ZZEF1	20	ACO1, C9orf41, C9orf82, DDX31, GAPVD1, GNAQ, GOLGA1, MAPKAP1, PLAA, PMPCA, SEC16A, SETDB2, SLC31A1, SUCLA2, SUGT1, SURF4, TESK1, TPP2, VAV2, ZC3H13
Cohesin	32	PPAP2C, SIX5, CDC42BPG, GPR137, MARK2, BCL9L, TRIM29, ADPRHL1, SNX1, TMEM87A, PPARD, IFT88, NHLRC3, GRAMD4, ARHGAP27, FAM134C, NFE2L1, NKIRAS2, STAT5B, TMEM101, ETHE1, FBXO31, ZCCHC14, B3GNT9, CDH1, GABARAPL2, GLG1, KIFC3, MBTPS1, TK2, SCARB1, GJB5

## Sheet: Sheet3
Catalogue of MiSL-targetable mutations and the corresponding MiSL candidates in Breast Cancer
Mutation	Num of MiSL Candidates	MiSL Candidates
ANK1	6	ATP5A1, INO80C, LEO1, NAA15, PPP4R1, RPRD1A
APOB	1	EIF2S1
ASXL3	2	POLA2, SEC16A
BRCA1	22	ADAT1, ASCC3, C9orf80, FANCC, FNDC3A, HPS4, IL17RA, KPNA3, MDN1, NUP50, NUS1, PEX26, PITPNB, SNRPD3, SOCS4, SRRD, TFIP11, TMEM30A, UTP14C, XRCC6, ZBTB24, ZNF292
CACNA1B	20	AARS, C9orf41, CAMSAP1, CDC42BPG, CDK5RAP2, COL27A1, DAB2IP, DDX19A, DDX19B, FUK, GAPVD1, GPR107, MAP4K2, PTAR1, RAPGEF1, SEC16A, SETX, TGFBR1, TSC1, VPS13A
CENPF	8	ATP6V1B2, CCDC25, LEPROTL1, PLD2, PPP3CC, RNASEK, RPL26, TMEM66
CLSTN2	1	ABHD15
DNAH17	2	KLHL9, SMCHD1
DNAH7	1	TBC1D22A
DOCK11	10	AP2A2, CATSPER2P1, CCDC157, DEAF1, DNAL4, EFCAB6, EIF2AK4, NAP1L4, RNH1, TOLLIP
DST	2	MEX3C, NFATC3
EPS8L1	2	GNA11, MOBKL2A
F5	3	CCDC113, DDX19B, ZC3H18
FAT3	16	ARCN1, DNAL4, EIF2S1, EIF4ENIF1, FBXO7, PCSK7, PES1, PITPNB, POLDIP3, PSEN1, RNF185, SMCR7L, SREBF2, TMEM184B, XRCC6, ZC3H18
FLG	17	DLST, EXOSC2, FUBP3, INPP5E, MAPK1, METAP1, NDOR1, NUMB, PDLIM5, PITPNB, RAP1GDS1, SDCCAG3, TOB2, TTLL5, WDR85, ZC3H14, ZFYVE21
HYDIN	7	ATP6V0D1, CDK7, CSNK2A2, NDUFAF2, NDUFS4, TPT1, WDR59
KIAA1210	1	NANS
LRP2	2	C9orf78, EXOSC2
MUC12	2	CENPM, PURA
MUC16	8	ACTR10, ANAPC10, ARFGAP3, GMDS, PIGY, PSMA3, TIGD2, TIMM9
MUC17	8	C14orf1, C14orf2, CHADL, CINP, RDH11, TIMM9, UQCR10, ZFYVE21
MUC4	15	ACO2, ANKRD54, CYB5R3, DHX38, DRG1, KLHL36, MTHFSD, MVD, NDUFA10, NOL12, SAMM50, SGSM3, TXN2, VAC14, ZC3H18
MUC5B	10	ADAT1, AP1G1, DHX38, FTSJD1, MAP4K2, PSMD7, RNF214, SBF2, ZNF19, ZNF259
MXRA5	1	PTGR2
MYH14	1	PVRL1
NCKAP5	1	TWF2
OBSCN	18	AARS, ACO2, ATMIN, CNOT1, DDX19A, DHX38, FECH, IFT27, KLHDC4, MLYCD, PACSIN2, RANGAP1, ST13, TCF20, TTLL12, USP10, XRCC6, ZC3H18
PIK3CA	61	ABCD4, ACTR10, ACTR1A, AKT1, ALKBH1, ANAPC2, ANXA7, ATP6V1D, BTRC, C14orf1, COX15, COX16, DCAF10, DDX24, DHRS7, DHX32, DLST, DNAJB12, ECHS1, EDF1, ERBB2IP, EXD2, FAM179B, FKBP3, GALC, GBF1, HPS6, IKZF5, MARK3, MAX, MPP5, MTA1, MUDENG, NDST2, NEK9, NUMB, OBFC1, PIGH, POLL, PPM1A, PPP2R2D, PPP2R5E, PSEN1, RAD17, RDH11, SEC16A, SETD3, SLC38A6, SNW1, SYNJ2BP, TAF9, TMED10, TTLL5, TUBGCP2, UBR7, VTI1B…
PTPRZ1	4	ARL2BP, MSRB2, RG9MTD3, RRAGA
SPTA1	10	AHSA1, CCDC71, CNOT10, DDX24, DRG2, GNL3, QARS, QRICH1, UQCRC1, USP19
SSPO	3	FYCO1, MLYCD, UBP1
SYNE1	5	FGFR1OP, PGM3, RARS2, SNX14, TCP1
USH2A	29	CCDC82, CDC42EP1, CSNK2A2, CTU2, DCAF12, DRG1, ERP44, FANCC, HECA, HIATL1, KATNA1, MTHFD1L, MTMR2, NFX1, NOL6, NT5C2, NUP50, NUP93, PES1, PICK1, PITPNB, PM20D2, QSOX2, SF3B5, SMCR7L, STOML2, TCF20, UBE2R2, ZNF367
ZFHX4	22	ASCC2, CCDC85B, DPAGT1, DRG1, EIF4ENIF1, FAM109B, GRAMD4, LAMP1, NAGA, PES1, PRCP, RHBDD3, RNF185, SGSM3, STT3A, TFIP11, THOC5, TIRAP, TTLL12, XRCC6, ZC3H7B, ZNHIT2
ZNF318	8	CHMP2B, CLASP2, CUL5, NME6, OXSR1, PAFAH1B2, PDCD6IP, RNF214
CDH1	528	ABHD13, ABHD14B, ABL1, ACTR8, ADAM12, ADAM28, ADH1C, AGAP1, AGAP4, AGAP5, AGPAT5, AGXT2L2, AK3, ALAD, ALPK1, ANAPC4, ANK3, ANKHD1, ANKRD10, ANKRD12, ANKRD50, ANUBL1, AP1AR, AP3B1, AP3M1, APPL1, ARFIP1, ARGLU1, ARHGAP19, ARID4A, ARL15, ARL6IP5, ASAH1, ASB1, ATG12, ATG16L1, ATP6V1B2, ATP8B1, ATXN7, BAG4, BIN3, BMS1P4, BMS1P5, BRD3, BRD8, BTAF1, BTF3, BTRC, C3orf18, C3orf62, C3orf63, C4orf32, C4orf3…
ENSG00000245549	14	JMY, KBTBD4, MBLAC2, MIER3, MRPS27, MTX3, PHF15, PTPMT1, PWWP2A, RAD17, SLU7, TRIM23, TTC5, UBLCP1
GATA3	69	AGGF1, ANAPC5, AP3B1, ARL15, ARPP19, ATG10, BDP1, BRAP, BTF3, C5orf43, CAMKK2, CDK7, CEP120, CSNK1G3, DHX29, DIABLO, DMXL1, EID1, EIF2B1, ERBB2IP, FBXL17, FBXO21, FBXW8, FCHO2, GPBP1, H2AFY, HSD17B4, MAST4, MBLAC2, MCCC2, MFAP1, MOCS2, MRPS27, MRPS36, MSH3, MTX3, NAIP, NDUFS4, NSA2, OGFOD2, PAPD4, PHAX, PLK2, POC5, POLK, PTCD2, RAB21, RAB35, RAD17, RASSF3, RNF34, RPS23, SCAMP1, SKIV2L2, SLC30A5, …
MAP2K4	2	MLF1IP, SERINC2
MAP3K1	746	A2LD1, AASDHPPT, ABHD14B, ABR, ACAA1, ACAD8, ACADVL, ACAT1, ACTR1A, ACTR8, ACY1, ADAM12, ADAT3, AGAP4, AGAP5, AGXT2L2, AIG1, AK3, AKAP10, AKAP11, AKD1, ALKBH5, ALKBH8, ALPK1, AMBRA1, AMT, ANAPC16, ANAPC4, ANKFY1, ANKHD1, ANKRD10, ANKRD42, ANKRD49, ANKRD50, ANKRD6, ANUBL1, ANXA7, AP1AR, AP2A2, AP2B1, AP3B1, APEH, APPL1, AQR, ARFGAP2, ARFIP1, ARFIP2, ARGLU1, ARHGEF12, ARNTL, ATE1, ATG2A, ATP8B1, AT…
NCOR1	8	AMBRA1, ARFGAP2, CAPRIN1, CDS1, DEAF1, KBTBD4, MADD, MRPS18C
RUNX1	21	ADAT3, AGPAT5, C9orf41, CDK5RAP2, CNOT7, EPHX2, ERI1, FDFT1, GOLM1, GSR, KIF13B, LRG1, MCPH1, MTMR9, NEIL2, NFIC, OBP2B, RNF183, TICAM1, TNKS, ZNF395
KCNB2	1	RIPK1
PCNXL2	4	NDOR1, PPP2R4, TBRG1, ZMYND19
RELN	2	FANCM, PPP2R5E
RYR2	3	CCDC90B, PI4K2B, PSMB1
SCN10A	2	EHD1, SNX15
ENSG00000198786	41	ABCC11, DNAJA2, ITFG1, LONP2, PHKB, VPS35, ATP6V1E1, BCL2L13, GGT1, GGTLC2, MMP11, PEX26, ADAP2, CPD, EVI2A, EVI2B, IFT20, MYO1D, NUFIP2, PEX12, PLXDC1, PSMD11, RHOT1, SLFN11, SLFN12, TMEM106A, WSB1, SETX, FOLR2, NSF, MMD, C7orf68, CALU, JHDM1D, METTL2B, MDFIC, WNT2, C7orf58, FAM3C, GCC1, ZNF800
ENSG00000210082	6	CASC4, CCNC, DDAH1, FBXL4, SC4MOL, USP45
RYR3	5	NME6, PRKCD, QARS, TIMM9, WDR89
TP53	458	EAF2, POLQ, SLC15A2, TMEM45A, GPX7, ACTL6A, ATP11B, B3GNT5, DCUN1D1, DVL3, ECE2, EPHB3, GNB4, IGF2BP2, KLHL24, MCCC1, MFN1, NDUFB5, PARL, RFC4, TRA2B, ZNF639, ALG1L, FNDC3B, AKR1C2, LIF, MAP7D3, VGLL1, GABRE, BEND6, ALDH1B1, CCDC107, CD72, FBXO10, GLIPR2, POLR1E, PRSS3, SIT1, TESK1, TLN1, TOMM5, TPM2, ZBTB5, OLAH, ACTN1, BCL11B, C14orf2, IFI27, RIN3, DSG3, DLX5, DLX6, DYNC1I1, KLRK1, CCDC18, DNTT…

## Sheet: Sheet4
Catalogue of MiSL-targetable mutations and the corresponding MiSL candidates in Colorectal Cancer
Mutation	Num of MiSL Candidates	MiSL Candidates
FREM2	36	ABR, ACADVL, ATPAF2, B9D1, CAMTA2, DGKZ, DPH1, DRG2, EIF4A1, ELAC2, FXR2, GALT, GPS2, MAP2K2, MED11, MINK1, MPRIP, MYBBP1A, MYO1C, NDUFS7, P2RX5, PFN1, PLD2, PLSCR3, PRPF8, RNF167, RPL26, RPS15, SLC5A10, SMG6, SPAG7, TNK1, UBB, VAMP2, WDR18, ZSWIM7
TP53	110	ACTL6A, PARL, RFC4, TRA2B, ZNF639, PTF1A, CHM, FAM122B, DDX58, NDUFB6, PRSS3, TOMM5, CLEC4A, CDCA7, SPC25, FREM1, RCL1, RLN2, PRR5L, TAF1B, XPO1, ANKRD49, ARHGAP42, CWC15, CWF19L2, DCUN1D5, DDX10, FAM76B, ATP5L, BUD13, CCDC84, FDX1, HYLS1, NCAPD3, PTS, REXO2, SC5DL, SDHD, TMEM45B, USP28, ZNF259, ERCC6L, C2orf76, DBI, RALB, MITD1, TXNDC9, TRMT11, CENPW, CCDC28A, FAM54A, HEBP2, WTAP, CXorf56, NDUFA…
APC	231	CTU1, JOSD2, NR1H2, FBXO10, SHB, ADAT3, AES, ALKBH7, APBA3, ATP5D, C19orf6, CCDC130, CCDC94, CD97, CDC34, CLPP, CNN2, CRB3, CSNK1G2, DHPS, DNASE2, DOHH, DPP9, DUS3L, EIF3G, ELOF1, FARSA, FBXL12, FBXW9, FUT5, FUT6, FZR1, GADD45B, GIPC1, GPR108, GPX4, HMG20B, HSD11B1L, IER2, JUNB, KLF16, LSM7, MAP2K2, MARCH2, MCOLN1, MEX3D, MIDN, MIER2, MLLT1, MRPL4, NCLN, NDUFA11, OAZ1, PIN1, PLEKHJ1, POLR2E, PPAN…
SDK1	1	DPAGT1
NLRP4	5	ADAT1, DHX38, GALNS, NUP93, ZC3H18
PKHD1	2	RTN4IP1, SMPD2
SYNE1	8	CD164, LACE1, MAP7, MED23, PPARA, SLC17A5, SNX14, TRAF3IP2
CUBN	5	AARS, CABIN1, DNAL4, NOL12, SREBF2
NRAS	9	CHD9, CMTM4, DDX19A, NAE1, NFATC3, RSPRY1, SLC7A6, TERF2, ZNF23
SMAD4	38	ANKRD5, BMP2, BTBD3, C20orf7, CRNKL1, CSRP2BP, DDRGK1, DSTN, DTD1, ESF1, FASTKD5, GPBP1, IDH3B, ITPA, MAVS, MKKS, NOP56, PANK2, POLR3F, RALGAPA2, RBBP9, RIN2, RNF24, SEC23B, SNRPB2, TASP1, XRN2, ZNF175, ZNF17, ZNF264, ZNF343, ZNF416, ZNF547, ZNF548, ZNF586, ZNF773, ZNF776, ZNF836
KRAS	112	KRAS, KLK12, KLK15, KLK4, GNE, SHB, AMH, EVI5L, LRG1, SHC2, PPAP2C, TBL1X, IFFO2, PADI1, ALAS1, CDCP1, ZDHHC3, FLNB, FOXP1, ATG10, CCNO, ELOVL7, FAM169A, MARVELD2, PLK2, RASA1, PARP8, ABLIM3, CTNNA1, GALNT10, HARS, KCNN2, THG1L, TMEM173, WDR55, SHF, ANXA1, GNA14, ANP32B, ASTN2, BSPRY, C9orf3, CAMSAP1, CDK5RAP2, CDK9, CRB2, EHMT1, FAM120A, FAM129B, FKBP15, FPGS, GRIN1, IPPK, LRRC26, METTL11A, MRPS…
RELN	2	CPSF2, SMCHD1
ROBO1	1	ACTR1A
RYR2	4	MMP15, MTHFD1L, PICALM, WDFY3
AFF2	15	AP3M1, BMI1, CHUK, COMMD3, EIF4EBP2, HERC4, LARP7, MAP1LC3B, MGEA5, NCOA4, PCGF5, PIP4K2A, SEC23IP, SHOC2, VPS26A
CSMD1	6	ACTN1, CDC42EP1, CMIP, MMP15, NLRX1, SREBF2
FLG	2	BCAR1, TBC1D10A
MUC16	6	BTRC, CCDC134, HPS4, POLL, ZFYVE27, ZNRF3
PIK3CA	281	AKT1S1, ALDH16A1, BAX, BCAT2, CCDC61, CCDC9, CDC42EP5, CYTH2, EPN1, EPS8L1, ETFB, FAM83E, FIZ1, FKRP, FUT2, GLTSCR1, GYS1, LENG9, LIG1, MYH14, NUCB1, NUP62, PNKP, PPP1R12C, PRKD2, PRPF31, PRR12, PRR24, RDH13, SCAF1, SNRNP70, SPHK2, SPIB, STRN4, TMC4, TRPM4, ZC3H4, ZNF444, ZNF497, ZNF579, ZNF628, ZNF784, ZNF787, ALDH1B1, AKT1, BRF1, CCDC85C, CDC42BPB, CKB, DEGS2, DYNC1H1, INF2, KLC1, MTA1, PACS2, …
DNAH5	34	ACTR10, ATMIN, ATP6V1D, BCL2L13, C6orf35, CHURC1, COX16, EIF2S1, EXOC5, FAM179B, FBXO7, FTSJD1, GTF2H5, HSCB, JKAMP, MAP1LC3B, MAX, MPP5, NUDT7, PEX3, PHF10, PPP2R5C, RNF185, SERAC1, SETD3, SLC38A6, SNW1, SNX9, STX7, TERF2IP, TIMM9, TMED8, TRMT5, UBR7
FAM135B	5	GABARAP, PAFAH1B1, PLSCR3, UBE2G1, ZBTB4
GRIK3	7	APRT, CAMK2D, NFATC3, NFKB1, PPA2, PSMD7, TSPAN5
HRNR	4	ATXN3, EPC1, NEAT1, NFATC3
ATM	7	ALKBH5, ANKS6, CNTROB, SMCR7, TNFSF13, TP53, USP22
CSMD2	30	ALG8, ARCN1, BUD13, CCDC82, CCDC90B, CEP57, CUL5, DLAT, EI24, FAM118B, FDX1, FDXACB1, LMBRD1, MTMR2, NDUFC2, PICALM, POLD3, PTP4A1, PUS3, SDHD, SLC17A5, TAF1D, TBRG1, TMEM126A, TMEM126B, TMEM135, TMEM218, UBE4A, VAPA, ZFP91
ABCA12	4	BIN3, MRPL16, SNRPN, TNFRSF10A
MAP2	24	AASDHPPT, ACAT1, B9D1, CCDC134, CREBZF, CUL5, CWF19L2, CYB5D1, DLAT, DPAGT1, KLF16, MAP7, NDUFV2, PIK3C2A, PSMG2, PTPN2, RRAS2, SDHD, SMPD2, TAF1D, TRMU, UBE4A, USP28, ZBTB24
RYR1	29	BPHL, C14orf1, CINP, COX16, DDX24, FAM179B, FBXO34, GMDS, GNPNAT1, MUDENG, NDUFV2, NEK9, PPM1A, PPP2R5C, PPP2R5E, PSMG2, PTGR2, SETD3, SGPP1, SNW1, TIMM9, TMED10, UBR7, VTI1B, WDR20, WDR25, ZBTB25, ZDHHC3, ZNF410
USH2A	8	C6orf35, CNIH, COX16, MYL12B, NQO2, PSMG2, SFT2D1, TGIF1
ZNF536	20	C18orf8, CEP192, CEP76, CTR9, ESCO1, IPO7, METTL4, NAPG, NDUFV2, PPP4R1, PSMD5, PSMG2, PTPN2, RALBP1, ROCK1, RRM1, SEH1L, TMEM9B, VAPA, ZNF195
TSHZ2	5	LAMA3, MBTPS1, MLYCD, SMPD2, TRAF3IP2
PTPRM	12	AGK, DDX10, DHPS, DHX29, DLAT, PPP2R1B, SKIV2L2, TTC26, YES1, ZNF266, ZNF561, ZW10
CHD4	1	ZNF827
DNAH11	1	BRD3
GRIN2A	3	DCAF12, FAM120A, PPAPDC2
PTPRT	1	TIRAP
DCHS2	8	DDT, DDTL, ENDOG, MRPL41, POLR3H, RANGAP1, TBC1D10A, TUBB2C
FAM47B	35	ACTR10, CCBL2, CDC42, CHMP4A, CHURC1, DAD1, DDX20, DENND2D, DNTTIP2, DRAM2, EAPP, FAM69A, FNTB, GDAP2, GMPR2, GTF2B, HDAC1, JKAMP, LZIC, NMNAT1, PAFAH1B2, PPP1R8, PSMA3, RALGAPA1, RAP1A, SCFD1, SH3GLB1, SNX6, TIMM9, TINF2, TOX4, WARS2, WDR3, ZMYM4, ZZZ3
LIFR	3	COX7A2, TRUB2, ZMYND19
PLXNA4	16	ABHD5, ARL6IP5, JKAMP, METTL4, MPPE1, NAA35, NAPG, NDUFV2, OSBPL1A, PGRMC2, PSMG2, TRMT5, UBR7, VAPA, ZNF18, ZSWIM7
ATP10A	1	DUS3L
AHNAK2	42	ALKBH1, ANGEL1, ATG2B, ATP6V1D, ATXN3, BAG5, BPHL, CMIP, COX16, CPSF2, DCAF5, DDX24, EIF2S1, EXOC5, FAM179B, FKBP3, GNPNAT1, HSP90AA1, KLC1, MAPK1IP1L, MNAT1, MTA1, MTHFSD, NAA30, NFATC3, PCNX, PPM1A, PPP2R5C, PPP2R5E, PSEN1, PTGR2, RCOR1, SETD3, SNW1, STYX, TIMM9, TMED8, TRMT5, UBR7, VTI1B, ZC3H14, ZFYVE26
DNAH10	5	MARK3, MIB1, OSBPL1A, RALBP1, ROCK1
ABCA13	1	MMP15
PCDHGA2	1	CDK7
SPTA1	3	CMIP, GRAMD4, WRNIP1
ZFHX4	4	GRAMD4, MICAL1, MMP15, TST
RYR3	2	KLHDC4, VDAC3
TCF7L2	3	CCDC94, DPP9, SH3GL1
TLL1	4	EIF4G3, EVI5, ICMT, POLDIP3
GRIA4	1	REXO2
RP1	2	NCOR1, PACSIN2
CSMD3	148	CTU1, DHX34, FTL, GLTSCR2, LENG1, RPL13A, RPL18, RPL28, RPS11, RPS9, ZNF134, ZNF160, ZNF17, ZNF256, ZNF28, ZNF350, ZNF416, ZNF419, ZNF470, ZNF480, ZNF524, ZNF550, ZNF551, ZNF579, ZNF581, ZNF600, ZNF613, ZNF614, ZNF615, ZNF749, ZNF761, ZNF765, ZNF808, ZNF845, PRAME, MTA1, SNHG10, IRF2BP1, SNRPD2, TKT, NIT2, CDAN1, DAPK2, NDNL2, PARP16, ABT1, PRICKLE4, SNRPC, ZNF391, ASF1A, HDDC2, DDX24, MOAP1, GRA…
CACNA1E	12	ADAT1, AP1G1, ATMIN, ESCO1, FBXL5, MAP1LC3B, MBTPS1, NAPG, NDUFV2, PSMG2, TMEM9B, ZDHHC7
SCN1A	8	C8orf41, CEP78, DCTN6, FANCC, INVS, RBPMS, SPIN1, UBQLN1
FAT3	2	LDHD, TRIOBP
LRP2	1	PSMG4
Cohesin	152	EIF3L, H1F0, MYH9, TRIOBP, CCDC106, CABIN1, PI4KA, PPIL2, RAB36, TFIP11, ELAVL1, FEM1A, HNRNPM, LMNB2, SAFB, SAFB2, SLC44A2, SMARCA4, ZNF490, ZNF562, ZNF844, PPAP2C, NXT2, CUL4B, DDI2, KLHL21, AADAT, CCDC86, DAGLA, PRDX5, TMEM109, ZDHHC5, CHORDC1, DPAGT1, EI24, FAM118B, FZD4, RNF214, SIK3, USP28, ZNF259, TDRD3, AQR, LRRC57, TMEM87A, TPM1, CASP8AP2, LMBRD1, MDN1, MYO6, NDUFAF4, SH3BGRL2, SYNCRIP, …

## Sheet: Sheet5
Catalogue of MiSL-targetable mutations and the corresponding MiSL candidates in Glioblastoma
Mutation	Num of MiSL Candidates	MiSL Candidates
EGFR	5	IK, LARP7, LRBA, NDUFA10, SLC37A1
PTEN	53	AGFG1, AHSA1, ASCC2, ATG2B, ATMIN, C14orf1, CAST, DCAF10, DCTD, DHX29, EGLN3, ERO1L, ETS2, FBXW2, FEM1C, GAPVD1, GLT8D1, GPR107, GTF2E2, HDLBP, HSP90AA1, HSPA4, IFRD2, KDM6B, LRRFIP1, MLH3, MON1B, MPP5, MTHFD1, NAA15, NF2, NUMB, PCNX, PPP1R7, PPP2R5E, PPP6C, PSMD5, RAD50, RCOR1, RIOK2, SEC16A, SF3B3, SNW1, SYNCRIP, TKT, TMCO3, TMEM110, TOR1A, TOR1B, TRAF3IP1, TTLL5, VDAC1, XPO4
RB1	1	C9orf82
TP53	71	SCN11A, POLQ, TRAT1, C8A, ACTL6A, ATP11B, DCUN1D1, DVL3, FXR1, MFN1, PARL, CACNA2D1, CD72, RECK, SIT1, DNTTIP2, DR1, MTF2, HOXD13, C9orf46, CNTLN, KDM4C, PLAA, RANBP6, RCL1, SMARCA2, PARVB, BCL11A, NPAT, ARHGEF12, CBL, PRDM10, TP53AIP1, OPHN1, ERCC6L, CDC40, MED23, WTAP, RPL39, RPL5, ACTR3, BUB1, NEB, STK17B, CDCA8, GNL2, MYCL1, MIIP, MTHFR, AMMECR1, ATG4A, UBE4B, DUSP2, SH3BP1, APOBEC3B, JOSD1, …
CHEK2	5	DOPEY1, LMBRD1, PHF3, SENP6, SLC17A5
FKBP9	15	B2M, CSNK1G2, CX3CL1, EIF3J, GALNS, MAP2K2, MFAP1, MORF4L1, MTHFSD, OAZ2, POLR2C, SRP14, TMEM66, UBXN6, WDR73
ERBB2	23	ACO2, AQR, ASCC2, DNAJC17, EIF4ENIF1, HPS4, MAP2K2, NF2, NHP2L1, PISD, PPPDE2, RANGAP1, RHBDD3, RNF185, RTF1, SCAMP4, SNAP23, SPG11, SREBF2, ST13, TFIP11, XPNPEP3, ZMAT5
IDH1	107	ADRBK2, AGFG1, AKAP6, ARHGAP22, BANF1, BCCIP, BMI1, BMPR1A, BTAF1, BUB3, C10orf2, CCNJ, CDHR1, CDKAL1, CISD1, CNOT7, COX15, CSDC2, CUL5, CUTC, CWF19L1, DCLRE1A, DCTN3, DDX17, DDX50, DLG5, DNAJC9, DUT, DYM, EIF3A, EIF3L, EIF4EBP2, EXOSC2, FAM175B, FAM190B, FAM35A, FAM89B, FANCG, FAU, H2AFY2, HMGXB4, JMJD1C, KIF5B, KLHL28, MAPK8, MARCH5, MBD2, MGEA5, MLLT10, MORC2, MPST, MSRB2, MTPAP, MUS81, MXD3, …
NF1	26	ABHD5, APLP2, ARFGAP3, ARFIP1, ARL6IP5, ATP6V0E1, CASP3, CLN5, CTSO, DCTD, DUSP1, ELF1, GLT8D1, IRF2, ITPR1, MAP1LC3B, N4BP2L2, PALLD, PARP4, REEP5, RNF6, TBC1D19, TMEM9B, TPST2, TPT1, ZMYM5
PIK3R1	40	ABI1, ANKRD10, APPL1, ASAH1, C1orf63, CARKD, CDYL, CLTA, DGCR2, GRSF1, HDAC4, ISOC1, MED4, MICAL3, MPHOSPH8, MTPAP, N4BP2L2, NPAT, NUTF2, PEX26, PPP1CC, PWP1, RAD17, RBBP8, RCBTB1, RIC8B, SEPHS1, SGPL1, SMARCB1, SRP72, TCF7L2, TP53, TUBGCP3, UBA3, UCHL3, XRCC4, YWHAQ, ZDHHC3, ZMYM2, ZZZ3

## Sheet: Sheet6
Catalogue of MiSL-targetable mutations and the corresponding MiSL candidates in Head & Neck Squamous Cancer
Mutation	Num of MiSL Candidates	MiSL Candidates
ABCA13	3	EXOSC6, GOT2, MARVELD3
ABCC9	1	ZDHHC3
ACACB	5	ASH2L, FNTA, GOLGA7, IKBKB, VDAC3
ADAM6	64	ACIN1, AK7, AMN, ANKS6, ARRDC1, ASPG, BDH1, BRF1, BTBD6, C14orf1, CCDC85C, CCDC88C, CDC42BPB, CDH24, CKB, DEGS2, DNAJC25, ENTPD2, ENTPD5, FAM120A, FAM162A, GALNT12, GDA, GK5, GNAQ, IKBKAP, INVS, L2HGDH, MAP3K9, MTA1, NAA35, NELF, NOXA1, OLFML2A, PHLDB2, PIGH, PLCXD2, PLEKHH1, PLS1, PNN, RABEPK, RALGDS, RBM25, RCOR1, RDH11, SECISBP2, SLC15A2, SNAPC1, SNHG10, SNX30, SURF6, TCL6, TEX10, TGM1, TMEM30…
ADAMTS12	9	ANKS6, CDK9, CENPP, FAM120AOS, NAA35, TEX10, TRIM14, ZNF782, ZNF79
ADAMTS20	1	ERO1L
ADCY2	2	GPX2, MTPAP
ADCY8	4	NDUFS7, RPS15, UBE2D3, UQCR11
AHNAK	11	CCDC134, CYB5D1, ERH, MAX, PGRMC2, PRPSAP2, PSMB1, TOB2, TTC8, WDR25, XRCC6
AKAP9	5	LTF, PDE12, SMPD3, USP19, VPRBP
ALMS1	1	GPX2
ANK2	4	COX10, NF1, SCO1, TTC19
ANKRD17	12	DPP7, EGLN3, FAM120AOS, HDHD3, KSR1, RABGAP1, SECISBP2, SH3GLB2, SYK, TJP2, VPS13A, WSB1
ANKRD30A	7	APPL1, EXOSC7, GNL3, PDE12, RPL14, UBP1, VPRBP
ANO5	13	CNKSR3, FBXW2, RAB14, RAD23B, RSPH3, SERAC1, SLC31A1, STAP2, STX17, TEX10, TXN, ZNF552, ZNF57
ARID1A	12	ATXN10, DDX24, DHX32, FAM35A, PCGF5, PPA1, PPP2R2D, PSMA3, TSPAN15, TUBGCP2, VTI1A, ZC3H14
ATP10A	8	ARHGAP8, DUS3L, HDDC2, MRPL18, RARS2, RTN4IP1, SF3B5, SMPD2
ATP10B	2	GSK3A, MEGF8
ATR	11	ATP6V0E1, DERL2, ECHS1, GABARAP, LZTFL1, PLD6, TRUB1, TTC19, TUSC3, WDR11, ZDHHC2
ATRNL1	2	MOXD1, TRAF3IP2
ATRX	87	APLP2, AQR, ATG12, BAHD1, BRD3, BTAF1, BUD13, CCDC134, CHUK, CUL5, DDX21, DDX58, DHX29, DOPEY1, EI24, EIF2AK4, ELF1, EXOC5, FAM82A2, FBXL4, FBXO31, FEM1C, FUBP3, GBF1, GHITM, GNB5, GORASP1, HPS6, IP6K1, IPMK, LEO1, LNX2, MAPK6, MCART1, MDN1, MTMR10, MTO1, NAA30, NDST2, NPAT, NUP50, OXSR1, PAFAH1B2, PCSK7, PDCD6IP, PDE12, PGGT1B, PHF3, PICALM, POLDIP3, PREP, PTEN, PTPN23, REEP5, RNF214, RNF6, RNGT…
BIRC6	8	C9orf41, DNAJA1, FAM129B, GAPVD1, KLHL18, PDE12, ZCCHC6, ZDHHC3
BRWD3	31	ADORA2B, ALKBH5, ATPAF2, BSG, BTBD2, COX10, CTNS, DENND1A, DHRS7B, DRG2, DTD1, ELAC2, EPN2, FAM18B2, FLII, GPR108, GSTZ1, LSS, MAVS, NOP10, OVCA2, PRPSAP2, RAI1, RNF167, SCAMP4, SEC23B, SMCR8, TRIM16, TRIM16L, UNC45A, ZC3H12C
C12orf51	1	STK11
C21orf99	2	ME2, ZBTB7C
CACNA1E	2	PHRF1, TSSC4
CASP8	130	AASDHPPT, ACAA1, ACP2, ACTN1, ANO10, ANXA3, AP3S1, APEH, ATOX1, ATP6V1D, BMP2K, C3orf75, CARS, CBR3, CCDC71, CD274, CD38, CDK7, CHMP5, CLTA, CLTB, CNDP2, CNOT10, CNOT6, CSNK1A1, CTR9, CTSO, CXXC1, DAPP1, DDX58, DNAJA1, DUSP4, DYNC1LI1, EI24, EIF3M, EIF4A1, FBXL5, FOXP1, GALT, GLYCTK, GNAI2, GORASP1, GRPEL2, GZMA, HARS, HRAS, HSPA4, IFRD2, ILK, IRF1, KCTD14, KIF13B, KLHL18, LAP3, LARS2, LRRFIP2, M…
CDH10	21	ACO2, AGAP1, CEP192, GALC, MED9, MLH3, MPPE1, NAPG, NEK9, PIGH, PPM1A, PTPN2, SS18, SYNJ2BP, TMED8, TTC19, TTC8, VAPA, XRCC6, ZBTB25, ZNF397
CDH11	7	C9orf72, CHADL, FBRSL1, MPPE1, MPST, TOB2, TRIOBP
CDH19	13	BID, COQ3, MANEA, NDUFAF4, NUS1, PEX26, PM20D2, PREP, RNGTT, RTN4IP1, SMPD2, TPD52L1, TSPYL1
CDH9	6	BPHL, DGKE, GMDS, PRSS16, PSMG4, TMEM97
CDKN2A	3	HDDC2, PSMC1, RPF2
CHD7	1	APRT
CLSTN2	1	SCNN1A
CNTNAP2	3	ARL2BP, PPPDE2, UQCR11
CNTNAP5	5	CEP76, ESCO1, PARD3, PPP2R2D, PTPN2
COL11A1	2	SEH1L, TGIF1
COL22A1	64	ADRBK2, ANKS6, ANP32B, ARHGAP8, ARL2BP, ATXN10, BICD2, C9orf6, C9orf78, CABIN1, CDK9, COBRA1, CPNE2, CRAT, DDT, DDTL, DDX51, DPM2, ENDOG, EXOSC2, FAM120AOS, FBRSL1, GAS2L1, HSD11B2, INPP5E, MAPKAP1, MED22, MRPL41, MRPL50, NDUFA8, NOL12, PES1, PIGY, PKN3, PLD6, POLRMT, PPM1F, PRPSAP2, PRR5, PTGES2, PTRH1, QSOX2, RABEPK, RHBDD3, RNF135, RPL35, RPL7A, SDCCAG3, SEC61B, SFI1, SREBF2, SSNA1, STAP2, SUR…
COL24A1	1	TRIM16
COL6A3	6	MANBA, NDOR1, SGSM3, SREBF2, TCF20, TRIOBP
CPAMD8	3	TNFRSF10A, TNFRSF10B, USP28
CRB1	1	GIGYF2
CREBBP	1	NDUFV2
CSMD1	10	EXOSC6, MCAT, MMP15, NAA15, PICK1, PPA2, SMARCA5, SREBF2, TFIP11, XRCC6
CSMD2	10	AKAP10, ATG2A, CDCA5, MRPL49, NF1, OSBP, PCNXL3, USP22, VAPA, ZFP91
CSMD3	370	FOXRED2, PLA2G6, BCAT2, CA11, CNOT3, CPT1C, DHX34, GLTSCR1, KCNC3, PRMT1, SNORD35B, SPHK2, TMC4, ZNF320, ZNF550, ZNF586, ZNF600, ZNF611, ZNF616, ZNF772, ZNF813, ZNF814, CECR5, PRAME, PRODH, TTC28, AMN, SNHG10, TCL6, TNFAIP2, HSD11B1L, TBC1D8B, ADCY5, HHLA2, IGSF11, ILDR1, IQCB1, LRRC58, UPK1B, ZDHHC23, ADH1C, AADAT, FADS2, SCGB2A1, POU2F3, TMPRSS4, BCL2L10, BUB1B, CDAN1, DAPK2, DPP8, GCHFR, GOLGA…
CUBN	3	NHP2L1, POLR3H, XRCC6
CUX1	9	CCNDBP1, EID1, FDXACB1, MLYCD, MTUS1, OSGIN1, PAN3, SIDT2, TRIM13
DCHS2	68	ANKRD50, AP1G1, BICD2, C9orf41, C9orf6, C9orf80, CAMSAP1, CIZ1, CNOT1, COPS4, DDX31, DNAJB14, DOLPP1, ERP44, EXOSC2, FAM120A, FAM120B, FKTN, FUBP3, GAB1, GAPVD1, GLE1, GOLGA2, HIATL2, IARS, IGF2R, IKBKAP, INVS, IPPK, MAP7, MAPK6, MAPKAP1, MCM9, MLLT4, MRRF, NAA15, NAA35, NDOR1, NFKB1, NUP188, PITPNB, PMPCA, POLE3, PRPF4, PTGES2, QSOX2, RAB14, RAD23B, RALGDS, REPS1, RNGTT, SDCCAG3, SERAC1, SLC10A7…
DMD	5	ACAT1, ATXN10, HDDC2, REPS1, TESK1
DNAH10	3	DDX24, SETD3, SNRPD1
DNAH11	1	SLC39A9
DNAH2	4	NDUFV2, SLC43A2, SMG6, TMEM93
DNAH3	1	GALC
DNAH5	8	ANKRD54, ATXN10, HDDC2, NFATC3, PIGH, SIVA1, SLC38A6, TTLL12
DNAH7	3	NKTR, ZDHHC3, ZNF621
DNAH9	5	CNTROB, EPN2, MAPK7, TACC2, USP22
DOCK2	3	CNOT6, RAB24, TBC1D9B
DSCAM	2	PARD3, RAB18
DSP	1	PARP8
DST	1	CUL4A
DYNC1H1	9	GOLGA2, LRSAM1, MTAP, RAB14, RABGAP1, RBM18, RGS3, TDRD7, URM1
EGFR	4	ATP6V0E1, RPL26L1, TTC1, ZNF259
EP300	17	ANKFY1, AP4E1, C9orf41, CLEC10A, DCAF10, DDX58, DNAJA1, ELF1, GRHPR, KLHL9, MINK1, PDE12, TDRD7, TLR4, TOPORS, TRIM14, TTLL11
EPB41L3	7	AGAP1, DIS3L2, MIB1, MTERFD2, NF1, ROCK1, SEPT2
FAM135B	5	CEP76, MAP2K3, MPPE1, PTPN2, UBQLN1
FAM47C	2	MPPE1, PSMG2
FAM75A6	2	DCTN3, NFX1
FAT1	10	ARL2BP, C1QBP, DCPS, FDX1, HDDC2, NOP10, PPAPDC1B, RPUSD2, TMEM62, ZNF259
FAT3	2	KPNA3, MYL12B
FAT4	3	KLHL18, PLCD1, ZFYVE26
FBN2	3	DDX24, ITPK1, WDR25
FBN3	1	EIF3L
FBXW7	3	BBS7, C4orf3, EXOSC9
FCGBP	8	DNAL4, NF1, SMCR7L, ST13, TET2, TMEM184B, XRCC6, ZDHHC7
FLG	4	COQ9, CSNK2A2, EXOSC2, NUP214
FLJ36000	4	HARS2, IK, UBE2D2, ZMAT2
FREM2	7	DEAF1, GSR, NUDT18, OSTF1, RAB14, TOMM5, TRUB2
FRG1B	7	GNPNAT1, GPR180, RAB6A, RAP2A, SLC7A5, STK24, TWF1
FSCB	2	JOSD2, LMTK3
GPR98	15	BCL2L13, CBR4, CDK19, FBXL4, GAB1, GGA1, HDDC2, NOL12, PDSS2, PRMT10, RARS2, SREBF2, TRIOBP, TSPYL1, TTLL12
GRM1	2	GMDS, ITPK1
GRM3	5	CDS2, ESF1, FLII, JAG1, PSMF1
HEATR7B2	5	ANKRD12, CEP192, CEP76, RNMT, ROCK1
HERC2	1	EGLN3
HFM1	20	AGXT2L2, BAP1, C3orf62, C3orf64, CDC42SE2, CSNK1G3, CTDSPL, GORASP1, IKBKB, KDM6A, LZTFL1, NKTR, NME6, RBM5, RMND5B, SACM1L, TMF1, YTHDC2, ZNF197, ZNF621
HMCN1	3	TBC1D10A, TDRD3, TOB2
HSD17B7P2	22	CD101, DMPK, EGLN2, GPATCH1, HAUS5, MANEAL, MYPOP, OPA3, PEPD, PRPF31, SDHAP1, STRN4, SYMPK, TMEM44, TNK2, TYROBP, USF2, ZNF181, ZNF302, ZNF480, ZNF765, ZNF766
HSPG2	1	TOLLIP
HUWE1	10	CNOT10, CXXC1, DCAF10, GORASP1, MBD1, NFX1, NUP50, PLAA, PLCD1, VPS4B
HYDIN	7	ANKRD54, DDTL, GPAM, MBTPS1, SF3B5, TRMU, XPNPEP3
IL1RAPL1	4	BTBD2, CSNK1G2, KLF16, PLIN5
JUB	6	ALKBH5, COX10, ELAC2, FLII, MAK16, TRIM16
KALRN	5	CHD3, CNTROB, PRPF8, RAI1, WRNIP1
KCNT2	4	DHRS7B, PHF23, PRPSAP2, SCO1
KIAA1409	6	EARS2, EIF2S1, PLEKHG3, PPP4R1, SDR42E1, USP10
KIAA2022	4	FGFR1OP, MTRF1L, PHF10, RNF146
LAMA1	14	AGPAT5, ATE1, CEP76, CLN8, ESCO1, EXOSC7, METTL4, MIB1, MYL12B, PTPN2, RPP14, SMCHD1, UBP1, ZDHHC3
LOC284232	42	ACOT1, ACYP1, AHSA1, ALKBH1, BCCIP, BTBD16, CDKL1, CNIH, COX16, DLST, ECHS1, ERH, EXD2, FAM164C, FAM24B, FCF1, GLRX5, GNPNAT1, MAPK1IP1L, MOAP1, MUDENG, MXI1, NDUFB1, NEK9, PLEKHA1, PSEN1, PSMC6, PSTK, SLC39A9, SMNDC1, SNW1, STYX, SYNJ2BP, TCL6, TIAL1, TIMM9, TMX1, TRMT5, YY1, ZFP36L1, ZNF410, ZNF511
LOC646214	2	CEBPG, OSCP1
LRP1	7	AKT1, C14orf2, DDX24, MTA1, SNW1, WDR20, ZFYVE21
LRP1B	11	ABCD4, ADCK1, MARVELD3, MLH3, PPA2, PTGR2, TPRN, WDR85, ZBTB1, ZBTB25, ZFYVE27
LRP2	8	BAP1, C6orf35, CCNC, FGFR1OP, MLLT4, SERAC1, TMEM181, WTAP
LRRC4C	4	BCL7A, TCP11L2, TMEM97, WDR66
LRRK2	45	BCL2L13, C9orf78, CABIN1, COBRA1, COG7, CSNK1G2, CYB5D1, DDX51, DUS3L, ENDOG, EXOSC2, FBRSL1, GLE1, HMG20B, HSCB, IFT140, INPP5E, KLF16, MIER2, MRPL41, MUM1, NPIP, PALB2, POLRMT, PTGES2, QSOX2, RAB36, RAD50, RALGDS, SDCCAG3, SDHD, SFI1, SLC22A4, SMARCA5, SNAPC4, SSNA1, SURF6, TICAM1, TIRAP, TPRN, TRUB2, UBAC1, WDR34, WDR85, ZMYND19
LRRTM1	1	SF3B5
LTBP1	2	DIAPH2, MAP2K4
MACF1	11	ACO2, AP1AR, ATXN7, BAP1, EIF3L, MIB1, PDHB, QARS, RPL14, RPP14, VPRBP
MAGEC1	1	PLCD1
MAP1B	2	DHX29, SKIV2L2
MDGA2	3	HNRNPC, NEDD8, SCFD1
MDN1	17	ADRBK2, APOL1, BAG4, BCL2L13, BID, CNIH, DENND5A, DNAJB14, FBXO7, IL17RA, NAGA, NFKB1, PACSIN2, PPAPDC1B, TMEM30A, TOB2, TRIOBP
MED12	6	GIGYF2, GLG1, GRAP, HDLBP, NFATC3, SRPR
MED12L	25	ABL1, ANKS6, ATXN3, BRD3, DDX31, FAM120A, FAM122A, FUBP3, INVS, MBD1, MDN1, MED27, NAA35, NUP188, QSOX2, RNGTT, RNMT, SECISBP2, SEH1L, SETX, SPIN1, TGIF1, TSC1, UBQLN1, ZBTB43
MGAM	8	ANKS6, C1QBP, PLD6, PRPSAP2, PSMG4, QSOX2, RPL26, RPL7A
MST1P9	6	ACAD8, ELP4, OSBPL5, RRP8, VPS26B, ZNF259
MUC16	17	BPHL, DDHD1, DDTL, ESCO1, MCAT, METAP1, MIB1, PIGY, PPA2, SNRPD1, SNRPD3, TTLL12, UQCR10, USP8, WRNIP1, ZMAT5, ZNRF3
MUC17	29	ADCK1, ANGEL1, ATXN10, CABIN1, CCDC134, CEP192, CEP76, DDHD1, DDT, DDTL, EIF4ENIF1, ESCO1, MLYCD, NEK9, NFATC3, PTGR2, ROCK1, SAMM50, SMCR7L, SNRPD1, SREBF2, SYNJ2BP, TCF20, THOC5, TTLL5, ZC3H14, ZC3H7B, ZNF397, ZNRF3
MUC4	7	AGAP1, RPRD1A, SMCR7L, SREBF2, TRIOBP, TRMU, ZNF271
MYCBP2	3	CNOT1, GOT2, RRP12
MYH10	9	CCDC94, DDT, DUS3L, HMG20B, MRPL54, NDUFA11, PPIP5K1, RTF1, UQCR11
MYH2	4	GIGYF2, NFX1, PPP2R5C, ZNF839
MYH4	13	AASDHPPT, LATS1, MAPK1, MTHFD1L, MTMR2, NF1, NUS1, OSGIN1, SAMM50, SLC7A5, TRIM16, ULBP3, ZFP91
MYH8	12	BRD3, CAMSAP1, DDHD1, DPP7, GET4, LRBA, MAFK, MED29, MPDZ, NAA25, SDCCAG3, SNHG7
MYO15A	6	BAG4, EXD3, GTF3C5, RALGDS, REEP4, WHSC1L1
MYO16	11	IARS, INPP5E, INVS, MRPS2, NAA35, PMPCA, QSOX2, SDCCAG3, TEX10, UBAC1, UBQLN1
NAV3	11	ARHGAP8, BAG5, C18orf8, EPN2, GPX2, MAPK7, MARVELD3, MAX, PIGH, RAGE, ZNF839
NBAS	2	SMU1, TOPORS
NBPF1	42	AARS, ACO2, ADAT1, ADRBK2, AP1G1, ARFGAP3, ATMIN, ATXN10, CABIN1, CMIP, CNOT1, EIF3L, EIF4ENIF1, FAM118A, FAM65A, FBXO31, GALNS, GCAT, GLG1, KLHL36, MAPK1, MARVELD3, MBTPS1, MLYCD, MON1B, PACSIN2, POLDIP3, PPARA, PPM1F, SGSM3, SMCR7L, SREBF2, ST13, TCF20, TMEM184B, TPST2, USP10, WDR59, XPNPEP3, ZC3H18, ZC3H7B, ZDHHC7
NEB	6	COQ9, DUS2L, EXOSC6, MARVELD3, MMP15, WRNIP1
NFE2L2	15	ADAM23, COX4I1, DYNLRB2, GCSH, GSR, IDH1, MAP2, OSGIN1, PEMT, POLR2E, PRMT7, RBPMS, RPL37A, TRIM16, ZDHHC1
NLRP12	2	CEP76, PRPF4B
NOTCH1	11	BTBD6, DCBLD1, KLC1, MARK3, MTRF1L, MVD, NDEL1, SLC5A10, SNX9, STX7, ZFYVE21
NOTCH3	19	BSG, CHAF1A, CLPP, EEF2, HMG20B, KHSRP, MED16, MIER2, PPAP2C, REXO1, RPL36, RPS15, SAFB2, SAFB, SCAMP4, TCF3, THOP1, UHRF1, ZNF57
NRXN1	1	DDX51
NSD1	9	ENTPD4, GPX2, SGSM3, TNFRSF10A, TNFRSF10B, TOB2, TRMT5, XPO7, ZC3H7B
ODZ1	7	CCDC134, DCTD, ETFDH, MLYCD, NFATC3, TP53, TTLL12
ODZ2	1	DIS3L2
PAPPA2	1	GPX2
PCDH10	6	B9D1, MAP2K4, POLRMT, PRPSAP2, SCAMP4, ZNF555
PCDH11X	5	AGAP1, AGAP3, LRP10, PARD3, TMUB1
PCDH15	1	POMT2
PCDHA13	5	ATMIN, ATP6V0D1, DUSP14, GFOD2, MAP2K4
PCDHA3	10	ABCF2, BRPF1, GPHN, MAK16, MIDN, PPP2CB, TADA3, TBC1D5, TCF3, UBXN8
PCDHA7	1	ELF1
PCLO	3	NAA30, PIGH, TRMT5
PCNX	14	ADCK1, CCDC94, CSNK1G2, EVL, FBXL15, GALC, GPX2, HMG20B, MUDENG, PARP4, PPP2R5C, SIRT6, UBR7, ZBTB25
PEG3	24	BAG4, CCDC134, CREBZF, ELF2, FAM179B, FBXO34, GMDS, IKBKB, KLHL28, LRBA, MAX, METTL4, MMAA, MUDENG, PPAPDC1B, SMCHD1, SOCS4, TOB2, TTC12, USP28, WHSC1L1, XPNPEP3, ZBTB1, ZC3H7B
PIK3CA	318	NAALADL2, CA11, DBP, FAM83E, FUT2, MYH14, PPFIA3, RDH13, ATG4D, CARM1, CC2D1A, DNAJB1, DNM2, GIPC1, HOOK2, KEAP1, LPHN1, LRRC8E, MAP2K7, MARCH2, PRDX2, SLC44A2, SMARCA4, TECR, TNPO2, ZNF44, ZNF443, ZNF700, ZNF791, PNPLA4, SHROOM2, TBL1X, ZMAT1, ERMP1, ANO8, EPS15L1, NOTCH3, WIZ, ARL8B, EAF1, NUP210, PLCD1, SETD5, TTLL3, ATP6V1A, B4GALT4, CEP97, DIRC2, DZIP3, FAM162A, GOLGB1, GRAMD1C, GTPBP8, IGSF…
PKHD1	3	HDDC2, PRMT10, SERAC1
PKHD1L1	8	CYB5D1, MARVELD3, PRPSAP2, RNF167, SHPK, SLC5A10, TTLL12, WDR59
PLCE1	3	DCTN3, EXOSC3, POLR1E
PLCH1	4	CDK19, FBXO30, FIG4, UTRN
PLXNA1	2	DDT, DDTL
POM121L9P	5	MTMR9, NEIL2, BNIP3L, CLN8, ERICH1
POTEC	1	STT3A
PRDM9	1	SMCR7L
PRKD1	3	EEF2, PIGY, TSPO
PTPRB	3	NCOR1, NUP88, SMCR8
PTPRC	2	TPPP3, ZBTB7A
PTPRM	14	ARHGEF5, CSNK1G2, CUL5, DHX29, FDXACB1, NFIX, NPAT, OR2A7, PPP2R1B, TTC12, USP28, ZNF20, ZNF791, ZW10
PXDNL	1	SCO1
RELN	4	MAPK1, MLYCD, RAB36, SIK2
RIMS2	14	ABR, CAMTA2, EPN2, MAPK7, MINK1, NCOR1, PITPNA, PRPSAP2, RAI1, SLC43A2, SLC5A10, SMCR7, WDR81, ZZEF1
RNF213	8	C14orf2, DCTN5, DUS3L, EEF2, GPX2, MARVELD3, PRPSAP2, RPL7A
ROS1	5	ATXN10, FBXL4, HDDC2, PITPNB, RNF135
RP1	77	ACO2, AGPAT5, ANKRD12, ANKS6, ARFGAP3, BICD2, C18orf8, CABLES1, CCDC134, CCDC34, CENPP, CEP192, CEP76, CHMP7, CLN8, CNOT7, EFCAB6, ENTPD4, ERICH1, ESCO1, FAM120AOS, FANCC, FDFT1, GCAT, GGA1, GRAMD4, GSR, HIATL2, HMBOX1, INCENP, INTS10, KCTD9, LONRF1, MCPH1, METTL4, MIB1, MPPE1, MTMR9, MTUS1, NAGA, NCOR1, NOL12, NUP50, PACSIN2, PCM1, PHF2, POLA2, POLDIP3, PPARA, PPP3CC, R3HCC1, REEP4, SAMM50, SECI…
RYR1	26	ANKRD12, APEH, BPHL, BUD13, CCDC71, CHMP1B, CNOT10, DALRD3, EXOSC7, GNL3, MPPE1, NDUFAF3, NDUFV2, NME6, PSMD6, PSMG4, PTPN2, QARS, RNMT, RPL29, RPP14, SEH1L, TUSC2, VAPA, ZDHHC3, ZNF197
RYR2	14	C4orf36, ETFDH, GCAT, HECA, LRBA, MAP7, MLLT4, REPS1, SERAC1, SREBF2, TTLL12, WDFY3, WRNIP1, XPNPEP3
RYR3	1	RALBP1
SCN1A	1	WTAP
SCN3A	60	ABL1, ANKS6, ASB6, C9orf6, C9orf78, C9orf80, CAMSAP1, CENPP, DCAF10, DCAF12, ENDOG, ENTPD4, FAM120A, FAM120AOS, FAM122A, FAM73B, FANCC, FKTN, FUBP3, GAPVD1, GNAQ, GPR107, INPP5E, INVS, KCTD9, KIF24, KLHL9, MAPKAP1, NOL8, NUP188, OSTF1, PCM1, PHF2, PIGN, PPP6C, PTAR1, QSOX2, RNF20, SEC16A, SMC2, SMC5, SNHG7, SPIN1, TBC1D13, TOPORS, TRIM35, TSTD2, UBAC1, USP20, VPS13A, VPS37A, WDR34, ZADH2, ZBTB43,…
SI	3	ARHGAP8, PLD6, TRMU
SIM1	1	TTC12
SLC4A4	1	FAM129B
SLIT2	27	AP4B1, ATP1A1, BUD13, CCBL2, CLCC1, CSDE1, DCLRE1B, DR1, EIF2C1, EVI5, FDXACB1, GDAP2, GJB5, GPSM2, HIPK1, HS2ST1, RSBN1, SH3GLB1, SIKE1, TRAPPC3, TRIM33, TWSG1, USP28, USP33, VANGL1, ZCCHC17, ZNF644
SLITRK3	2	PARD3, SMCR8
SLITRK5	1	INPP5E
SPRYD5	7	NUP98, OSBPL5, PHRF1, SIK2, SWAP70, USP28, USP47
SPTA1	24	ANGEL1, AP1B1, ARHGAP8, ARIH2, CCDC134, FA2H, GMDS, NEK9, NF2, NUP50, PIGH, PPARA, PRR5, SMCR7L, SREBF2, TCF20, TMED8, TRMU, TTLL12, VPRBP, WRNIP1, XPNPEP3, ZC3H7B, ZNRF3
SSPO	12	CNOT1, FNTB, KPNA3, MARVELD3, MYO6, PDE12, POLDIP3, SLMAP, SMAP1, TCF20, TKT, UBP1
SYNE1	11	DOPEY1, FGFR1OP, HDDC2, MAP7, PPARA, SERAC1, TOB2, TTLL12, UBE2CBP, WTAP, ZMAT5
SYNE2	8	CABIN1, DENND1A, GAS2L1, PRPF4, SMCR7L, SREBF2, TCF20, TTLL12
TAF1L	1	CCDC107
THSD7B	2	MCAT, TTLL12
TNIK	54	ACAT2, ANKS6, ARHGAP8, BTBD2, C9orf16, C9orf78, C9orf80, CAMSAP1, CIZ1, CORO2A, DENND1A, DOLPP1, FAM102A, FAM120A, FBXW2, FKTN, FRK, FUT3, GAPVD1, GLE1, HDDC2, IKBKAP, KLF16, MAP3K5, MAP7, MAPKAP1, MIER2, MKNK2, MRPS2, NANS, NDUFA8, NOL8, NT5DC1, NUP214, NUP50, ODF2, PM20D2, PTGES2, RAB14, RAD23B, REPS1, SAMM50, SET, SLC2A8, ST13, STAP2, SURF6, TEX10, TFB1M, TPD52L1, TPRN, TSPYL1, ZMYND19, ZNF57
TNN	1	SIGMAR1
TP53	207	COL11A1, TMEM45A, UPK1B, GLIS1, ECE2, EPHB3, IGF2BP2, MAP6D1, PARL, AKR1C2, TIMP2, MAP7D3, BEND6, NPR2, RECK, GEM, ACTN1, BCL11B, BDKRB1, BDKRB2, C14orf2, EML1, GOLGA5, GPR68, IFI27, IFI27L2, ITPK1, JAG2, MOAP1, PPP4R4, RAB15, DLX5, DYNC1I1, PRH2, FKBP7, HOXD10, HOXD9, CLTCL1, MICAL3, RTN4R, SCARF2, GPR158, MRC1, PARVA, BIK, PARVB, PRR5, WNT7B, ADAM17, LTBP1, VIT, ADD2, CCT4, TBRG1, TMEM218, ZNF2…
TPTE	2	EPN2, KDM6B
UBR5	11	AKT1, ATG2B, DCAF5, DHX38, GLG1, PCNX, SLC39A9, UBR7, VIPAR, WDR20, ZC3H18
USH2A	4	ARHGAP8, C18orf8, PIGH, TOB2
USP9X	6	C2CD2L, DLAT, PCSK7, PPP2R1B, SIDT2, TMEM9B
UTRN	25	ADAT2, C6orf35, CNTROB, DDX51, DIMT1L, FGFR1OP, HDDC2, MICAL1, MOCS2, MRPL18, MTRF1L, NDUFAF2, NOC4L, PEX3, PINX1, RPS23, RTN4IP1, RWDD1, SF3B5, TAF9, TFB1M, TUSC3, UBE2CBP, UBXN8, WRAP53
VCAN	1	IPO7
VPS13B	1	FAM118B
VPS13C	10	AGAP1, DIS3L2, FAM120B, FBXO30, GIGYF2, MAP7, REPS1, SMPD2, TFB1M, TSPYL1
WASH2P	4	PRRX2, TMEM203, TOR1A, TUBB2C
WASH3P	4	COG4, DHX38, PGM2, SMPD3
XIRP2	28	ACO2, AKAP10, BCL2L13, CCDC82, CHADL, CYB5R3, FAM179B, FBXO7, FDXACB1, GAS2L1, MARVELD3, MCAT, NOL12, POLDIP3, PSMG4, SAMM50, SFI1, TBC1D22A, TBRG1, TMEM184B, TRIOBP, TTC12, TTLL12, USP28, XPNPEP3, XRCC6, ZBTB25, ZFYVE27
XIST	1	LAYN
ZAN	1	MAPKAP1
ZFHX3	1	MOCOS
ZFHX4	27	ADRBK2, ATMIN, ATP6V1E1, ATXN10, BCL2L13, C6orf70, DRG1, FAM120B, FBXO30, FTSJD1, MARVELD3, MPST, NOL12, PEX26, PIGY, PSMB1, RNF185, RRP7A, SAMM50, SF3B5, TBC1D10A, TBP, TXN2, UQCR10, XPNPEP3, ZMAT5, ZUFSP
ZNF208	1	MARVELD3
ZNF536	4	CEP192, PTPN2, RNMT, SEH1L
ZNF804A	1	DIAPH2
Cohesin	9	ABCA7, KHSRP, MLLT1, NDUFA7, PIAS4, PLEKHJ1, PRPSAP2, SGK1, FAM117B

## Sheet: Sheet7
Catalogue of MiSL-targetable mutations and the corresponding MiSL candidates in Kidney Cancer
Mutation	Num of MiSL Candidates	MiSL Candidates
BAP1	63	ADAT3, AES, ALKBH7, APBA3, ATP5D, ATP6V0D1, BSG, C19orf6, CAPS, CCL15, CENPN, CHAF1A, COG4, CSNK1G2, DUS2L, EDC4, ESRP2, FA2H, FUT5, FZR1, GPX4, HSD11B1L, KDM4B, LONP1, LRRC29, MAP2K2, MARVELD3, MBD3, MED16, MYO19, NCLN, NDUFA11, NDUFS7, NUTF2, PARVG, PLIN3, POLR2E, POLRMT, PPAP2C, PRR22, PRR5, PSKH1, PSMB10, RANBP3, REXO1, RNF126, RPS15, SCAMP4, SGTA, SH3GL1, SIRT6, SULT4A1, SYCE1L, TBC1D22A, TC…
DST	9	ANXA7, APLP2, GBF1, GHITM, IDE, NT5C2, NUP50, SLC38A7, WDR11
KDM5C	5	GADD45B, PLIN5, RPL36, RPS15, RPS28
MTOR	36	ACTR1A, ANXA11, ATPAF2, BSG, COG4, COG8, CTNS, DHODH, DHRS7B, DUS2L, EPB49, GPAM, HKDC1, HPS6, MED11, MPDU1, MSRB2, NAGPA, NUDT18, NUDT5, P2RX5, PCBD1, PDF, PPA2, PSMB6, RNASEK, SLC43A2, SMCR7, SRR, STBD1, SUFU, TAX1BP3, TMEM102, TNK1, TRAPPC1, VAC14
MUC4	7	ATP5A1, COX4NB, EIF4E2, HDLBP, PPP1R7, TST, XRCC6
PBRM1	94	ACAT1, ADM, ARFGAP3, ATF4, BUD13, CCDC112, CDH13, CDK7, CFDP1, CNTROB, COG3, COG6, COG7, CPEB4, CRYL1, CSNK1E, DDX17, DEAF1, DNAJC17, DTWD1, EIF3L, ELP4, FAM89B, FBXO3, FECH, GFOD2, HDHD2, IFT88, ILK, INO80C, ITGA2, LDHD, LEO1, LMAN1, LNX2, LRRC37B, MPHOSPH8, MRP63, MRPS31, MRPS36, MTERFD2, MTMR10, MTRF1, MUS81, N4BP2L2, NDUFAF2, NLE1, NPM1, NUDT7, PACSIN3, PGAP2, PMM1, POLI, PRPSAP2, RAB24, RAB3…
SETD2	25	ALKBH7, BTF3, C8orf58, CDK7, CLPP, COX7C, GTF3A, INTS10, MPND, OVCA2, PLIN3, POLR1D, PPAPDC1B, PPPDE2, RPL26, RPL36, RPS15, RPS23, SAP18, SETD6, SRRD, TDRD3, TFIP11, TPT1, TRIP10
VHL	46	ATF4, CBX7, CBY1, DEPDC5, DGCR5, DRG1, EFCAB6, EWSR1, GAL3ST1, GGT1, GGTLC2, NF2, NIPSNAP1, PES1, PMM1, PPARA, RAB36, RNF185, SAMM50, SGSM1, SLC5A1, SMARCB1, TAB1, TEF, TOB2, TTC38, TXNRD2, UPB1, ZNF70, ZNRF3, MICAL3, AOX1, CCDC150, CWC22, DYNC1I2, GLS, HIBCH, KCTD18, LRP2, OSGEPL1, PLCL1, SATB2, SESTD1, SF3B1, SPATS2L, SSFA2
Cohesin	14	CRKL, GSTT1, ENDOD1, MCAM, APH1B, NDUFAF4, TPBG, UBE2J1, CNP, GJD3, UBTF, PVRL2, TERF2IP, RAB34

## Sheet: Sheet8
Catalogue of MiSL-targetable mutations and the corresponding MiSL candidates in Lower Grade Glioma
Mutation	Num of MiSL Candidates	MiSL Candidates
AL117485	1	PITPNB
ANKRD30BP2	1	NLRX1
APOB	1	WRNIP1
ARID1A	14	BAP1, BTBD6, BTRC, COX15, FAM175B, GBF1, GHITM, IKZF5, PPP2R2D, TBRG1, TUBGCP2, USP19, VPS26B, ZNF202
ATRX	262	ABL1, ACAD8, ACSF3, ADAM28, AGPAT6, AKD1, ANAPC16, ANKRD10, ANP32B, ANXA7, AP3M1, ARCN1, ARHGAP12, ARHGEF7, ARL2, ASAH1, ATPAF2, ATPBD4, BAHD1, BCAR1, BICD2, BRD3, BTF3, BUD13, C11orf2, C3orf62, C8orf41, C8orf58, C9orf69, C9orf78, CAPN1, CEP57, CHMP7, CHUK, CIZ1, CMTM6, CNOT7, COPS2, COX15, CROT, CUTC, CWF19L2, DCAF12, DDX19A, DDX19B, DDX21, DENND1C, DHX38, DIMT1L, DPAGT1, DPH1, DUOXA1, DYM, EED,…
CIC	527	AARS, AATF, ABCB6, ABHD14A, ACD, ACTR1A, ACTR8, ACY1, ADAMTS6, ADRBK2, AFAP1L2, AGAP1, AGAP4, ALG1, ANK3, ANKRD6, ANKS6, AP2B1, AP3B1, APC2, API5, APTX, ARFGAP2, ARFIP2, ASAH2B, ASB1, ASCC3, ATE1, ATG12, ATG5, ATXN10, BCCIP, BCL2L13, BCR, BID, BMS1P5, BRD8, BTF3, BTRC, BUB3, C1QBP, C5orf43, C5orf45, C9orf23, C9orf46, C9orf85, CAPRIN1, CARS, CCDC117, CCDC78, CCDC94, CCNC, CCNH, CCT6B, CD81, CDC14B…
EGFR	12	AGAP1, APLP2, CASP3, HLCS, HMGXB3, LAP3, NAA15, REXO2, SEC24D, SRPR, TBC1D9B, TTC12
FLG	2	NFATC3, RPUSD2
FRG1B	11	CREBZF, DCAF4, FAM192A, G2E3, MAPK1IP1L, MLH3, NUDT21, PAPD5, POLR2C, SETD6, TERF2
FUBP1	134	AFAP1L2, AIG1, APC2, API5, ARFGAP2, ARFIP2, ASB1, ASF1A, ATG12, BCCIP, BUB3, CATSPER2P1, CCDC134, CCDC94, CEP152, CETP, COQ9, CRB3, CTR9, DCLRE1A, DMBT1, DNAJC17, DRG2, DUT, EID1, FAM175B, FAM192A, FAM45A, FAR1, FBN1, FEM1A, FXC1, GANC, GFRA1, GLRX3, GTF2F1, HDDC2, HDLBP, HECTD2, IGF2R, IKZF5, KDM4B, KIFC3, KLHDC4, LCMT2, LRP11, MADD, MAPKBP1, METTL10, MICAL1, MINPP1, MLLT4, MMP15, MRPL18, MTERFD…
HYDIN	6	ATP6V0D1, DNAL4, KLF16, MCAT, NHP2L1, TMEM184B
IDH1	331	AARS, AASDHPPT, AATF, ABL1, ACAT1, ACD, ACSM5, ACTR1A, ACTR8, ADAMTS6, AGPAT5, AKAP6, ANKFY1, ANKRD49, ANP32B, ANXA7, AP2B1, ARCN1, ARHGAP12, ARHGAP22, ARL2, ATMIN, ATP6V1G1, BAG1, BAHD1, BCL2L13, BCR, BEST1, BID, BMI1, BMPR1A, BRD3, BTAF1, BTRC, BUB3, C10orf2, C11orf1, C11orf2, C2CD3, C8orf41, CABIN1, CAMSAP1, CBS, CCDC6, CCDC82, CCDC90B, CCL13, CDON, CENPT, CEP57, CGRRF1, CHMP5, CISD1, CIZ1, CL…
LOC646214	1	PDCD2L
MGC70870	6	HDAC4, HDLBP, NDUFA10, PPP1R7, SEPT2, STK25
MUC16	1	PPM1F
MUC4	6	AES, AGAP1, ATMIN, MON1B, SLC39A6, USP10
NF1	15	ACTN1, ALAS1, CASP3, CCDC134, CLN5, GALNS, GRAMD4, NAGA, NOP10, PARP4, PCSK7, SWAP70, TMEM110, TTC12, TWF2
NOTCH1	77	ADAT1, AKAP10, AQR, ATMIN, CAPRIN1, CHD3, CHMP1B, CIAPIN1, CMIP, CNOT1, CNTROB, COX10, CRK, DCPS, DRG2, EPN2, FAM120B, FAM192A, FAM98B, FBXO3, FXR2, IGF2R, KATNB1, KPNA5, LATS1, LRP11, MAP2K4, MAPK7, MCM9, MIB1, MLLT4, MPDU1, MPRIP, MTRF1L, MYBBP1A, NCOR1, NUP88, OSBP, P2RX5, PAFAH1B1, PRMT7, PRPF8, PRPSAP2, PTP4A1, PUS3, RAI1, RMND1, RPUSD4, RSPRY1, SLC12A6, SLC38A7, SMCR8, SMPD3, SPRED1, STX7, …
PCDHAC2	31	ADPRHL2, AGTRAP, CDK5, CHPF2, CTBP1, DDOST, DHDDS, EFHD2, EIF3I, ENO1, HMGCL, LAP3, LSM10, LYPLA2, MRPS15, MUL1, PARK7, PDCD5, PDIA4, PEF1, PQLC2, SH3BGRL3, SLC35A2, SPOCD1, SUV39H1, TMEM39B, TMEM50A, TMUB1, TRNAU1AP, XKR8, ZBTB8OS
PCDHGC5	1	2016-09-02
PIK3CA	325	ERGIC2, MYH14, ZFP28, ZNF135, ZNF578, ASPG, ATG2B, BAG5, BTBD6, DICER1, EML1, HSP90AA1, MEG3, VRK1, ZNF441, ZNF442, ZNF443, ZNF563, ZNF625, ZNF799, STS, MID1, SHROOM2, TBL1X, ARMCX5, BHLHB9, FAM199X, GPRASP2, HNRNPH2, TCEAL4, TCEAL5, TCEAL7, ALG13, DCX, PAK3, C1GALT1C1, CUL4B, MCTS1, PGRMC1, WDR44, PPAPDC2, RANBP6, NWD1, METTL6, NR2C2, NUP210, THUMPD3, TRNT1, VHL, ARL6, CCDC14, CD47, CEP97, DIRC2…
PIK3R1	22	ASB1, ATXN10, BCL2L13, CCDC90B, COPS8, ENDOD1, ESRRA, FBXO3, FICD, FTO, GPR137, MAP1LC3B, MAPK1, MLEC, NUDT18, OSBP2, PARVA, PEX26, RABEP1, RASSF2, TK2, TMEM132A
PTEN	123	ABCD4, ACTN1, AGA, ARFIP1, ARL2BP, ASB6, ATP8B1, B9D1, C9orf6, CAPN10, CARS2, CCDC134, CLN5, COPS8, COX4NB, DCPS, DCTD, DDX31, DERL2, DOLK, DOPEY2, DPAGT1, DPM2, DRG2, EED, EHMT1, ERP44, EXTL3, FAM120A, FAM86B1, FANCC, FBXL5, FBXW2, FGFR1OP, FHOD1, FKBP15, FLII, GINS2, GINS3, GLE1, GLT8D1, GNA14, GNG10, GPR107, GSN, HDLBP, HLCS, HSPA4L, HYOU1, IARS, IKBKB, INPP5E, INVS, LMAN1, LRRC48, LRRFIP1, MA…
SMARCA4	2	C3orf63, PDE12
TP53	301	NPPB, TAS1R2, COL11A1, HMGCS2, UBL4B, EAF2, PARP14, SLC15A2, FFAR2, DNALI1, GRIK3, MANEAL, BEND5, GLIS1, GPX7, DLEU2L, FOXD3, PTGER3, MSH4, SAMD13, PCDH15, RBP3, ACTL6A, GNB4, PTCH2, ZEB1, TEKT2, GYS2, PDE6G, RGS9BP, MAP7D3, GABRE, GLIPR2, POLR1E, PTENP1, RECK, TLN1, TOMM5, UBAP1, ZBTB5, ADCY8, DCAF4L2, GEM, HAS2, MMP16, RUNX1T1, GPR132, CHST9, CLEC4A, KLRC3, KLRC4, KLRK1, PRH2, EMP1, CCDC18, DNT…
WASH3P	7	ANKRD17, AP1G1, CHTF8, COPS4, MLKL, MMAA, OTUD4
X97876	12	CYTH2, EGLN2, EID2, MED25, NR1H2, NUMBL, PAF1, PRX, SPHK2, TBC1D17, TFPT, ZNF836
ZNF845	5	ACTR1A, DHX32, HPS6, PPP2R2D, TSPAN14
abParts	77	ABCC4, ACTR3, ARID5A, ARL13B, ASTE1, BUB1, C3orf38, CCDC138, CCNYL1, CDCA7, CDH2, CFLAR, CKAP2, COPB2, CWC22, DBR1, DNAJC10, EIF2AK2, GMPS, GPC6, HAT1, HAUS1, IDH1, KIF24, LIMS1, LMAN1, MAP3K2, MBD2, MBD4, MCM2, MELK, METTL8, MFSD1, MKI67IP, MLEC, MPHOSPH9, MSMP, MYO5B, NCK2, NFE2L2, NFXL1, P2RX4, PAWR, PIK3C3, PLSCR1, POLQ, POLR2D, PROC, PROS1, PRPF40A, RIF1, RSRC1, RUVBL1, RYK, SEC61A1, SERPINB…

## Sheet: Sheet9
Catalogue of MiSL-targetable mutations and the corresponding MiSL candidates in Lung Adenocarcinoma
Mutation	Num of MiSL Candidates	MiSL Candidates
A2ML1	1	SCAMP4
ABCA1	6	C9orf80, EXOSC2, PDCL, POLE3, PRPF4, PSMD5
ABCA12	10	ABLIM1, ATMIN, DLAT, EHD1, MLKL, MTMR2, PICALM, REEP4, SCYL1, ZDHHC5
ABCA13	2	SLC38A7, SLC7A6
ABCA8	2	MLLT4, TBP
ABCA9	1	NFAM1
ABCB1	5	ARCN1, CCDC82, CCNYL1, HINFP, PPP4R1
ABCB5	5	CDYL, CHORDC1, PAK1IP1, TMEM14B, TMEM14C
ABCC11	7	EXOSC6, KLHL36, MBD2, MEX3C, PPID, UCHL3, USP10
ABCC9	12	C9orf41, C9orf69, FAM120AOS, GPR107, GTF3C5, IPPK, NAA35, NDOR1, NFX1, SEC16A, SLC44A1, SPIN1
ACACA	1	ZNHIT3
ACAN	5	CCDC82, CCDC90B, EED, PUS3, TMEM135
ACSM2A	16	BTF3, CDK7, GPBP1, NDUFS4, PARP8, PELO, PPPDE2, PPWD1, RAD17, SKIV2L2, SLC30A5, SMN1, SMN2, TAF9, UTP15, ZSWIM6
ACTRT1	3	HDHD2, SMCR8, ZFP106
ADAM19	14	APTX, C9orf37, C9orf82, DNLZ, MRPL41, NDUFB6, PHPT1, RPL35, RPL7A, SDCCAG3, SNHG7, UBAC1, WDR85, ZMYND19
ADAM2	5	PSMD5, RAB14, STRBP, ZBTB26, ZBTB6
ADAM23	41	AASDHPPT, ARHGAP19, BUD13, C2CD2L, CBL, CCNJ, CEP164, CREBZF, CWF19L2, DCPS, DCUN1D5, DLAT, EI24, FOXRED1, HINFP, HYLS1, HYOU1, LRRC37B, MORN4, NFRKB, NOC3L, PAFAH1B2, PCSK7, PUS3, RFFL, RHOT1, RNF214, RPUSD4, SRPR, SUZ12, THYN1, TIRAP, TMEM123, TRAPPC4, UBE4A, USP28, UTP6, VPS11, VPS26B, ZBTB44, ZNF202
ADAMTS12	8	ACTN1, IARS, NAA35, NCBP1, STYX, TEX10, UAP1L1, UGCG
ADAMTS14	4	AP1G1, ATXN1L, DHX38, GLG1
ADAMTS16	8	BUD13, CLTA, FANCG, GBA2, HINFP, RNF214, SRPR, TESK1
ADAMTS18	1	MSRB2
ADAMTS19	3	DNAJB6, H2AFX, NUB1
ADAMTS20	5	C9orf23, DCTN3, FANCG, NUDT2, STOML2
ADAMTS7	4	NUFIP1, UTP14C, VPS36, ZC3H13
ADAMTSL1	3	APTX, PLAA, PTPLAD2
ADCY1	10	CDK5, CNN2, EVI5L, KLF16, MAP2K2, MCOLN1, MIER2, PLIN3, SIRT6, WDR18
ADCY10	14	CENPT, DDX28, EXOSC6, FAM192A, GPX4, HSBP1, HSDL1, LRRC29, MBTPS1, NUTF2, OSGIN1, SLC7A6OS, THAP11, TMEM208
ADCY2	1	MTHFD1
ADCY5	1	SEC61B
AEBP1	3	ARHGEF18, SAFB2, SAFB
AHNAK	5	ADCK1, C14orf1, NUDT9, STXBP5, USP22
AHNAK2	23	AARS, ACAD8, ATMIN, ATXN1L, BRF1, CNOT1, EDC4, EXOSC6, HSDL1, MVD, PHLPP2, SF3B3, SLC38A7, SLC7A6, SLC7A6OS, STYX, TMED8, TRMT61A, VAC14, VPS26B, WRNIP1, ZC3H18, ZFYVE26
AKAP6	4	ATMIN, CWF19L2, HSDL1, MTHFSD
AKAP9	2	ARF4, NME6
AL117485	1	GTF2H1
ALK	1	CKAP5
ALMS1	1	PLAA
ALPK1	22	ALAS1, APEH, ARHGEF3, CLASP2, GORASP1, IP6K1, IP6K2, LZTFL1, NISCH, NKTR, NR2C2, PDCD6IP, PTPN23, QRICH1, RBM5, RBM6, SLC26A6, TMEM43, TRNT1, TTLL3, USP19, USP4
ALPK2	4	ACAT1, COMMD9, HINFP, TSG101
AMPH	3	INPP5E, PTRH1, ZDHHC12
ANK1	2	ANAPC10, C4orf27
ANK2	1	SMCR7
ANK3	16	ANKRD49, C8orf41, CWC15, CXXC1, GSR, GTF2E2, IER3IP1, INTS10, LEPROTL1, MAK16, POLR3D, PPP2CB, R3HCC1, TMEM126A, TMEM126B, TXNL1
ANKRD17	4	DNAJC25, EXD2, QSOX2, TRAPPC6B
ANKRD20A9P	3	DEPDC1, LRRC40, SLC35D1
ANKRD30A	5	GNL3, RPL14, RPL7A, RPSA, THOC7
ANKRD30B	7	DCAF10, DENND5A, HINFP, IARS, MAPKAP1, PLAA, RIPK1
ANO4	9	FAM120A, FKBP15, NAA35, RAD23B, RRAGA, SMU1, TLE1, TLR4, UBE2R2
ANP32C	1	TOPORS
APOB	3	NOL6, PRPSAP2, SLC5A10
ARAP2	4	ARCN1, CNTROB, DPAGT1, EI24
ARFGEF1	13	ACAT1, ATP5L, C11orf1, DCUN1D5, HINFP, HMBS, REXO2, RPS25, SEPX1, TAF1D, THYN1, TRAPPC4, TTC12
ARHGAP35	13	B4GALT7, C5orf56, CCDC130, CCDC159, FAM125A, FAM193B, MED26, OCEL1, RAB24, RUFY1, SIN3B, SS18, ZNF83
ARHGAP36	4	CGGBP1, CRLF3, TRNT1, ZNF683
ARHGEF12	4	DNAJA4, H2AFX, MFRP, NPTN
ARID1A	3	CCDC117, THYN1, ZBTB25
ARID1B	1	ADAP2
ARID2	3	KLHDC4, KLHL8, WDR59
ARPP21	25	ANP32B, C9orf30, C9orf6, C9orf78, COBRA1, GNG10, MAN1B1, MAPKAP1, PDCL, POLE3, PRPF4, PSMD5, RAD23B, RBM18, RPL12, SET, SLC35D2, TMEM203, TOR1A, TRUB2, TUBB2C, TXN, UBAC1, ZMYND19, ZNF79
ASH1L	3	MBD1, NARS, STIM2
ASTN1	1	KDM1B
ASTN2	8	ALDH1B1, B4GALT1, C9orf37, IPPK, NCBP1, PLAA, TEX10, UBE2R2
ASXL3	4	CDCA5, FOSL1, SNX15, TUBB2C
ATM	7	ABL1, BRD3, EHMT1, INPP5E, INVS, SMCHD1, UBQLN1
ATP1A2	1	ZNF555
ATP2B2	1	SLC9A3R2
ATP2B3	2	SNAP23, TMEM218
ATP7A	15	ACAT1, AK3, ATP5L, CUL5, CWF19L2, EED, HINFP, PIGH, PPM1A, PUS3, RCL1, RPS6, SDHD, TIMM8B, TMEM126A
ATP7B	2	CHMP2B, GBE1
ATP8B4	4	CFDP1, GLG1, MTHFSD, WDR59
ATRX	14	AATF, AP3M1, DUSP14, FOXO3, MAN1B1, MCART1, ME2, MED22, NOC3L, PDCD11, PIGW, POLR1E, SNX14, STYX
BAGE1	3	ERH, GSTZ1, TTC8
BAI3	18	APTX, CBL, CUL5, DCUN1D5, EED, FANCG, HYLS1, KIF24, NOL6, NUP153, SENP6, SMAP1, SMU1, STOML2, TOPORS, UBE2R2, ZBTB44, ZNF202
BCAN	2	ME2, RPL17
BCHE	5	FBLN1, FIP1L1, GOLGA2, GPR107, RNF20
BCORL1	2	REXO2, TRAPPC4
BIRC6	5	APTX, DCAF12, TOMM5, ZBTB5, ZCCHC7
BNC2	5	ACTR8, BMP2K, ELAC2, MAP2K4, ZNF18
BOD1L1	5	KHDRBS1, MECR, RCC1, YTHDF2, ZSCAN20
BRAF	1	FHOD1
BRCA1	2	ATP6V0D1, NFAM1
BRCA2	11	AATF, ANKRD6, CASP8AP2, CEP192, DDX17, PM20D2, RNGTT, ROCK1, SMCHD1, SNX14, ZC3H7B
BRWD3	32	AARS, C1QBP, CAMTA2, CHD3, DRG2, EIF4A1, EIF5A, ELAC2, EXOSC6, FXR2, GOT2, KARS, KIF1C, MRPS2, MYBBP1A, MYO1C, P2RX5, PFN1, PHF23, PPP1R14B, PTGES2, PTGR2, RAD23B, SCO1, SENP3, SET, SF1, STIP1, TAX1BP3, TSR1, WDR89, YWHAE
BSN	2	ATPAF2, DRG2
C11orf41	5	B4GALT1, HMBS, PUS3, TMEM184C, TMEM218
C12orf51	1	HERC4
C1orf173	7	APTX, DNAJA1, NFX1, NOL6, SMU1, TESK1, TOPORS
C6	3	ENO1, PARK7, TNFRSF25
C7	6	APTX, B4GALT1, DENND4C, ERMP1, KLHL9, PARVB
CACNA1B	16	C9orf30, CDC37L1, CENPP, CTSL2, EXOSC2, EXOSC3, MBD2, MTAP, PRPF4, SLC44A1, TPRN, TUBB2C, TXN, UBAC1, UHRF2, ZMYND19
CACNA1E	10	AARS, ACAT1, BPHL, COMMD9, GCSH, HSDL1, MTCH2, NUTF2, THYN1, ZNF259
CACNA1F	7	CARS2, DZIP1, GOLM1, HMG20B, SIRT6, SMAP1, UCHL3
CACNA1G	1	KPNA3
CACNA1I	2	NLE1, UTP6
CACNA1S	2	ANGEL1, CPSF2
CACNA2D1	1	TPMT
CACNA2D4	4	KLHL9, MAF, RANBP6, TWSG1
CAD	8	AKAP10, ATP6V1B2, C8orf58, EIF4A1, MAK16, P2RX5, PLSCR3, SRR
CADPS	2	ABHD5, HYAL3
CAPN6	1	SNX9
CASR	3	GNB5, MRPL18, WTAP
CCKBR	6	ATMIN, ATPAF2, DRG2, RANGRF, SCO1, SETD6
CD109	3	ASCC3, RNGTT, SYNCRIP
CD163L1	12	C9orf46, CD274, CDK7, ERO1L, EXOSC3, HMG20B, PEX3, PLIN3, PPAPDC2, ROD1, TOR1B, UGCG
CD1E	2	EHMT1, TLN1
CDH10	2	ANGEL1, ZNF286A
CDH11	2	CCDC134, SMCR7L
CDH12	3	MTHFD1, PICALM, PTGR2
CDH18	2	MCAM, MMP12
CDH20	3	GAPT, TMEM110, WNT7B
CDH23	2	SCO1, TRIM16
CDH4	1	PTPN2
CDH7	4	FZR1, LRRC8E, OSBP, PIK3C3
CDH8	10	CIAPIN1, COQ9, FAM192A, GFOD2, GOT2, KARS, KATNB1, LDHD, NUP93, PSMD7
CDH9	12	ACACA, BRCA1, CLTC, DHX40, LIG3, MTMR4, NF1, PRPF4B, PRPSAP1, RAD51C, RFFL, TRIM37
CDHR2	8	ADORA2B, AES, CRB3, GADD45B, LRG1, MATK, MEIS3P1, RASD1
CELSR3	1	PALB2
CENPE	3	ERH, ERP44, SPIN1
CENPF	18	C8orf58, CHMP7, DPH1, ELAC2, GABARAP, GPS2, GTF2E2, MPDU1, OVCA2, PFN1, POLR3D, PPP3CC, PSMB6, R3HCC1, RNASEK, SENP3, TMEM93, YWHAE
CEP350	1	ZBTB7A
CHD6	26	ACADVL, C1QBP, COPS3, COX10, DRG2, EIF4A1, GABARAP, MAPKAP1, MED9, METTL11A, MPDU1, MRPL50, MRRF, MUDENG, PFN1, PGRMC2, PLAA, PSMB6, RAD23B, RNASEK, RNF167, SEC61B, SENP3, TMEM93, TRUB2, TXN
CHD7	1	SLC7A5
CHD8	36	AKAP10, AP4E1, ARHGAP19, BTAF1, C5orf43, CHAF1A, CWC27, DMXL2, ERBB2IP, ERCC8, FAM98B, HMGXB3, IPO11, IPO5, KDM4B, LIG3, MICALL1, MYCBP2, NF1, PAFAH1B2, PLAA, PPWD1, QRICH1, RAD17, RFFL, SFXN1, SKIV2L2, SLC12A6, STK24, SUZ12, TMEM184B, USP22, UTP15, UTP6, WAPAL, ZNF770
CHL1	2	MRPL39, NRIP1
CHRM3	16	ANAPC2, C9orf21, EMILIN2, ERP44, EXOC5, GNG10, MAPKAP1, NDOR1, POLE3, PPM1A, SGPP1, SPIN1, TRAF2, WDR85, ZBTB1, ZMYND19
CLCA2	13	DLAT, PAFAH1B2, PTS, RBM7, RDX, REXO2, SDHD, SLC35F2, ST14, STT3A, TIMM8B, TMEM218, ZNF259
CLCN1	4	CAPZB, PLA2G5, TRAF2, ZDHHC18
CLSTN2	5	ALDH18A1, B4GALT1, C12orf4, CHUK, LTBR
CMYA5	5	APLP2, ARCN1, C11orf2, MAP3K11, USP28
CNTN3	6	LAMP1, NFAM1, SMCR7L, TCF20, TMEM184B, ZC3H7B
CNTN4	13	ABCB8, ABCF2, ATP6V1F, C7orf49, C7orf68, CHCHD3, FASTK, LRRC61, MRPS33, RHEB, SSBP1, TMUB1, ZC3HC1
CNTN5	7	FBXL4, MAP7, MLLT4, RNGTT, SMAP1, SPATS2L, SYNJ2
CNTNAP2	33	ANP32B, BRD3, CDK9, CHAF1A, COX10, CSNK2A2, DOLPP1, EHMT1, ELAC2, EXD3, EXOSC2, GTF3C5, LRSAM1, MIER2, NUP188, NUP214, NUP93, PMPCA, PPP2R4, PTGES2, QSOX2, REXO1, REXO4, SAFB, SEC16A, SMAD2, SS18, TBC1D13, TEX10, UHRF1, WDR85, ZBTB43, ZMYND19
CNTNAP4	40	ANP32B, ARL2BP, ARPC5L, ASB6, C9orf78, CDK9, CIAPIN1, DOLK, DOLPP1, DPM2, ENDOG, EXOSC2, FAM192A, GTF3C5, INPP5E, KIFC3, MAPKAP1, MED27, METTL11A, MRPL41, MRPS2, MRRF, NDUFA8, NUTF2, PSMB7, PTGES2, RAD23B, SDCCAG3, SEC61B, SET, SLC27A4, SSNA1, TMEM203, TRUB2, TUBB2C, TXN, UBAC1, WDR34, ZDHHC12, ZMYND19
CNTNAP5	6	APTX, DNAJA1, IKZF5, NDUFB6, TIAL1, TOPORS
COBL	2	MRTO4, SDAD1
COL11A1	1	TRIP12
COL12A1	2	ACAT1, ATP5L
COL14A1	2	QSOX2, ZMYND19
COL15A1	22	APOL6, C18orf8, FPR1, GALNT1, IL2RB, ITGAE, LACTB, LAP3, LILRB5, NFAM1, NKG7, NPC1, PARVG, PSME2, PTPN2, RNF31, ROCK1, SNX6, TINF2, WARS, ZNF175, ZNF544
COL19A1	7	CYB5R3, DDX58, DEK, FOXC1, REPS1, RRP12, WRNIP1
COL21A1	5	ZNF28, ZNF444, ZNF460, ZNF586, ZNF71
COL22A1	3	IARS, METTL11A, SURF4
COL3A1	6	ARHGEF10L, CAPZB, MRTO4, PPP1R14B, PQLC2, RCC2
COL4A1	2	HINFP, RHOT1
COL4A2	3	DPM2, PRPF4, SLC31A1
COL4A6	6	FGFR1OP, FPR1, IRAK1BP1, MTMR6, SAV1, SOCS4
COL5A1	4	DPH1, FOXRED1, TBRG1, VPS11
COL6A2	4	ATPAF2, MAP2K3, TOM1L2, USP22
COL6A3	3	MAPK1, MTHFD1, POLDIP3
COL9A1	20	FAM120B, FBXO30, FGFR1OP, IGF2R, KATNA1, LATS1, MLLT4, MTRF1L, PHF10, PSMB1, SFXN1, SLC7A5, SMN2, STXBP5, SYNJ2, TBP, TCP1, TMEM181, TULP4, WTAP
CPAMD8	1	HINFP
CPS1	2	RPE, UBE2F
CR2	1	ZNF410
CREBBP	13	CNOT1, CWF19L2, FAM82A2, INO80, NAT10, NPAT, NUP98, OSBP, PAFAH1B2, RTF1, TRIM21, VPS39, ZFP91
CSMD1	5	DCAF16, FBXW7, HSDL1, NAA15, USP38
CSMD2	20	ACAT1, ARL2, BUD13, CBL, CCDC90B, CUL5, FOXRED1, HSPA4L, MAP4K2, MAPK1, MTO1, PPM1F, RNF214, SENP6, SLC7A6OS, SMARCB1, THAP11, USP28, ZBTB44, ZFP1
CSMD3	336	FOXRED2, LGALS1, SH3BP1, BCL2L12, CA11, IL4I1, LILRB2, LILRB4, MAMSTR, RCN3, UBE2S, ZNF544, CDC45, CLTCL1, CRYBB2, DGCR14, PRAME, RANBP1, YDJC, CDCA4, TNFAIP2, VRK1, YY1, ZDHHC18, COL11A1, GCLM, TMEM158, ATG3, ATP6V1A, C3orf26, CCDC58, CLDND1, CPOX, FAM162A, GSK3B, GTF2E1, HSPBAP1, KPNA1, MINA, NAA50, NFKBIZ, POLQ, QTRTD1, SEC22A, TBC1D23, TFG, TMEM39A, TOMM70A, FADS1, FADS2, FADS3, FEN1, FTH1, R…
CT47B1	17	AAGAB, BAIAP2L2, CIAPIN1, COPS2, COX4NB, CYB5B, EIF5A, MPDU1, MPHOSPH6, NHP2L1, PFN1, RNF167, RPL4, SMN2, SNX22, SRP14, TAF9
CTCFL	2	SH3BGRL3, TSPO
CTTNBP2	3	PEMT, RRP12, TCTN3
CUBN	13	ASF1A, BPHL, CCNC, CD164, FBXL4, KATNA1, PEMT, PEX7, PIGH, PSMB1, RWDD1, SFT2D1, ZUFSP
CUX2	1	CWF19L2
CXorf22	7	FZR1, GNA11, MIER2, PIAS4, PIP5K1C, UBE3C, ZNF398
CYP11B2	8	DAND5, GIPC1, GNA14, HMHA1, MARCH2, PPAP2C, RLN3, SIRT6
DACT1	1	DHRS7
DBC1	1	NXT1
DCAF12L1	1	TMEM209
DCDC5	5	APRT, ATMIN, MPHOSPH6, NQO1, OSGIN1
DCHS1	2	IER3IP1, MBD2
DCHS2	1	ENOPH1
DDX12P	19	ACAD8, APLP2, CHTF8, CIRH1A, FAM118B, NIP7, PAFAH1B2, RBM7, RDX, REXO2, RPUSD4, THYN1, TIMM8B, TMEM218, TXN2, UBASH3B, VWA5A, ZC3H12C, ZNF259
DENND2A	2	DDHD1, EXOC5
DGKB	42	ACP2, ARAP1, BUD13, CBL, CEP164, CHEK1, CHORDC1, CHSY1, CKAP5, CNOT1, CSK, DCPS, DDX10, DGKZ, DUS2L, HYOU1, INTS4, KDELC2, MADD, MCAM, MEF2A, MLL, NAIP, NCAPD3, NEK1, NEU3, NPAT, NUP160, NUP93, PCSK6, POLD3, QSER1, SCLT1, SERPINH1, SIK3, SLC38A7, SLC7A6, SRPR, STT3A, TBCEL, VPS26B, ZW10
DLC1	1	CNOT7
DLG5	4	HERC4, NDUFV2, TGIF1, UBE2D1
DMD	56	AKAP10, ANKRD6, APTX, ARHGEF7, C14orf1, CASP8AP2, CDK19, CHAF1A, CSNK1G2, DHRS11, DNAJA1, EHMT1, EWSR1, FAM120B, FBXO30, FGFR1OP, GBA2, GGNBP2, HINFP, IGF2R, KATNA1, KDM1B, LIG3, MAPK7, MED23, MIER2, MLLT4, MTO1, MTRF1L, MYO19, NFX1, NOL6, NUP153, NUP50, PDSS2, PIGW, PRPSAP2, REPS1, RFFL, RIPK1, RMND1, RNF146, RNGTT, SMU1, SYNCRIP, SYNRG, TBP, TCP1, TESK1, TMEM181, TMEM184B, TOP3B, TOPORS, UTP6, …
DMXL1	10	CCDC82, DCTN3, DCUN1D5, FANCG, HINFP, HMBS, NUDT2, PUS3, RPUSD4, ZCCHC7
DNAH1	10	ARGLU1, ARHGEF7, C3orf63, CELSR3, DDX58, IP6K1, ME2, MEX3C, RBM6, UBAP2
DNAH11	10	ANAPC2, COBRA1, ERH, NDOR1, SSNA1, TMEM203, UAP1L1, UHRF2, WDR85, ZMYND19
DNAH17	6	FANCG, KIF24, PSIP1, REXO1, SLC7A5, UBE2R2
DNAH3	1	SETD6
DNAH5	2	TRMT5, ZNF410
DNAH9	1	PRPSAP2
DOCK3	5	ABCA7, CSNK1G2, MBTPS1, MVD, TCF3
DOCK4	2	CARS, SLC7A5
DSC2	1	CHTF8
DSC3	2	CD44, MAP2K2
DSCAM	1	COMMD3
DSCAML1	12	ADRBK2, ATP6V1E1, CCDC117, DNAL4, DUSP18, FBXO7, HINFP, NAGA, PISD, SERHL, TMEM218, XBP1
DSG1	1	FAM135A
DSG3	4	AARS, FAM18B2, PLD6, TOP3A
DSP	5	AIG1, MRPL18, NDUFB3, SFT2D1, TCP1
DTNA	3	PPAP2C, RPA1, TMX4
DUSP27	2	RRP1, U2AF1
DYNC1H1	136	ADAT1, ANKFY1, ANKRD50, AP1G1, ATMIN, ATXN1L, BTAF1, BTRC, C3orf63, C9orf41, CKAP5, CLASP2, CMIP, CNOT1, COX10, CRK, CTSO, DDX21, DOCK1, DOPEY2, DYRK1A, ECD, EHMT1, EIF3A, EIF4A1, EIF4EBP2, ELF2, ERO1L, EXOC5, FAM120A, FAM190B, FANCC, FBXO34, FKBP15, FLII, FUBP3, GAB1, GAPVD1, GBF1, GNAQ, GOLGA2, GOLGA4, GOLM1, HDLBP, HIF1A, IPPK, KDM4C, LAP3, LRBA, MANBA, MAP2K4, MBD2, METTL14, MEX3C, MINK1, MOR…
EGFLAM	10	ARCN1, ARHGEF12, HYOU1, MTMR2, PAFAH1B2, PCSK7, PPP2R1B, RNF214, SIK2, ZNF259
EGFR	7	APLP2, CUL5, DYRK1A, PPM1A, SENP6, SLC38A6, TMEM30A
ELTD1	16	AARS, AP1G1, ATXN1L, BCAR1, CDH1, DHX38, ELF1, FAM135A, GLG1, PARD3, PHLPP2, SF3B3, SLC7A1, TLN1, VAC14, XPO4
EMR1	4	C9orf72, CTNNAL1, FBXL17, SLC31A2
EP400	1	POMT2
EPB41L3	4	CUL3, EPN2, RHOT1, SLC15A4
EPHA6	41	ACTR8, ALAS1, ARIH2, BAP1, C3orf63, CLASP2, DCAF10, DCAF12, GBA2, IP6K1, KLHL9, NFX1, PBRM1, PDE12, PIK3C3, PLAA, PRKCD, QRICH1, RAI1, RBM15B, RBM5, RBM6, RG9MTD3, RNF123, ROCK1, RPRD1A, SETD2, SMCR8, TLR9, TMEM110, TOP3A, TOPORS, UBP1, UNC13B, USP19, USP22, VPRBP, WDR48, WDR82, ZBTB5, ZNF24
EPHA7	1	PIAS1
EPHB1	2	ATP8B1, SLC39A6
EXOC4	12	AARS, CENPT, COQ9, DDX19B, FAM192A, KLHDC4, MTHFSD, NUTF2, PGRMC2, PSMD7, SETD6, TMEM208
EYA1	8	ENTPD1, GBP5, NDOR1, QSOX2, SLC31A2, SLC35D2, TSC1, TSTD2
EYS	20	CAMTA1, CCNG2, CDC42, DCK, DFFA, EAPP, FBXO33, FBXO6, G3BP2, GRSF1, MIIP, MRPL1, MRTO4, MTHFD2L, NUP54, PSMA6, RCHY1, SNX6, TMEM50A, TRAPPC6B
F13A1	14	CIRH1A, EEF2, FZR1, HMG20B, KLF16, MAP2K2, NIP7, NOB1, NUP93, SHCBP1, SLC7A5, TCF3, THOP1, TIMM13
F8	4	ADAT1, SHOC2, TBC1D9, XPNPEP1
FAM171A1	1	TRIM16
FAM47A	1	NDUFC2
FAM47B	13	BUD13, DDOST, EXOSC10, HDAC1, ICMT, KDM1A, LRRC47, MRTO4, SPATA21, THAP3, UBIAD1, ZNF259, ZNF544
FAM5C	1	PRCP
FAM75A6	9	C9orf72, DCAF12, DCTN3, DNAJA1, NFX1, NOL6, PLAA, SMU1, UBE2R2
FAM75C1	15	ASB6, CNOT3, FBXW2, FUBP3, GLTSCR1, GPR107, GYS1, PRR12, REXO4, STRN4, SURF6, ZNF175, ZNF224, ZNF587, ZNF841
FAM75D1	9	ACAT2, ACLY, ADAP2, CNP, DUS4L, MLX, NPEPPS, RAB5C, TUBG1
FAM83B	26	BCL6B, ERAP2, EZR, FLII, GAPT, GNAQ, GRAP, IQGAP2, MICAL1, MINK1, MORC3, NFAM1, PARP8, PITPNA, PLD2, PMP22, PRKCH, RHOJ, SERPINF1, SLC43A2, SMCR8, STK10, TMEM229B, TOM1L2, WDR37, WDR81
FANCM	2	CDC14B, SPIN1
FAT1	28	APLP2, ATP6V1E1, CLCN7, CTU2, DCUN1D3, DCUN1D5, DNAJA3, GFER, HMBS, HN1L, JMJD8, MLST8, MRPL18, MRPS34, NARFL, NME3, NOP10, NUBP2, RHOT2, RPUSD1, SEPX1, SFT2D1, SLC9A3R2, SRRD, STUB1, TBC1D10A, TMX2, TPST2
FAT2	2	ATG16L1, DCAF12
FAT3	23	CCDC117, CCDC134, CECR5, CHCHD10, CIAPIN1, COX4NB, CTU2, DCPS, DDT, DDTL, DDX28, DRG1, EED, GCSH, HMBS, NDUFA6, PHF5A, RRP7A, SLC7A6OS, SNRPD3, TMEM218, TRMU, XPNPEP3
FAT4	38	AKT1, ASB6, BAG5, BAP1, BRF1, BTBD6, C9orf69, CRAT, DCAF10, DCAF12, DCTN3, DNAJA1, EXOSC3, FANCG, KLC1, MARK3, MCART1, METTL11A, MTA1, NOL6, NUP188, PACS2, PPAPDC2, PPP2R5C, PPP2R5E, PSEN1, RANBP6, SMU1, TESK1, TMEM110, TOPORS, UBE2R2, UBR7, WDR20, WDR82, WDR85, ZBTB5, ZMYND19
FBN2	3	SLC38A6, ZBTB25, ZNF410
FBN3	4	ATF4, CCR3, CHCHD10, TOP3B
FBXL7	1	ISCA2
FCGBP	16	AARS, ATMIN, CUL5, DUS2L, HSDL1, MBTPS1, MON1B, MTHFSD, MVD, PSMD7, RFFL, SREBF2, USP10, UTP6, WDR59, ZNF259
FCRL5	3	ATPAF2, DRG2, PRPSAP2
FER1L6	7	CLNS1A, DCUN1D5, EDF1, MRPL41, NDUFC2, SSNA1, TPRN
FHOD3	16	ARPC5L, C9orf69, COBRA1, CTNNAL1, DNAJC25, EFHD2, FBXW5, FKBP15, INPP5E, MAPKAP1, NDOR1, POLE3, TUBB2C, WDR85, ZFP37, ZMYND19
FLG	2	KDM1B, SMARCB1
FLJ36000	2	APBB3, SUCLG2
FLJ43315	1	TMEM165
FLNA	7	BAG4, BRF2, IPO7, PSMA1, RRM1, SPTY2D1, ZBTB5
FLRT2	1	USP22
FOLH1	3	AP4E1, NF1, WHSC1L1
FOXP2	5	ARFIP1, EIF4E, PPP3CA, RAP1GDS1, TSPAN5
FREM1	25	APTX, ATP6V1B2, BTBD10, CD274, CHST3, COPB1, DCAF12, DDX58, DNAJA1, FAM45A, GRHPR, POLR1E, PSMA1, REEP3, RGS10, SIGMAR1, TOMM5, TPST2, TRIM34, UBAP1, UBE2D1, UBE2R2, UEVLD, VPS26A, ZCCHC7
FREM2	7	FANCG, GTF2E2, KIF24, SIGMAR1, UBE2G1, UHRF1, USP22
FRG1B	28	ACAD8, ACER3, ADAT1, BACE1, CTTNBP2NL, ENTPD5, EXD2, GALC, JKAMP, NLK, NPAT, PAAF1, PAFAH1B2, PCSK7, PIGS, RAB30, SARM1, SETD3, SLC39A9, SNX19, SYNJ2BP, THYN1, TMEM199, TNFAIP1, UNC119, VPS26B, ZBTB25, ZFP90
FRMPD1	11	ATP8B1, CCNC, CEP76, CHMP1B, CUL5, FBXL4, MED23, MIB1, SEH1L, SMAP1, USP45
FRY	7	CTR9, HPS5, NAA15, NUP98, PHRF1, SPTY2D1, TMEM184C
FRYL	3	LAP3, RRAGA, TTC39B
FSCB	18	AP2A1, CCDC106, CNOT3, GLTSCR1, LIG1, MED25, MIIP, NUP62, PRPF31, RNF121, RUVBL2, SRM, STRN4, TXLNA, U2AF2, ZNF473, ZNF480, ZNF544
FSIP2	1	SYNCRIP
GABRA5	12	C6orf35, C6orf57, DYNLT1, GTF2H5, LMBRD1, MRPL18, PSMB1, SERAC1, SFT2D1, TBP, TCP1, WTAP
GABRB3	7	ALG9, CBL, CCDC15, CEP164, CHEK1, MLL, SIK3
GABRG1	4	ENOPH1, GRAMD4, HNRNPD, NUDT9
GABRQ	1	TASP1
GAD2	1	ZSWIM7
GALNT13	8	AARS, CTCF, ETS1, FTO, GLG1, MMP2, VAC14, VPS26B
GLDC	26	ALAD, ALG2, APTX, B4GALT1, C9orf91, CDRT4, EHMT1, EPB41L4B, FAM102A, FAM120AOS, IPPK, MED22, MRPL50, NCBP1, NFX1, RAD23B, RAPGEF1, REXO4, RXRA, SEC16A, SLC31A1, SLC35D2, SNORA65, STX17, TOR1A, TSC1
GLG1	1	CADM1
GLI3	1	ZDHHC6
GOLGB1	1	UEVLD
GP2	1	TRIM14
GPR98	22	ANKRD6, ASF1A, CASP8AP2, FBXO30, FGFR1OP, KATNA1, MED23, MTRF1L, QRSL1, RARS2, REPS1, RMND1, RNGTT, SLC7A6OS, SNX9, TCP1, TFB1M, TMEM181, TUBE1, WTAP, ZNF292, ZUFSP
GRIA2	2	COPS3, TRPM2
GRIA4	2	ARCN1, CBL
GRID1	1	STRADB
GRIK1	2	CHAF1A, UHRF1
GRIK2	3	EED, KPNA3, SNRPD1
GRIK4	6	CARD8, IRF3, LIG1, NUP62, PIH1D1, ZNF473
GRM3	2	OVOL2, PRPSAP2
GRM7	1	AHSA1
GRM8	6	CHCHD8, CLNS1A, RPL35, SNORD36A, SURF1, WDR85
GTF3C1	3	HYOU1, PRKRIR, ZBTB25
GUCY1A2	7	ALG9, BUD13, DCUN1D5, HMBS, MTMR2, PPP2R1B, ZNF259
GUCY2F	2	HMHA1, MPP7
HCFC1	5	HSP90AA1, MLKL, MRPL44, SLC31A1, UGCG
HCRTR2	3	CNOT1, RSPRY1, ZNF23
HEATR1	17	CLPP, FAM86A, FLYWCH2, MRPS34, MRPS36, NARFL, NDUFA6, NDUFB10, NHP2L1, NSA2, RNF135, SLC35D2, SPTLC1, SRA1, STUB1, TSPO, UBQLN1
HECW2	1	ERO1L
HEPH	20	CCNC, COQ3, DCUN1D5, FBXL4, HDDC2, HMBS, HYOU1, NUS1, PPPDE2, RANGAP1, RARS2, RNGTT, RRP7A, SNX19, SREBF2, SRPR, TMPRSS13, TOMM22, TPD52L1, XPNPEP3
HEPHL1	7	AASDHPPT, CENPN, FANCG, GINS2, RNF166, SLC7A5, ZC3H18
HFM1	3	ATOX1, RBM15B, TLR9
HGF	4	APTX, DCAF12, MAN1B1, STOML2
HHIPL2	2	ALDH3A2, PRPSAP2
HIVEP2	4	MIER2, SMCR8, SRRM1, TOP3A
HIVEP3	2	TMEM126A, ZNF259
HMCN1	10	AARS, ATMIN, COQ9, EXOSC6, GCSH, GOT2, KARS, PSMD7, TERF2IP, VAC14
HRNR	1	SNX15
HSD17B7P2	7	HYI, IPP, MYCBP, RPS8, TSEN34, UROD, ZRANB2
HTR1E	9	ADAM10, AMFR, CFDP1, DDX19B, FTSJD1, MAP1LC3B, NPTN, PKM2, PSMD7
HUWE1	7	ATPAF2, CHMP5, COPS3, MAP2K4, PRPSAP2, SMCR7, TGIF1
HYDIN	3	PICALM, TIAL1, UBE2J1
IGF2R	1	TCF3
IGSF1	3	PTS, SDHD, VAMP3
IGSF3	2	CAPZB, GBP2
IGSF9B	4	AP1B1, HPS4, KREMEN1, PITPNB
IL16	4	CDK5, NDUFB2, RNF32, SSBP1
IL1RAPL1	1	OAZ1
IL7R	2	EIF5A, PLSCR3
IMPG1	2	SOD2, VNN2
INPP4B	1	ISCA2
INSC	1	MED31
INSRR	2	CHUK, UHRF1
IQGAP2	64	AGPAT2, ALAD, ALG2, ANAPC2, ANXA1, APOC1, ASB6, ATP6V1G1, AUH, BSPRY, C3orf38, C9orf21, C9orf3, C9orf6, C9orf95, CD52, CHMP2B, CNKSR1, CTNNAL1, DOLPP1, DPM2, DPP7, FAM129B, FBP1, FPGS, GNG10, HIATL1, HIATL2, HMGCL, HSDL2, ISCA1, LRSAM1, MEGF9, MRRF, NECAP2, NIPSNAP3A, OSTF1, PPP2R4, PPP6C, PSMD6, RAB14, RBM18, RGS3, RPL12, RPL35, SEC61B, SFN, SLC31A1, SLC31A2, SLC35D2, SNHG7, SPTLC1, ST6GALNAC6, …
IRS4	28	ABCD4, APOBEC3F, ATP6V1D, CECR5, COMMD9, DUSP14, EIF2S1, ELP4, ERH, FKBP3, IFT27, ISCA2, JKAMP, MAN1B1, MAPK1, MNAT1, MTCH2, MTHFD1, MUDENG, NAGA, PPP2R5C, SERHL, TBC1D10A, TTC8, UAP1L1, USP38, VTI1B, ZBTB25
ITGA4	1	COTL1
ITGAD	16	APTX, BICD2, DNAJA1, FAM120A, FANCC, HIATL1, IARS, NAA35, NFX1, NOL8, PLAA, PTPDC1, SMU1, SPTLC1, TLE1, ZCCHC6
ITGAL	21	ARHGAP10, CDH1, CLCN3, EDEM1, ERBB2IP, GLG1, GNAI2, GPBP1, IGF2R, IQSEC1, MAP4, METTL14, OTUD4, PLEKHG1, RAPGEF2, SEC24D, SEC31A, SETD7, SH3D19, SYNJ2, USP4
ITGAM	2	DDX28, RPS19BP1
ITGAX	3	DNAJA1, SND1, TLN1
ITIH5	3	ATPAF2, EIF4A1, TYMS
ITIH6	4	ALKBH5, ATPAF2, CDRT4, UBE2G1
ITSN1	1	UTP6
KANK4	4	ALKBH5, FLII, SMCR8, TOP3A
KCNA5	1	YWHAE
KCNB1	18	AASDHPPT, ANKRD49, BIRC2, C11orf1, CASP1, CASP4, CRYGS, CUL5, DCUN1D5, FAM131A, IFT46, KBTBD3, PTS, RBM7, REXO2, SDHD, SLC35F2, TIMM8B
KCNB2	3	RHOT1, UTP6, ZNHIT3
KCNC2	7	A4GALT, ARFGAP3, DDRGK1, NHP2L1, SAMM50, SLC35F2, TOM1
KCND2	12	B4GALT1, CPSF2, EIF2S1, FANCG, IPO7, M6PR, NOL6, PARP2, PLAA, RCOR1, RPA1, RRM1
KCNH1	2	ADORA2B, DCAF12
KCNH5	3	CCRN4L, NAA15, PLK4
KCNH7	1	TMEM14B
KCNH8	4	APC2, GPX4, REEP6, STAP2
KCNJ18	1	PHIP
KCNJ3	1	MMP12
KCNT2	7	AATF, ALKBH5, RDM1, RFFL, SCO1, UTP6, ZNF286A
KCNU1	2	ADH5, RAP1GDS1
KEAP1	39	ABCB6, ABLIM1, ACTR1A, AGFG1, ALDH18A1, ATG9A, BCCIP, BCS1L, CAPN10, CNOT7, CPS1, DPAGT1, EI24, EIF4E2, FARSB, FBXL15, GMPPA, HMBS, IDH1, LDHD, MAP2, MFF, MRPL43, MRPL44, NDUFA10, NOP58, NT5C2, PDHX, PPP1R7, PRDX3, PSMD7, RNF25, SFXN4, SMNDC1, TCTN3, TMEM11, USMG5, VPS37A, ZNRF1
KEL	2	CCDC56, MLX
KIAA1210	1	AARS
KIAA2022	5	C6orf72, FBXO30, KATNA1, RNF146, TBP
KIF13A	28	ARFIP2, ARL6IP5, CARS, CTSO, DENND5A, DPM2, ELMOD2, ETFDH, HSPA4L, ING2, INTU, MAN1B1, METTL11A, MRRF, RPL35, RPL7A, RPS3A, RRP8, SETD7, SHQ1, ST6GALNAC6, SURF4, TMEM192, TRIM21, TRIM34, UFSP2, USP38, ZNF330
KIF19	2	GPR4, SORBS3
KIF1A	16	AKAP10, ARIH2, CCDC71, EPN2, HINFP, KCTD6, NOC4L, PAFAH1B2, QRICH1, RHOA, RPAIN, SENP3, TLR9, TMEM11, TUSC2, TWF2
KIF21B	16	ACAT1, ARHGEF12, CBL, CWF19L2, EI24, ETS1, GNA14, GOLGA4, INTS4, JRKL, MMP15, NFRKB, NISCH, SIDT2, STT3A, UBE4A
KIF2B	7	ATP5L, CCDC90B, CWC15, DCUN1D5, HMBS, TMEM126A, TMEM126B
KIF4B	34	AK3, APTX, C9orf46, C9orf82, DCAF10, DCAF12, DDX58, DNAJA1, GALT, GBA2, GRHPR, IFT74, JAK2, KDM4C, KIF24, KLHL9, MCART1, NFX1, PIGO, PLAA, PPAPDC2, PSIP1, RANBP6, RCL1, SMU1, SNAPC3, TESK1, TLN1, TOPORS, UBAP1, UBE2R2, UHRF2, ZBTB5, ZCCHC7
KIF5A	8	BID, COPE, KATNA1, PAFAH1B2, PDGFD, PIK3R1, PLEKHG1, TBCEL
KLHL1	6	CBL, ELF1, OTUD4, TBC1D9, USP38, XPO4
KLHL38	8	CRISPLD2, HSDL1, MBTPS1, MEF2A, SIN3A, TBC1D2B, USP10, WHAMM
KLHL4	2	COMMD9, MEGF9
KRAS	94	NR1H2, PPP1R15A, PRKD2, STRN4, SHB, ARHGEF18, GNA11, INSR, KDM4B, LONP1, MIDN, PIP5K1C, SYMPK, ABHD5, ANO10, APEH, GORASP1, IP6K1, NISCH, PDCD6IP, PRKCD, PTPN23, QARS, QRICH1, RHOA, RNF123, TMEM115, USP19, VPRBP, ZDHHC3, PDE12, ATXN7, FOXP1, AP3B1, ARRDC3, ELL2, FCHO2, ZSWIM6, ARHGAP26, CNOT8, CTNNA1, KDM3B, SPRY4, PTAR1, TJP2, TMEM2, UBQLN1, ZFAND5, ABL1, AGPAT2, ASB6, C9orf86, COBRA1, EXD3, FAM…
L1CAM	69	ABCA7, ALKBH5, APTX, AQR, C9orf41, CCDC149, CDC37L1, CHMP5, CHUK, COX10, DCAF10, DCAF12, DYRK1A, ELMOD2, ETFDH, FAM120A, GGNBP2, GOLM1, GTF2F2, IARS, LRRC57, MCART1, MMAA, MTRF1, MTRF1L, MYO19, NAA35, NCLN, NDEL1, NFX1, NOL6, OTUD4, PLAA, PLD6, PLIN3, PPARA, PRMT10, PTP4A1, RAD17, RANBP6, RUNX1, SEC31A, SECISBP2, SETD7, SH3D19, SLC17A5, SLC35D2, SMU1, SNAPC3, SPIN1, SPINT1, SPTLC1, STXBP5, TESK1,…
LAMA1	6	DHX30, GLB1, IFRD2, PDE12, RRP9, SLC26A6
LAMA3	2	CIAPIN1, MED19
LAMA5	5	MBTPS1, NF1, RHOT1, SUZ12, TADA2A
LAMB1	1	KLHL9
LAMC3	4	PMPCA, POLR1E, SDCCAG3, WDR85
LEPR	16	COBRA1, EDF1, EXOSC3, GRHPR, MRPL41, MTO1, NDOR1, POLR1E, SNHG7, SSNA1, TMEM203, TOMM5, TUBB2C, WDR85, ZCCHC7, ZMYND19
LGR5	6	APC2, KHSRP, MIER2, PLIN3, REEP6, SH3GL1
LILRA1	5	ANKRD27, DR1, MTF2, ZNF507, ZNF644
LILRB3	24	GDAP2, WDR3, LMCD1, STAB1, WDR82, PXK, C3orf14, ARL15, F2R, ADAMTSL2, AKNA, ANGPTL2, ENG, FAM69B, FAM78A, ODF2, OLFML2A, PPAPDC3, PTGDS, SH2D3C, STRBP, SVEP1, ZNF618, SPIN1
LOC646214	3	DUSP14, PEPD, SLC38A7
LPHN2	3	FBXO30, NUS1, PHF10
LPHN3	3	CCDC90B, EED, TMEM126A
LPPR4	1	RPS3
LRFN2	1	RRM1
LRFN5	3	QSOX2, TMEM203, TRMT5
LRP1B	31	ACTR10, ATXN3, BRD3, CCRN4L, COBRA1, CPSF2, EIF2S1, EXOC5, EXOSC2, EXOSC6, HSDL1, MAPK1IP1L, MNAT1, NDOR1, POMT2, PPP2R5E, SNAPC1, SNW1, SOCS4, SSNA1, SURF4, TMEM203, TPRN, TRMT5, TUBB2C, UAP1L1, VIPAR, WDR85, ZFP1, ZFYVE26, ZMYND19
LRP2	8	FGFR1OP, KATNA1, MTRF1L, PM20D2, PSMD6, REXO4, TBP, TOP3B
LRP4	2	FAM21C, LAMP1
LRRC4C	2	HSP90B1, IKBIP
LRRC7	6	APTX, MTO1, MYO19, PALB2, RRP9, TBP
LRRIQ1	8	FGFR1OP, GCSH, KATNA1, LIN54, LMAN1, MTCH2, SF3B5, WTAP
LRRK2	28	AATF, BID, DRG2, EEF2, EIF4A1, ELAC2, FAM129B, FLII, GAS2L1, GTF2F1, HSPA4, NDEL1, P2RX5, PAQR4, PES1, PICALM, PLIN3, RANGAP1, SAFB2, SAFB, SAMM50, SH2D3A, SIGMAR1, SRPR, TCF3, TTLL12, UHRF1, ZBTB7A
LRRTM4	2	NFRKB, ZBTB44
LYST	14	C9orf46, CDC37L1, ERH, EXOSC3, FANCG, GNL3, NME6, PSIP1, PSMD6, SIGMAR1, SS18L2, THOC7, TOMM5, ZCCHC7
MACF1	9	AIG1, ARL6IP5, FIG4, GPX1, GPX4, HMHA1, MYL12A, PPM1M, SLC17A5
MAGEA12	1	TAGLN
MAGEC1	1	PTPN23
MAGEC3	1	CTSO
MAGI2	1	RPUSD2
MAP3K4	3	NDUFAF1, TMEM87A, TPST2
MDGA2	2	MTA2, SCFD1
MDN1	30	AKT1, CSNK2A2, DDX19A, DDX24, DENND1A, DHX38, EXOSC6, FAM192A, FBXO30, GAS2L1, GLG1, GOT2, HSP90AA1, KARS, KLC1, MAP2K3, MTHFD1L, NUP93, P2RX5, PFN1, PHLPP2, PIP5K1C, SLC38A7, SLC43A2, SYNJ2, USP10, USP22, VAC14, ZBTB7A, ZNRF1
MED12	3	AARS, HMBS, LRRC29
MED12L	2	MBD2, SLC44A1
MED13L	52	ADRBK2, AKNA, ALAS1, APOL6, ARHGEF3, ARIH2, ATXN7, BCL3, CAMSAP1, CCR2, CCR4, CLASP2, ELF1, GNAI2, GORASP1, GPBP1, IBTK, IL17RA, IP6K1, LZTFL1, MFAP3, NCKIPSD, NEK4, NFAM1, PARVG, PEX26, PGM3, PRKCD, PSMD5, PTPN23, QRICH1, RALGDS, RHOA, RSPH3, RXRA, SEC16A, SEC24A, SLC31A1, SLC31A2, SMCR8, SYNCRIP, TMF1, TOP3A, TPBG, UBA3, UGCG, WDR82, WTAP, XPO4, ZDHHC20, ZMYM2, ZNF654
MET	4	CTSO, DCTD, LSP1, NDOR1
MGAM	37	ANP32B, BRD3, CBL, CHD3, COX10, EHMT1, FAM120A, FANCC, FBXW2, FUBP3, GAPVD1, GOLGA2, GPR107, IARS, IPPK, MBD2, NCOR1, NUP153, NUP188, NUP214, PAFAH1B1, RAI1, RNF20, SEC16A, SETX, SMCHD1, SMG6, SS18, TOM1L2, TRIM14, TSC1, UAP1L1, USP43, VPS4B, ZBTB43, ZCCHC2, ZZEF1
MGC70870	6	ASB1, CAPN10, HDAC4, ILKAP, IQCA1, RAB17
MICAL3	7	ADAM10, AP4E1, MBD2, POLR1E, TOPORS, VCP, WDR7
MKI67	25	ACAD8, ARHGEF12, CUL5, DPAGT1, EI24, HYOU1, KLHL18, MAOA, NEBL, NLRX1, NPAT, PAFAH1B2, PCSK7, PUS3, RNF214, ROCK1, RYBP, SEC22C, SIDT2, SIK2, UBE4A, VPS11, VPS26B, WDR6, ZBTB44
MKRN3	4	GRAMD4, INO80, RNF20, TP53BP1
MLL	1	SORD
MLL2	2	ABCD4, ZNF410
MLL3	1	MINPP1
MLLT3	1	TOPORS
MMP16	1	NAA35
MMP2	6	DDX58, FANCG, RNF166, TESK1, ZNF19, ZNF821
MMRN1	2	FGFR1OP, IRF2
MORC1	13	BTAF1, CDADC1, COG3, COX15, CUTC, FAM35A, HECTD2, IDE, POLL, TCTN3, TNKS2, UTP14C, ZFYVE27
MS4A14	2	POLG, ZFP90
MST1P9	5	ARNTL, ILK, RHOT1, RRP8, ZNF207
MTOR	4	BMP1, PTEN, RUFY2, TNFRSF10B
MTUS2	7	ACTN1, DCAF5, EIF2S1, MNAT1, TPM1, TRMT5, ZFYVE1
MUC16	13	ACTR1A, BCCIP, BUB3, CHUK, EXOSC1, FAM175B, FAM190B, GHITM, MXI1, RAP1GDS1, THOC5, TIAL1, VTI1A
MUC3A	2	RAP2A, ZNF544
MUC4	2	RPRD1A, SLC39A6
MUC5B	1	UCHL3
MUC7	7	CNOT3, GLTSCR1, LIG1, ODF2L, RCC2, SNRNP70, SULT2B1
MXRA5	8	C4orf43, CCRN4L, EIF2S1, EXOSC6, NAA15, NUTF2, PPID, TMEM192
MYCBP2	1	MAP4K2
MYH1	49	AK3, ATXN7, C9orf6, C9orf80, CIZ1, CSNK1G2, DCAF16, DNAJA1, EPN2, FAM120A, FANCC, GLE1, HIATL1, HMHA1, IKBKAP, INPP5E, IP6K1, IPPK, KDM1B, KDM4B, LAP3, MAP2K4, MBD1, MED22, MIER2, NAA35, NFX1, NOL6, PTPDC1, RAD23B, RANBP6, RAPGEF2, SECISBP2, SET, SMU1, SPIN1, SYK, TBC1D13, TCF3, TMEM110, TOPORS, UBE2R2, UBQLN1, UGCG, UHRF2, USP43, ZBTB43, ZFP91, ZSWIM6
MYH11	2	DR1, MTF2
MYH13	2	PRPSAP2, UTP6
MYH3	1	LRRC37B
MYH4	31	ALDH8A1, CENPT, CNOT1, DEPDC5, EDC4, EWSR1, FOXRED2, HSDL1, LRRC37B, MAPK1, MICALL1, MTMR2, MYO19, NF1, NUP50, PIGW, PPARA, RFFL, RNF219, SLC38A7, SMCR7L, SUZ12, TAF1C, TCF20, TOP3A, TOP3B, TUG1, USP22, UTP6, ZNF286A, ZNF70
MYH8	2	IER5L, RNF34
MYO10	1	NPAT
MYO15A	12	BAG4, CHMP7, FUT10, NEIL2, PPP2R2A, RALGDS, SCAMP4, TNFRSF10A, TNFRSF10B, TUSC3, WRN, XPO7
MYO16	10	C9orf69, C9orf86, INPP5E, MRPS2, PMPCA, SDCCAG3, TEX10, TRAF2, UBAC1, UBQLN1
MYO3B	8	ADPGK, HSCB, MORF4L1, NPTN, PSMA4, SNUPN, UBE2Q2, WDR61
MYO7A	3	CTU2, MYO19, NLE1
MYO7B	10	CSNK2A2, GALNS, GSR, NEK3, SLC38A7, SLC7A5, SLC7A6OS, VAC14, XPO4, ZC3H18
MYOCD	6	DSE, FPR1, MCOLN1, NRIP1, PGM3, UBE2J1
MYOM2	26	AGPAT2, AK3, ASB6, BSPRY, C9orf16, C9orf86, CDC37L1, CIZ1, EXD3, FAM120AOS, FPGS, MAPKAP1, PMPCA, PSMD5, R3HCC1, RALGPS1, REXO4, RGS3, RXRA, SDCCAG3, SURF1, SURF2, SURF4, TMEM203, ZFAND5, ZMYND19
MYPN	1	ATPAF2
MYT1	2	CNOT1, SLC38A7
MYT1L	14	DCUN1D5, DLAT, EED, FANCG, HYLS1, PLAA, PPP2R1B, PSIP1, RRAGA, SENP3, SLC7A6OS, SMU1, SNAPC3, TADA2A
NALCN	74	ABR, ALKBH5, ANP32B, BRD3, C9orf64, COBRA1, COX10, CUL4A, DCAF12, DUSP14, ELAC2, FAM120A, FAM120B, FAM129B, FBXO30, FBXO34, FGFR1OP, FLII, GAS2L1, GOLGA2, GOLM1, GPR107, HIATL1, IGF2R, KPNA3, LAMP1, MAP2K4, MAPK1IP1L, MAPK7, MAPKAP1, MED9, MTHFD1L, MTRF1L, MYO1C, NCOR1, NDEL1, OTUB2, PARD3, PDCL, PFN1, PHF23, PITPNB, PPP2R4, PSEN1, PSMD5, RAD23B, REPS1, RIPK1, RPA1, SEC31A, SLC43A2, SLC44A1, SMCR…
NAV3	4	C14orf1, CWC15, KARS, VAC14
NBAS	5	ACO1, KDM4C, MCAM, MPDZ, TRAPPC6B
NBEA	49	AARS, ATXN1L, CDK19, CENPT, CHD3, CIZ1, CLCN7, CNOT1, CSNK2A2, CWF19L2, DHX38, DUS2L, EDC4, EIF3M, ESRP2, EWSR1, EXOSC6, FOXRED2, GGNBP2, GLG1, GOLGA2, IGF2R, KDM4B, LRRC37B, ME2, MTHFSD, NFX1, NPAT, NUP214, PDCD11, PLAA, RBM6, REXO4, RGL4, SET, SF3B3, SH3PXD2A, SLC7A6, SLC7A6OS, SS18, SYNRG, TAF1C, USP10, WDR59, ZC3H13, ZC3H18, ZNF23, ZNF70, ZRANB1
NBPF1	5	NDUFA6, NUDT7, PMM1, SRRD, TBC1D10A
NCAPD3	17	ABCD4, ACOT1, ACOT2, C14orf1, CIRH1A, COQ6, DDX19B, DLST, EIF2B2, GSTZ1, ISCA2, NDUFB1, NIP7, NOB1, NQO1, PSMD7, ZNF410
NCKAP5	2	ACAT1, HMBS
NCOA6	13	AP1G1, ATMIN, ATXN1L, C3orf18, C5orf45, KLHL36, LYSMD3, SQSTM1, TOR1B, UBE2J1, ZFP1, ZNF189, ZNF778
NDST4	3	LRRC37B, SUZ12, UTP6
NEB	13	AARS, CIAPIN1, COG4, DHX38, EXOSC6, GLG1, MON1B, PSMD7, SF3B3, SLC7A6, SLC7A6OS, TXNL4B, VAC14
NELL1	1	HIF1A
NES	9	C9orf30, DNAJA1, EXOSC3, GPR107, KIF24, MCART1, SLC44A1, TOMM5, UBE2R2
NETO1	6	ELAC1, FAM192A, KATNAL2, MBD2, NUP93, OGFOD1
NF1	13	ASCC2, BCL2L13, CTR9, ETFDH, LRBA, MAPK1, MTMR3, NAA15, PCSK7, PITPNB, PPM1F, SIDT2, TMEM110
NFASC	20	ADCK1, ALDH18A1, ANGEL1, ANKRD54, BRF1, EWSR1, GTF2F2, HSP90AA1, KLC1, MARK3, MPHOSPH8, MTA1, NOLC1, NSMCE4A, PDCD11, PHF3, SNW1, TCTN3, XBP1, ZMYM2
NID1	1	NRIP1
NID2	2	AP4E1, DMXL2
NLGN1	5	ARL2BP, HSDL1, PARVG, ZFP1, ZNF101
NLGN4X	1	TSR2
NLRP12	1	CHMP1B
NLRP14	2	KIFC3, SCAMP4
NLRP2	9	ARPC5L, C9orf21, IARS, PDCL, POLE3, ROD1, SLC31A2, SPA17, TLR4
NLRP3	19	ANAPC10, ANP32B, CHMP2B, COMMD8, COPS3, ERP44, H2AFZ, HIATL1, LAP3, NAA35, PSMC3, RAP1GDS1, SEC61B, SLC35D2, STX18, TDRD7, TEX10, UBE2D3, UBQLN1
NLRP5	11	AKAP10, ASB1, BAP1, GNL3, IP6K1, NLE1, RNF123, TRIP12, USP22, WDR82, ZNF830
NOS1	5	DDHD1, MARK3, PTGR2, SLC39A6, SNW1
NOTCH1	8	CAPRIN1, CTNND1, FAM120B, MAP7, SRP14, TSPYL1, ZBTB44, ZFP91
NPC1L1	2	CELSR3, UHRF1
NPY5R	1	PSMD7
NRCAM	2	TTC26, UBN2
NRG3	43	ABCF2, AGK, AIM1, ARF5, ARHGEF5, ASCC3, CASP2, CDK19, CHCHD3, CNKSR3, CUL1, EPHA1, FBXL4, IGF2R, IMPDH1, KATNA1, KRBA1, LUC7L2, MAP7, MKRN1, MTRF1L, NFRKB, NUB1, PAXIP1, PERP, PLEKHG1, PRDM13, PTPRK, REPIN1, SLC37A3, SND1, SYNCRIP, TCP1, TMUB1, TTC26, ULBP3, USP45, ZNF212, ZNF282, ZNF398, ZNF746, ZNF775, ZNF786
NRXN1	1	NOC4L
NTNG1	1	FLCN
NTRK3	1	NLE1
NYAP2	4	EI24, FAM118B, FOXRED1, THYN1
OBSCN	2	HMGXB4, THOC5
OCA2	12	C6orf72, CUL3, FBXL4, FGFR1OP, KATNA1, PSEN1, RMND1, SEPT2, STK25, TBP, UTP6, WTAP
ODZ1	7	CCDC117, COG3, KPNA3, METAP1, NAA15, ZMYM2, ZMYM5
ODZ3	4	ADH5, CTSO, ETFDH, MPPE1
ODZ4	5	CTSL2, DUSP14, HYLS1, MIS12, SLC15A4
OGDHL	1	UBE2D1
OLFM4	3	CCDC134, NDUFS4, UCHL3
OLFML2B	13	C6orf35, FGFR1OP, GALNS, MRPL18, NUS1, PARD6A, PSMB1, RWDD1, SFT2D1, SMPD2, SNX9, TBP, TCP1
OR10AG1	6	METTL11A, MRPL50, QSOX2, RRAGA, SLC7A5, TRUB2
OR14C36	10	FANCC, GBA2, GINS2, KDM4B, NFX1, SAFB, TLN1, UBAP2, UHRF1, YJEFN3
OR2G3	1	SDCCAG3
OR2L2	2	ZBTB5, RBMXL1
OR2L3	16	ASCC3, CNKSR3, FAM120B, IGF2R, KATNA1, MLLT4, MTHFD1L, NT5E, PGM3, PLEKHG1, REPS1, SNX9, SYNCRIP, SYNJ2, TBP, TCP1
OR2M2	2	ATF4, POLR2F
OR2M5	16	BIRC2, CCDC15, CHEK1, DCUN1D5, EI24, H2AFX, HMBS, KRT10, MCAM, PLOD1, RPUSD4, SMN2, SNRPA1, STT3A, TUBG1, ZNF259
OR2M7	1	PMP22
OR2T11	1	STAM
OR2T2	1	XPNPEP3
OR2T33	10	GPR180, HS2ST1, MGEA5, RAP2A, RPAP2, STK24, SUGT1, TGDS, UCHL3, ZZZ3
OR4A16	2	FDXACB1, ZNF259
OR4A5	2	B4GALT1, NOL6
OR4C16	1	ZNF644
OR4C3	2	LEO1, TRPM7
OR4K1	1	RUVBL2
OR4K2	7	AKAP13, INO80, PAK6, SECISBP2L, SPINT1, VPS18, ZNF592
OR4N3P	4	ATF7IP, DDX47, NOL9, PLEKHM2
OR4N4	3	ACO2, EPB41L4B, VAMP2
OR4Q3	5	ANKRD11, GALNS, MVD, SLC7A5, ZC3H18
OR5D16	1	CTNNAL1
OR5F1	8	ARPC5L, FPGS, METTL11A, PSMB7, RPL12, RPL35, RPL7A, ZDHHC12
OR5J2	2	B4GALT1, RNF170
OR5L1	6	CBWD6, CBS, COL6A1, PDXK, B4GALT1, SIGMAR1
OR5L2	1	UCHL3
OR5T2	2	CCDC134, LRG1
OR6K2	2	CBL, MCAM
OR8H2	2	HMG20B, UBAC2
OTOF	11	ABCE1, DRG2, FLII, GNL3, IFRD2, MMAA, NME6, RPL29, SLMAP, SUCLG2, TMEM184C
OTOGL	12	BCAP29, BTBD2, C6orf72, C9orf21, CNN2, COG5, FUT3, GNA11, IMPDH1, NCLN, REEP6, SYPL1
OTOP1	2	DDX19A, ZNF259
OVCH1	5	LGALS1, MAP2K2, PFN1, SIRT6, STX8
OVOS2	8	ADORA2B, DRG2, EIF4E, FLII, GNA15, MAP2K4, REEP6, TRPV2
PAK7	3	B4GALT1, NOL6, SND1
PAPPA2	2	PMM1, SEH1L
PARD3B	1	STK25
PASD1	13	ARHGEF10L, CAPZB, CNN2, CNP, FAM131A, FBXO44, GPX4, LRRC47, NKIRAS2, PAQR7, PLOD1, PQLC2, RCC2
PCDH10	2	PRPSAP2, TCF3
PCDH11X	30	ALDH1B1, APTX, B4GALT1, CLTA, CNTLN, DCAF12, DNAJA1, ELAC2, EXOSC3, FAM158A, FANCG, FBXO10, GPS1, GRHPR, KIF24, MTAP, NGDN, PARP2, PLAA, PSMB5, PSME2, RRAGA, SMU1, STOML2, TOMM5, TOPORS, TYMS, UBE2R2, WDR45L, YES1
PCDH15	4	APTX, DNAJA1, NOL6, STYX
PCDH17	12	AP2A2, ARCN1, CBL, COMMD9, DENND5A, HINFP, NUP98, TOLLIP, TRAF6, TRAPPC4, UBE4A, VPS11
PCDHAC2	13	DUSP14, EXOSC10, LAP3, LSM14A, PEPD, PLEKHG5, POU2F2, SHKBP1, SRM, SUZ12, TBCB, TNFRSF25, UBA2
PCDHB10	4	IL6ST, NF1, TAF15, TOM1L2
PCDHB11	6	APOBEC3F, CECR5, MAPK1, SMARCB1, SNRPD3, YWHAH
PCDHB12	7	ACOT13, CCDC90A, FASTK, SAAL1, SIRT5, WRNIP1, ZNF165
PCDHB14	1	SMCR8
PCDHB15	6	C14orf2, CLPP, DCUN1D5, FBXL12, OAZ1, SIVA1
PCDHB16	7	ATP6V1D, DRG2, EIF4A1, PHF23, PRPSAP2, SRR, TMEM11
PCDHB3	3	GJD3, KRT10, SHMT1
PCDHB4	1	MSRB2
PCDHB6	5	ATP5A1, FECH, ME2, NARS, WDR85
PCDHB7	4	DCPS, EED, PICALM, ZNF259
PCDHB8	4	DCUN1D5, HYAL3, NDUFB6, SF3B5
PCDHB9	1	MRPL44
PCDHGC5	3	MRPL44, NQO2, PDE6D
PCNT	21	ATMIN, ATP6V0D1, CABIN1, CNOT1, CSNK2A2, EDC4, ESRP2, FBLN1, INO80, MMP15, NFATC3, NUP93, PEX26, PITPNB, PSKH1, ROCK1, SLC38A7, SMARCB1, TFIP11, ZC3H18, ZNRF1
PCNX	18	ANXA7, CHUK, CLPP, CNIH, ERO1L, FAM35A, FNTB, HMG20B, MEX3D, MPP5, PLIN3, PPP2R5E, SIRT6, SMNDC1, TFAM, UBE2D1, VIPAR, WDR20
PCNXL2	6	CENPN, ERP44, GINS2, GINS3, SPTLC1, TEX10
PCSK5	44	ALG2, ANAPC2, ANP32B, ARPC5L, ASB6, C9orf78, C9orf95, CDK9, DOLK, DOLPP1, DPM2, ERP44, EXD3, FAM120AOS, FPGS, GOLGA2, GTF3C5, HIATL1, HMG20B, IER5L, METTL11A, MRPL18, MRPL50, NDOR1, NDUFA8, NOL8, PDCL, PPP2R4, PSMD5, RMI1, RXRA, SET, SPTLC1, TMEM203, TPRN, TRAF2, TRUB2, UBQLN1, URM1, ZDHHC12, ZER1, ZFAND5, ZMYND19, ZNF79
PDE11A	1	PIP5K1C
PDE1C	3	C14orf2, HSP90AA1, PPP2R5C
PDGFRA	1	GCAT
PDHA2	23	AGPAT2, BRD3, C9orf3, C9orf86, CAMSAP1, EPB41L4B, IER5L, INPP5E, MED22, PHF2, PMPCA, PTGES2, QSOX2, RALGDS, REXO4, SEC16A, SNAPC4, SNHG7, SURF6, TRAF2, TSC1, WDR85, ZMYND19
PDZD2	10	ASCC2, HPS4, MAPK1, SRRD, TFIP11, THOC5, TMEM62, TOP3B, UQCR10, ZMAT5
PDZRN3	9	ARF4, C3orf63, C3orf64, FAM116A, PPM1M, PSMD6, RYBP, THOC7, TMF1
PEG3	11	ARCN1, CBL, CCDC82, CPSF2, HYOU1, MTHFD1, MTMR2, PCSK7, PICALM, PRMT10, SMCR7L
PGK2	1	ZC3H18
PIK3C2B	2	PICK1, RSPRY1
PIK3CA	273	AKT1S1, AP2A1, CCDC9, IRF3, LIG1, NUP62, PLA2G4C, PRR12, RUVBL2, SAE1, SCAF1, SNRNP70, STRN4, U2AF2, ZC3H4, CCNK, CDC42BPB, DYNC1H1, MARK3, CARM1, CC2D1A, CD97, CDC37, DCAF15, DNM2, DNMT1, FARSA, FBXL12, FBXW9, GIPC1, IL27RA, JUNB, MAP2K7, NACC1, PPAN, PRKACA, RAVER1, RFX1, SAMD1, TIMM44, TNPO2, TRMT1, TYK2, ZNF653, TMEM164, AKAP8, AKAP8L, AP1M1, BRD4, CCDC124, DDA1, EPS15L1, GLT25D1, GTPBP3, HAU…
PIK3CG	1	LMAN1
PKD1	1	PACSIN3
PKD1L2	4	AARS, CINP, MTHFD1, SLC7A6OS
PKHD1	7	BMP2K, CCRN4L, HIF1A, IGF2R, NAA15, TCP1, VAC14
PKHD1L1	2	CPSF2, MTA1
PLCB1	4	INTS4, PLD6, PPME1, SLC38A7
PLCE1	11	DCAF10, DCAF12, NFX1, NOL6, PPAPDC2, PSIP1, RG9MTD3, SNAPC3, TOPORS, ZBTB5, ZCCHC7
PLCL1	4	B4GALT1, DNAJA1, NOC4L, OTUB2
PLG	1	PVR
PLXNA2	6	CLNS1A, DCPS, KCTD21, NARS2, SLC35F2, TAF1D
PLXNA3	14	C9orf37, HABP4, MCM3AP, NCOR1, NUP214, SMG6, SNHG7, SYNE1, TRAF2, WDTC1, ZBTB24, ZMYND19, ZNF624, ZZEF1
PLXNA4	9	CHMP2B, EED, HINFP, PPP2R5E, PSMD6, RYBP, SCLT1, SEH1L, TRMT5
POM121L12	2	REXO2, ZNF259
POSTN	3	ALG2, NPDC1, TTC39C
POTEE	13	ANKRD49, CWC15, FAM54B, GNPNAT1, HINFP, MRTO4, MTF2, ODF2L, PNRC2, RPS25, SPATA21, TAF1D, ZBTB25
POTEG	1	DCAF12
PPARGC1A	3	RNASEK, TGFBR1, TRAPPC1
PPFIA2	6	HMBS, NOL12, REXO2, SPA17, TMEM218, TRAPPC4
PPP1R3A	6	ACAT1, BPHL, ELOVL5, GCSH, METAP1, RPP40
PREX1	1	CWF19L2
PREX2	4	ATMIN, GCSH, MAP7, MON1B
PRG4	1	UBE2F
PRKCB	4	GTF3A, MTRF1, POMP, PSPC1
PRKD1	3	C4orf3, DAPP1, PARP8
PRKDC	3	MIS12, OSBPL1A, ULK2
PROS1	8	CRISPLD2, IGFBPL1, MEF2A, MPP5, NR2F2, PPARA, PRKCH, TNNC1
PRRC2C	1	PARP8
PRUNE2	2	RYBP, STYX
PSG11	1	ATPAF2
PSG4	1	NOVA2
PTCHD2	2	SH3D19, ZNF330
PTCHD3	1	ZNF746
PTCHD4	13	ARPC5L, CTNNAL1, EXOSC2, GNG10, NAA35, POLE3, PRPF4, PTGES2, SH3GLB2, SMC5, SNORD36A, TRAF2, WDR85
PTPRC	1	PSMB10
PTPRD	20	APTX, DCAF10, DCAF12, DDX58, DEK, DNAJA1, EXOSC3, FANCG, KIF24, MCART1, NFX1, NOL6, PLAA, SMU1, TESK1, TLN1, TOPORS, UBE2R2, VCP, ZCCHC7
PTPRN2	1	PALLD
PTPRT	2	CBL, PDCD11
PTPRZ1	10	APTX, ATG16L1, COBRA1, DCUN1D5, DNAJA1, EED, HINFP, HMBS, THYN1, ZNF35
PXDNL	1	PRPSAP2
PYHIN1	7	B4GALT1, EXOSC3, FANCI, IDH2, POLG, SNRPA1, UNC45A
RAD51AP2	1	MTG1
RAG1	6	B4GALT1, PLAA, SHCBP1, SLC7A5, TOPORS, UBE2R2
RALGAPB	3	MAPK6, TTC8, ZNF410
RANBP2	10	ALAS1, ANO10, IP6K1, KLHL18, OXSR1, PDCD6IP, PTPN23, RNF123, SNRK, USP19
RAPGEF2	6	ABLIM1, CAST, LDHD, TCF7L2, TJP3, ZBTB7A
RASAL2	20	BTAF1, BTRC, CNNM2, CPEB3, FBXW4, GBF1, IDE, LRRC37B, MMS19, NOLC1, OVOL2, PDCD11, PPP2R2D, RRP12, SFXN2, SH3PXD2A, TBC1D12, TNKS2, TUBGCP2, ZRANB1
RB1	11	DDX58, IFT74, KLHL9, MTAP, NFIB, NFX1, PLAA, PSIP1, TOPORS, UBAP2, ZBTB5
RBFOX1	26	AK1, ANP32B, ARPC5L, ASB6, C9orf16, C9orf78, CDK9, COBRA1, COQ4, DPM2, EDF1, FAM102A, MRPS2, PTGES2, PTRH1, SARDH, SEC16A, SET, SURF2, SURF6, TOR2A, TUBB2C, WDR34, WRAP53, ZER1, ZNF18
RBM10	21	ABHD6, ACY1, ATP5S, C3orf38, CHTF8, CNIH, GNPTG, HYAL2, IFRD2, MAPKAPK3, NPRL2, PDHB, RPL29, RPL36AL, RPS29, SPCS1, STUB1, SUCLG2, TEX264, TUSC2, TWF2
RBP3	1	RNMT
REG3A	6	PLAA, IPPK, B4GALT1, DNAJA1, NFX1, PIGO
RELN	9	CDCA5, CENPT, MUS81, NUP93, SAC3D1, SCYL1, SIPA1, SNX15, TXNL4B
RGAG1	11	GORASP1, IP6K1, MAGI1, MAP2K4, NISCH, PDCD6IP, PTPN23, RHOA, RNF123, STK11IP, WDR82
RGPD3	6	APBA3, DOHH, MEX3D, SAFB, TCF3, WDR18
RICTOR	10	AQR, CHD3, DCPS, DLG5, EIF3A, HYOU1, SEC23IP, SRPR, STT3A, WDR11
RIF1	1	RHOG
RIMS2	6	AASDHPPT, DCPS, FLII, PUS3, RPUSD4, STT3A
RNF213	7	FBXO30, MIB1, NAA35, RARS2, TCF3, UTP6, ZNF286A
ROBO1	16	ASCC3, CASP8AP2, CHUK, FBXL4, KHSRP, MDN1, NOLC1, PDCD11, PGM3, RNGTT, RRP12, SNX14, SYNCRIP, TNKS2, USP45, WAPAL
ROBO2	1	VPS4B
ROBO4	3	HERPUD1, ME2, PSMD7
ROR2	2	SLC31A2, UGCG
ROS1	9	ASCC3, CDK19, DHRS11, LIG3, PREP, RDM1, SENP6, UTP6, ZBTB24
RP1	1	RNF122
RP1L1	4	CELSR3, MAP4, SEH1L, TLR9
RTN1	18	ARPC5L, DENND1A, EXOSC2, GTF3C5, KIF20B, MED27, NDOR1, PCGF6, RPP30, RRP12, SET, SMN1, SMN2, TMEM11, TUBB2C, UBAC1, WDR34, ZMYND19
RTTN	1	EWSR1
RYR1	20	ACTR10, CINP, CNIH, EIF2S1, EIF4E2, ERO1L, EXOC5, MAX, METTL4, NDUFB1, PSMA3, SLC38A6, SNAPC1, SOCS4, SS18L2, STX18, STYX, TIMM9, UBE2F, ZNF410
RYR2	12	CCRN4L, CECR5, DDX28, FBXO30, HSDL1, NAA15, PICALM, PITPNB, SLC7A6OS, SNRPD3, THOC5, UBE2J1
RYR3	52	AARS, ACSF3, AGPAT6, ALKBH8, ANAPC4, ARCN1, ATMIN, ATXN3, C3orf63, CBL, CELSR3, CNOT1, CPSF2, CSNK2A2, DCAF16, DHX38, DUS2L, EDC4, EED, EXOSC6, GLG1, HINFP, HSDL1, HYOU1, KARS, KLHL18, MBTPS1, MLLT4, NUP93, PBRM1, PCNX, PHLPP2, PICALM, PTPN23, QRICH1, RALBP1, RSPRY1, SETD2, SF3B3, SLC38A7, SLC7A6, SLC7A6OS, SMARCC1, SNW1, STK25, USP10, VAC14, VPRBP, WDR82, ZC3H18, ZFYVE26, ZNF445
SACS	1	SAP18
SAMD9	8	APBA3, CLPP, DUS3L, MAP2K2, MBD3, ME2, PFN1, THOP1
SAMD9L	19	ASCC3, AVEN, BAHD1, EFTUD2, EHD4, FLII, ITGAE, MOBKL2A, MYH9, MYO1C, PLIN3, RNGTT, SAFB, SUGT1, SYNCRIP, TAF15, TSR1, UBE2J1, ZC3H18
SCAND3	11	ACSF3, C14orf1, GALNS, GLG1, GOT2, KARS, KLHL36, MTHFD1, MTHFSD, SLC7A5, VTI1B
SCN10A	2	CDC42EP2, SSSCA1
SCN1A	3	FANCC, NAA35, ZCCHC6
SCN2A	6	EXOSC3, EXOSC6, MVD, TRMT61A, WDR59, ZNF23
SCN3A	8	DDX58, DOLK, HIATL1, IPPK, METTL11A, TDRD7, TOR1B, UTP6
SCN4A	3	KARS, MBD2, TERF2IP
SCN5A	17	BRD3, C9orf86, CABIN1, CAMSAP1, CCDC117, DDX31, FBXO7, HPS4, MAPK1, MED22, POLDIP3, RAB14, REXO4, RPL7A, TPST2, TRIM13, TSC1
SDHAP2	1	TRPM7
SDK1	6	ARCN1, CBL, DPAGT1, ERCC8, HYOU1, VPS11
SEMA5A	1	SLC7A5
SEMA6D	10	AGFG1, C1QBP, EIF4A1, MIS12, OVCA2, PFN1, PSMB6, TMEM93, UBE2F, WDR12
SERPINB3	1	BMP1
SETD2	66	ABR, AES, AKAP11, ANKRD11, AP3B1, APBA3, ARHGEF12, CHD1, CNOT1, CNTROB, COL4A3BP, CRK, CSNK1G2, CYB5D1, DEPDC5, EEF2, ELAC2, ELF1, EPN2, ERBB2IP, FAM48A, FCHO2, FEM1C, FZR1, GNA11, HNRNPD, IL6ST, L3MBTL2, MANBA, MED16, MPHOSPH8, MTAP, MTMR10, MYO1C, NFKB1, NUP50, PAFAH1B1, PAN3, PARP4, PDLIM5, PJA2, PRPF8, RABEP1, RAD50, RASA1, REXO1, RPA1, RPL26, RSPRY1, SEC31A, SMG6, SMYD4, STK11, TCF20, TERF2I…
SETX	4	C9orf72, KDM4C, KLHL28, UHRF2
SEZ6L	5	ABHD15, ACLY, AP3D1, BECN1, FAM134C
SFMBT2	28	AARS, ACSF3, ADAT1, AP1G1, ATXN1L, DHX38, DYNC1LI2, EDC4, ESRP2, FTO, FUK, GFOD2, KLHDC4, LONP2, MVD, NFAT5, NFATC3, NUDT7, PAPD5, PSKH1, RANBP10, SF3B3, SLC7A6, TERF2, WWP2, ZC3H18, ZCCHC14, ZDHHC7
SGIP1	5	CAMTA1, EXOSC2, MED27, MRTO4, UCK1
SHPRH	3	HMG20B, PPAP2C, TCF3
SI	4	A4GALT, DCAF10, NOL6, TCF20
SIGLEC1	1	CCRN4L
SIGLEC10	4	BCL6B, COX10, GNL3, MAP2K4
SIGLEC12	6	ATXN1L, DHX38, GLG1, RFWD3, SLC7A5, ZNF23
SIPA1L1	1	TP53
SIPA1L2	8	HSBP1, HSDL1, KLHL36, MBTPS1, REXO2, TAF1C, USP10, ZNF259
SLC17A6	1	MKNK2
SLC1A3	1	MON1B
SLC25A51P1	3	MBOAT7, TMEM86B, TSEN34
SLC26A3	12	AMFR, APTX, B4GALT1, DNAJA1, FBXO10, LCN2, MMP2, NFX1, NOL6, SMU1, SREBF1, TRPV2
SLC26A7	11	ABR, CHMP2B, IRS1, PFN1, PRKCD, RAD23B, SETD2, TSR1, UBE2R2, WDFY1, ZNF654
SLC6A5	6	ARHGEF12, CASP2, CBL, DDX6, LUC7L2, TBCEL
SLC8A1	26	ADPRHL2, AGTRAP, APITD1, CCDC90A, DDOST, DFFA, EIF3I, EXOSC10, FBXO33, HDAC1, KDM1A, KDSR, LYRM4, MCAM, MRTO4, PSMA6, RPA2, SCFD1, SDHB, SNX6, SPATA21, TMCO4, TMEM14B, TXNDC5, UBIAD1, USP48
SLC9A4	1	TMEM135
SLIT2	14	ACOX3, C4orf52, CNO, DRG2, GRPEL1, H2AFX, HMBS, MAEA, NAPG, PSMB2, QDPR, SLBP, TIMM8B, TNIP2
SLIT3	3	ARL2, MRPL49, PGRMC2
SLITRK1	3	CDYL, RIPK1, WRNIP1
SLITRK2	3	ANO10, ENOSF1, ZMAT5
SLITRK4	5	FGFBP1, MBD2, ME2, PLAA, VPS4B
SLITRK6	7	DCAF12, FYCO1, GPD1L, IFT74, NAT10, PACSIN3, USP4
SMARCA4	1	TTC8
SMG1	2	HINFP, MPP7
SNRPN	2	RRAGA, C9orf72
SOGA2	7	ASCC3, HDDC2, NUS1, P2RX5, SYNCRIP, TAX1BP3, TRAF3IP2
SORCS1	5	AGFG1, ATG16L1, COPS8, STK25, UBE2F
SPAM1	2	COTL1, FTSJD1
SPEF2	1	UBE2J1
SPEG	8	CCDC90B, CLNS1A, DNAJA1, HMBS, PICALM, TMEM126A, TMEM126B, ZNF259
SPEN	3	FGFR1OP, ISCA2, TBP
SPTA1	27	AHSA1, APRT, ATG16L1, ATXN3, BPHL, CELSR3, CTU2, DCUN1D5, EED, EIF4E2, ERH, GCSH, HYLS1, ISCA2, NCKIPSD, NUTF2, PDE6D, PPP2R5E, PSMD6, PSMG4, STK25, TMEM126A, TRMT5, VTI1B, WDR89, WRNIP1, ZFP1
SPTB	1	PARVG
SRCAP	2	CEP76, NARS
SRGAP3	2	SCAND2, WDR73
SSPO	1	NQO2
ST6GAL2	2	HMBS, TMEM25
STAB2	1	PTP4A1
STK11	4	CXXC1, VTI1A, ASAH2, MSMB
STXBP5L	14	BAP1, GNA14, GNAI2, HMHA1, KDM4C, MIER2, NISCH, PLAA, RANBP6, RBM5, RGS3, SLC31A1, USP4, WDR82
SUPT6H	3	FBXO30, PEX7, SF3B5
SVIL	5	APTX, DNAJA1, GORASP1, NFX1, RNF146
SYNE1	13	ASCC3, IGF2R, MAPK1, MICAL1, NUP50, PPARA, PPM1F, REPS1, SNRPD3, SNX9, SYNCRIP, VAC14, ZC3H7B
SYNE2	12	CENPP, EIF2S1, MRPL50, RGS3, RPL12, RPL35, SRRD, STYX, TMEM203, TRUB2, TXN, ZDHHC12
TACC2	10	CSNK1G2, DAPK3, MEX3D, PIAS4, PLIN3, REXO1, TCF3, U2AF1, UBXN6, ZBTB7A
TAF1L	1	TMEM110
TAS1R2	3	MPDU1, PUS3, TMEM218
TBC1D3P2	2	CCNI, SRP72
TCF20	9	APRT, COX4I1, COX4NB, CTU2, GINS3, HSBP1, KLHDC4, MAP1LC3B, TRAPPC2L
TCHH	2	MLH3, SNW1
TCHHL1	12	CDC14B, DCAF10, FAM120AOS, HIATL1, HIATL2, PHF2, PPWD1, PTPDC1, RMI1, TBC1D13, TSTD2, ZNF782
TCRA	6	CDC7, RPAP2, CTSA, DNTTIP1, DPM1, MYBL2
TECTA	1	USPL1
TET1	18	ATXN7, CELSR3, GORASP1, IP6K1, KDM4C, KLHL9, MAGI1, NFIB, NFX1, NOL6, NPAT, OXSR1, PPAPDC2, PPARA, PTPN23, SMARCC1, WDR82, ZZEF1
TEX14	5	ATMIN, CSNK2A2, PJA2, PPP2CA, RSPRY1
TEX15	4	HMGXB4, NAGA, SLC38A7, SREBF2
TG	17	APTX, ARCN1, DNAJA1, MLKL, NFX1, NOL6, NUP93, PCSK7, PICALM, SEC31A, SLC38A7, SMU1, STOML2, TESK1, TLN1, UBAP1, VCP
TGM6	2	NAA30, ZZEF1
THBS2	2	DCPS, HMBS
THOC2	2	ATXN10, WNT7B
TIAM1	3	GNL3, PDHB, SUCLG2
TLL1	2	EIF4A1, EIF5A
TLL2	17	ABCD4, ACTR10, ALKBH1, ATP6V1D, ATP6V1E1, CECR5, COX16, DLST, EIF2S1, ERH, ISCA2, JKAMP, PPM1A, SMNDC1, TDRD7, ZBTB1, ZNF410
TLN2	10	ATP6V1D, CINP, ERH, GTF2F1, P2RX5, SIVA1, TIMM9, TRMT5, VTI1B, ZBTB25
TMEM132D	11	CHCHD10, DDT, DDTL, DHRS7B, GNPNAT1, MYL12B, PLEK2, SF3B5, SFT2D1, TMEM11, ZNHIT3
TNC	2	C9orf41, UBAP1
TNN	2	CHMP5, TOPORS
TNR	1	PPP2R5C
TNS1	3	ELAC2, FOXRED1, PUS3
TNXB	1	CSNK1A1
TP53	246	POLQ, GPX7, ABCC5, ACTL6A, B3GNT5, DCUN1D1, DVL3, ECE2, EPHB3, FXR1, IGF2BP2, MAP6D1, MCCC1, MCF2L2, MFN1, NDUFB5, PARL, RFC4, TRA2B, ZNF639, FNDC3B, ALDH1B1, FBXO10, NDUFB6, POLR1E, RGP1, TOMM5, TPM2, ZBTB5, DLX5, DLX6, ARHGAP29, CCDC18, DNTTIP2, DR1, MTF2, TMED5, HIAT1, SASS6, GCA, CDCA7, KLHL23, SPC25, BID, CECR5, ZNF280B, GPR158, KLHL5, C9orf46, C9orf72, CD274, CNTLN, ERMP1, PLAA, UHRF2, GTSE…
TRANK1	4	C11orf1, MAGI1, SLC35A1, SYNJ2
TRIM51	2	AKAP10, ALDH3A2
TRIM58	2	FAM192A, PSMA3
TRIML1	12	ACP5, C4orf43, FAM32A, GPX4, GZMM, ICAM3, LRRN4, MARCH2, OAZ1, PPID, SAP30, SPCS3
TRIOBP	2	ATXN3, EP400
TRO	10	ATXN10, CENPM, IFT27, NDUFA6, NOL12, PHF5A, PRR5, RPS19BP1, RRP7A, TXN2
TRPA1	7	MYL12A, MYL12B, PFN1, PSMG2, RNASEK, SEH1L, TMEM93
TRPC5	11	ATP13A1, CNN2, COPE, CSNK1G2, FAM125A, HMG20B, MAP2K2, MEX3D, SH3GL1, SIRT6, SLC39A3
TRPM1	1	HPS5
TRPM2	1	HPS1
TRPM3	1	NET1
TRPM6	9	CDC37L1, DCAF12, EPN2, JAK2, NOL6, OTUD4, PSMD5, RANBP6, SH3D19
TRPM8	1	C9orf82
TRPV5	2	DLAT, TIMM8B
TRRAP	4	C9orf72, CHUK, TMX2, USP22
TSHZ2	5	CTU2, REXO2, RNF146, THYN1, TRAPPC4
TSHZ3	18	ACTR10, ALKBH1, ANGEL1, ATP6V1D, EIF2S1, ERH, EXOC5, HIF1A, ISCA2, JKAMP, PPP2R5E, PTPN2, SNAPC1, TIMM9, TRMT5, TTC8, VIPAR, ZNF410
TSIX	8	B4GALT1, BCL9L, DPAGT1, HYOU1, PAFAH1B2, RNF26, TBCEL, TRAPPC4
UBA6	6	C9orf23, CARS, CCDC107, CREB3, DCTN3, RNH1
UBE2MP1	2	AURKB, EIF5A
UBR4	2	TUSC2, TWF2
UBR5	26	ACSF3, AHSA1, AP1G1, APRT, BRF1, C14orf1, C14orf2, CPSF2, DDX19B, DDX28, DYNLRB2, ERH, FUK, ISCA2, LDHD, NDUFB1, NUMB, PTGR2, SIVA1, TMEM170A, TMEM208, TRAPPC2L, TTC8, VIPAR, WDR59, ZFP1
UGT2B10	1	CUL3
UHRF1BP1	4	COPS2, GALNT1, PIGN, RPRD1A
UNC5C	23	BRD7, C11orf1, CASP6, DCUN1D5, DLAT, DNAJB14, EIF4E, ELMOD2, G3BP2, GRSF1, HEATR3, INTS12, MANBA, METAP1, MRPL1, PPA2, PRMT10, RBM7, RCHY1, REXO2, TMEM188, UBE2D3, ZNF259
UNC79	6	ADORA2B, B3GNT5, DACT1, GOLGA5, PPP2R5E, RAP2A
URB2	1	IPO11
USH2A	15	APTX, ARL2BP, CHMP5, CTU2, CWC15, DCAF12, FAM192A, HIATL1, HMBS, HSPA2, MAN1B1, NUTF2, PSMB1, SMU1, UBE2J1
USP29	3	C9orf30, RPS3, TEX10
USP34	1	METTL4
USP9X	4	DLAT, HINFP, HMBS, TTC12
UTRN	2	MTRF1L, SLC15A4
VCAM1	4	ELAC2, OVOL2, PCNA, SNRPB2
VCAN	1	WDR85
VPS13B	1	DCPS
VPS13C	1	MED23
VPS13D	3	C11orf1, NUTF2, RNASEH2B
VWA3B	5	CWF19L2, MBD2, REXO2, SPA17, TMEM123
VWF	8	AGAP5, ANGEL1, ATF4, FLCN, GGA1, GRAMD4, LRP5L, NOL12
WDR49	17	CHD3, COX10, DCPS, EI24, HMBS, MYO1C, NDEL1, OVCA2, PPP2R1B, PSEN1, RPUSD4, SRPR, STT3A, TMEM93, TRIM16, VPS26B, ZNF259
WSCD2	2	C9orf21, SLC31A2
X97876	9	FBXO46, MARK4, PRR12, SCAF1, SPHK2, ZNF17, ZNF480, ZNF587, ZNF766
XIRP2	6	CCDC117, CHUK, HMBS, HMGXB4, KPNA3, THOC5
XIST	14	AGK, CHCHD3, CUL1, LUC7L2, PARP12, PAXIP1, PDIA4, PPP2R1B, SLC37A3, TMEM45B, XRCC2, ZNF398, ZNF425, ZNF746
ZAN	5	ARPC5L, MBD2, PTPN2, SLC44A1, UBAC1
ZC3H13	4	DIXDC1, FECH, HDHD2, XBP1
ZCCHC5	1	HEBP1
ZEB1	8	CPD, EXOC5, MLF1IP, PPM1A, RHOT1, SUZ12P, UTP6, WSB1
ZEB2	4	BTG3, ME2, NRIP1, RNF135
ZFHX3	20	AARS, AP1G1, CMIP, DDX19A, DHX38, DUS2L, EDC4, EIF3A, EXOSC6, GLG1, GOT2, KARS, MTHFSD, NOLC1, PICALM, PSMD7, SLC38A7, STT3A, VAC14, ZC3H18
ZFHX4	58	AGFG1, ANAPC4, APTX, ATP6V1E1, BID, CCDC117, CCDC90B, CENPM, CHMP5, CIAPIN1, CTU2, CWC15, DCUN1D5, DLAT, DNAJA1, DRG1, DUSP14, EED, EIF4E, ENOPH1, FAM109B, FBXL4, GCSH, H2AFZ, HINFP, HMBS, HMGXB4, HSDL1, HYLS1, KATNA1, KDM1B, NDUFB6, NLE1, NOC4L, NOL6, NUP93, NUTF2, PITPNB, PSMB1, RDM1, SF3B5, SFT2D1, SLC38A7, SMU1, STX18, SURF4, TBC1D10A, TBP, TCP1, THOC5, TMEM11, TOPORS, UBE2F, UTP6, WRNIP1, ZC…
ZIC4	11	CARD18, CBL, CHEK1, CWF19L2, DDX10, H2AFX, MLL, PVRL1, RNF214, RPUSD4, ZW10
ZNF208	2	MED19, TMX2
ZNF257	18	APBA3, CHAF1A, CSNK1G2, DOHH, EXOSC3, HMG20B, IFT74, MAP2K2, NCLN, PLAA, REXO1, RNF126, SIRT6, SLC39A3, STK11, THOP1, TOMM5, WDR18
ZNF318	1	HINT2
ZNF423	5	APTX, BAZ1A, SNX6, TOPORS, TRAPPC6B
ZNF521	6	FECH, MBD2, MEX3C, PSMB6, PTPN2, SOCS6
ZNF536	1	SMCHD1
ZNF638	1	BCAS2
ZNF676	1	ATP6V0A4
ZNF804A	1	UTP6
ZP4	11	CENPN, COTL1, COX4NB, GALNS, GINS2, MAP1LC3B, NUTF2, PSMB10, PSMD7, SLC7A5, VAC14
ZSWIM2	1	CNN2
ZZEF1	1	PSIP1
abParts	19	FECH, GFM1, KPNA4, MFSD1, MPHOSPH9, NFKBIZ, NMD3, P2RX7, PMAIP1, RAP2A, RAX, RFC5, RGP1, RQCD1, RSRC1, SGOL2, SMC4, TRIM59, WDR12

## Sheet: Sheet10
Catalogue of MiSL-targetable mutations and the corresponding MiSL candidates in Lung Squamous Cancer
Mutation	Num of MiSL Candidates	MiSL Candidates
A2M	2	SEC61B, WDR34
A2ML1	5	ARHGAP8, FAM118A, PARVB, SCAMP4, TRMU
ABCA12	15	C5orf43, CDC42SE2, CDK7, CLCN7, ERBB2IP, FCHO2, FDX1, HERC4, NDUFAF2, PCGF5, RRP12, SUMF1, TMED7, VAC14, WDR59
ABCA2	8	ACADVL, ENDOG, GPS2, MPDU1, PHF23, PITPNA, SRR, ZSWIM7
ABCA4	1	ZNF259
ABCA7	7	APEX1, DAD1, GADD45B, KLF16, OSGEP, SLC17A5, TOX4
ABCA9	4	DRG1, IFT27, MPST, TST
ABCB1	5	EIF4E2, NDUFC2, PPP1R7, PRKRIR, SEPT2
ABCB4	12	ADAT1, AGK, ATMIN, CHPF2, CREB3L2, MBTPS1, MLYCD, MON1B, TSGA14, ZBTB4, ZNF862, ZYX
ABCC10	1	CENPN
ABCC11	13	CHMP7, CLN5, ENTPD4, ERI1, FBXL3, MCPH1, MTMR9, MYCBP2, POLR3D, RNF219, TNFRSF10A, TNFRSF10B, TNKS
ABCC12	1	GRAMD4
ABCC8	9	DTWD1, NDUFAF1, RPUSD2, RTF1, SNRPN, SORD, SPRED1, SRP14, TMEM87A
ABCC9	18	APEH, ARIH2, DOLK, FKTN, GNG10, GPR107, IGF2R, KATNA1, MAPKAP1, PPP2R4, PSMD5, TMEM181, TMEM203, TOR1A, TOR1B, UQCRC1, ZBTB6, ZDHHC3
ABCD2	1	MBTPS1
ABCG8	3	ANXA5, ARHGEF7, TUBGCP3
ABI3BP	1	METTL4
ABP1	7	APEH, CCDC12, CCDC71, CMTM6, GPX1, QARS, RHOA
ACACB	1	HOOK3
ACAN	1	VPS26B
ACSM2A	6	ARL15, HSPA4, IFT74, PJA2, POLK, WDR41
ACTA1	3	GABARAP, MED11, RNASEK
ADAD1	2	DHX30, HSDL1
ADAM12	10	ABR, BTG3, CEP120, CNTROB, MAPK7, OSBPL1A, PITPNA, RPS23, SMCHD1, SMG6
ADAM2	2	C9orf86, PICALM
ADAM23	2	PAFAH1B2, RRP12
ADAMTS19	7	DLAT, PCF11, RPUSD4, TBRG1, TMEM218, TRAPPC4, ZNF259
ADAMTS20	1	HDLBP
ADAMTS3	4	CLCN7, CLEC16A, GGA2, PDPK1
ADAMTS7	5	AKAP11, ELF1, N4BP2L2, UTP14C, ZC3H13
ADAMTS9	4	EEF2, NAGA, SHQ1, ZNF555
ADAMTSL3	1	USP7
ADARB2	2	PHF10, SYNJ2
ADCY1	31	ACSF3, ADAT1, AP1G1, CMIP, CNN2, COTL1, CSNK1G2, DHX38, ERGIC1, GALNS, GLG1, GNA15, KLHL36, LACTB, MBTPS1, MON1B, MTHFSD, NDEL1, NFAT5, NFIC, SBNO2, SCAMP4, TJP1, VAC14, WWP2, ZBTB4, ZBTB7A, ZC3H18, ZDHHC7, ZFPM1, ZNRF1
ADCY2	3	ISCA2, SLC39A9, VIPAR
ADCY7	9	COTL1, CRAT, EDF1, MAP2K3, NANS, SEC61B, SPNS3, UBB, USP43
ADCY8	8	CCDC94, CLPP, GPR108, MPND, MPPE1, MYL12B, RPL36, SEH1L
ADCYAP1R1	5	EFHA1, KBTBD6, MRPS31, PAN3, USPL1
AFF3	6	COPS2, MFAP1, RPUSD2, SPATA5L1, SRP14, TRPM7
AHCTF1	1	REEP4
AHNAK	8	COQ9, MNAT1, MRPS18C, PPA2, PSMA3, PTGR2, TIGD2, VAPA
AHNAK2	46	ABCD4, ACAD8, ADCK1, AKT1, ALKBH1, ANGEL1, ATG2B, ATXN3, BAG5, BRF1, BTBD6, BUD13, C14orf2, CINP, CPSF2, DCAF5, EXD2, EXOC5, FAM179B, HSP90AA1, ISCA2, ITPK1, KLC1, KLHL28, MARK3, MLH3, MPP5, MTA1, MUDENG, NUMB, PACS2, PIGH, PPP2R5C, RCOR1, RDH11, SETD3, SOCS4, SYNJ2BP, TTC8, UBR7, VIPAR, WDR20, WDR25, ZBTB25, ZFYVE21, ZNF839
AKAP13	1	SREBF2
AKAP3	1	SRP19
AKAP9	2	ARL6IP5, PRMT7
AKD1	1	PUS3
ALCAM	30	ABR, AKAP10, AP3B1, C3orf64, CLASP2, CLDN7, CMTM6, CYB5D2, FAM83G, FLII, FRMD4B, KCTD11, MARVELD2, MINK1, NDEL1, P2RX5, PAPD4, PDCD6IP, PLD2, PLSCR3, SHQ1, SLC43A2, SUCLG2, TAX1BP3, TMEM102, TMEM107, TMF1, USP43, UTP15, ZFYVE16
ALPK2	1	TRAPPC4
ALPK3	2	GOT2, KCTD9
ALS2	17	ACTR1A, AGGF1, AP3B1, CDH5, COX15, GBF1, IPO11, MIER3, NF1, OAT, PSIP1, RAB11FIP2, RASA1, SEC23IP, SHOC2, SUFU, WDR41
AMPH	1	PSMB1
AMY2B	8	BICD2, FAM102A, FEM1B, GNG10, GOLGA1, IPPK, UGCG, ZBTB6
ANK1	6	AP1G1, CTSO, IFT88, SACM1L, SLC7A6, USP8
ANK2	31	ALKBH8, ANKRD42, ARCN1, C2CD3, CUL5, DPAGT1, INTS4, KCTD14, KCTD21, LRBA, NEU3, NFRKB, NLRX1, PCSK7, PGRMC2, PICALM, PPP3CA, REXO2, RNF214, SH3D19, SIDT2, SIK2, SLC10A7, SMARCA5, SPCS2, TMEM184C, UBE4A, USP38, VPS11, XRRA1, ZNF827
ANK3	1	ITPK1
ANKHD1-EIF4EBP3	4	CEP192, CHMP1B, PTPN2, RALBP1
ANKIB1	5	MED27, PSMB7, PSMD5, RABEPK, SURF4
ANKLE2	20	ASAH1, ATP6V1B2, BIN3, CCDC25, CDC42SE2, CHMP7, CNOT7, DCTN6, INTS10, INTS9, LEPROTL1, LIPA, NAIP, NUDT18, PPP2R2A, PSMB10, R3HCC1, TMEM66, WRN, XPO7
ANKRD11	1	PEX26
ANKRD17	5	ESRRA, MRPL16, PSMA3, RPL7A, RPS28
ANKRD26	29	ACADVL, ANAPC2, C9orf86, CHD3, CNTROB, FUBP3, FXR2, HMG20B, INPP5E, MON1A, MPND, MYBBP1A, NDOR1, NDUFAF3, NUP214, PITPNA, PMPCA, RALGDS, SCO1, SECISBP2, SHPK, SRR, SURF6, TPRN, USP20, WDR85, WRAP53, ZMYND19, ZNF18
ANKS1B	1	TRAPPC1
ANO4	1	DNAJA1
ANO5	2	PHF10, SFT2D1
ANPEP	13	AARSD1, AATF, ALKBH5, DRG2, EFTUD2, FBN1, FLII, NUP88, PARVB, PEMT, PSMD11, PSME3, SLC19A1
APOBEC1	18	ARF4, ARL6IP5, FBLN2, GNAI2, LAMB2, MANF, QARS, ANXA6, CAST, CD14, CD74, CSF1R, CXXC5, HAVCR2, LCP2, RARS, RBM22, SEC24A
ARAP2	6	C2CD2L, CYB5D1, FXR2, KDM6B, MYBBP1A, NUP88
ARHGAP31	2	ARGLU1, GTF3A
ARHGAP35	16	ATE1, BTRC, CDC23, CLEC11A, DALRD3, DDX41, FAM175B, HPS6, INPP5A, PHAX, PPP2R2D, RAB11FIP2, RUFY1, TUBGCP2, VTI1A, WDR11
ARHGEF11	20	ACTR1A, AP3S1, CAST, CCNH, CDK7, CHUK, DLAT, DUSP5, FCHO2, ITPRIP, MRPS36, NDUFAF2, NHLRC2, OBFC1, POLL, REEP5, SHOC2, SLK, TAF9, ZNF259
ARID1A	6	BRF1, C21orf2, DALRD3, HEMK1, NICN1, TMEM115
ARID2	4	CDS1, MON1B, VAMP2, ZC3H18
ASCC3	4	APBA3, ARFGAP3, POLDIP3, STAP2
ASTN1	1	RIPK1
ASXL1	2	AKAP11, VPS4B
ASXL3	4	GLE1, SURF4, TOR1A, TRUB2
ATAD2	1	RNASEK
ATG2B	4	CLASP2, CMTM6, RPL14, SACM1L
ATM	12	C1QBP, GNL3, IFT74, MAP2K3, MYO1C, RNASEK, RNF167, RPP14, SPAG7, TOMM5, TSR1, VPRBP
ATP10A	3	BAG4, FUT10, REEP4
ATP10D	7	CLEC16A, DEXI, FBXO31, KDM6A, MAP1LC3B, MBTPS1, ZDHHC7
ATP13A3	2	CRYL1, PMM1
ATP13A4	2	CLCN7, LIPT2
ATP1A2	3	CHMP1B, COG7, PMM2
ATP1A4	2	HERPUD1, MOXD1
ATP7A	4	CHURC1, PHF23, RNASEK, VTI1B
ATP8B2	4	PTEN, RAB11FIP2, SETD6, WDR11
ATR	3	RNF122, TNFSF13, TRAF3IP2
ATRNL1	1	SMPD2
ATRX	11	ANAPC16, ATG5, CCNC, CD164, COX7A2, DNAJB12, GALT, PPA1, SMPD2, UBE2J1, ZFPL1
AXDND1	8	ACAP1, GGA1, GTPBP1, MARCH2, MCOLN1, NFIC, UBXN6, ZBTB4
BAI1	1	UBAP1
BAI2	18	CCDC107, CDK7, DIMT1L, EXOSC3, GRPEL2, HARS, HSPA4, IK, MRPL22, MRPS36, PFDN1, PPP2CA, RBM22, SKP1, SNX14, SRP19, TAF9, VDAC1
BAZ1A	13	ACSF3, APRT, ATP6V0D1, COG4, GGA1, HSBP1, MED7, MLYCD, NDUFA2, NHP2L1, POLR3H, RPS19BP1, WWOX
BAZ1B	3	PDLIM2, PINX1, TMEM208
BAZ2B	1	CHMP1B
BBS9	5	MCAT, SAMM50, SMCR7L, TAB1, TTLL12
BCAN	14	AHSA1, ALKBH1, ANGEL1, CLEC16A, DCAF5, DLST, MAP4K5, MAPK1IP1L, MUDENG, POMT2, SNW1, SOCS4, TTLL5, VIPAR
BCHE	5	DNTTIP2, EXOSC2, LRRC8D, PKN2, SH3GLB1
BCOR	15	ARF4, ATG5, CD164, COX7A2, DCTD, HDDC2, IER3IP1, MED4, NUS1, RARS2, RPL17, RWDD1, SUMF1, TOR1A, ZDHHC2
BCORL1	5	ALKBH8, CWF19L2, FOXC1, HDLBP, STK25
BDP1	1	MBNL2
BEND4	22	AMFR, AP1G1, ATP6V0D1, CBFB, CIRH1A, DDX28, DHX38, DNAJA2, DYNC1LI2, EXOSC6, GPT2, HSD11B2, NAE1, NIP7, NUDT21, NUTF2, PAPD5, RBM47, SIAH1, VAC14, VPS35, WWP2
BIRC6	1	C9orf21
BNC2	12	ARIH2, ATP6V1B2, CCDC71, CHMP7, KIF13B, OSBPL5, PCM1, R3HCC1, RBPMS, SGPP1, TMEM66, USP19
BOD1L1	10	C1orf38, C1QA, CD86, DTX3L, HSPBAP1, LAPTM5, PARP14, PARP9, PLK3, UBA5
BPIFB4	3	DCPS, RPUSD4, SRPR
BPTF	47	ALAD, ALG2, BRD3, C9orf30, C9orf69, CARS, DDX31, DENND1A, DOLK, FANCC, FBXW2, FKBP15, FUBP3, GAPVD1, GPR107, IARS, IKBKAP, INVS, ISCA1, MAPKAP1, MED22, NAP1L4, NOL8, NUP214, PDCL, PPP6C, RAB14, RABGAP1, RAPGEF1, RNF20, RPL7A, SET, SETX, SNHG7, TBC1D13, TEX10, TMEM203, TOR1A, TSTD2, UBAC1, UBQLN1, UCK1, URM1, ZBTB43, ZBTB6, ZER1, ZNF79
BRCA1	1	IRAK1BP1
BRCA2	1	VAPA
BRPF1	1	BIN3
BRWD3	18	ACTN1, ADD1, BNIP2, CNN2, CRAT, DDX24, EHD4, FURIN, IQGAP1, MKNK2, NOL6, PATL1, PCSK7, PICALM, RNF4, TK2, TLN1, UBE2J1
BSN	1	UBE2J1
BTK	1	USP43
C10orf71	2	RPUSD4, TRAPPC4
C10orf90	1	COX7A2
C11orf30	10	AP1G1, FAM192A, FBXO7, FTSJD1, KATNB1, MBTPS1, MON1B, POLR2C, SLC2A11, ZNF319
C11orf41	1	MIER3
C14orf37	7	C9orf64, ERI1, FDFT1, NEIL2, PSMD5, RALGDS, TLE1
C20orf26	5	ANKRD54, GCAT, GGA1, TRMU, XBP1
C2orf16	2	TMEM203, ZMYND19
C2orf78	2	OAZ1, PLIN3
C3orf30	6	ARRDC1, FAM120A, FAM73B, HDHD3, MRPL41, TSC1
C4orf21	5	IFT88, KPNA3, N4BP2L2, RNASEH2B, RNF6
C7	8	ARCN1, DCPS, EI24, NFRKB, SRPR, STT3A, UBE4A, ZNF259
C7orf58	1	C21orf2
CACNA1B	31	C9orf6, C9orf82, CCDC107, DCTN3, DDX31, DHRS7B, ENDOG, GALT, GNG10, GRHPR, MED11, MED27, METTL11A, MPDU1, MRPL41, MRPS2, NANS, NDUFA8, PMPCA, PSMD5, PTGES2, RNASEK, SDCCAG3, STOML2, TOR2A, TPRN, TRUB2, TUBB2C, UBAC1, UGCG, WDR34
CACNA1C	2	DALRD3, ITPK1
CACNA1E	1	POLR2C
CACNA1F	1	TBRG1
CACNA1G	3	OSBP, PPP1R7, STK25
CACNA1S	1	SIVA1
CACNA2D4	1	CNN2
CAD	33	ANKFY1, ANKHD1, ARHGAP18, BRD8, C4orf41, CHD1, CRK, ENTPD4, FBXO30, FUT10, HDHD2, IGF2R, IPO11, MAML1, MEX3C, MTMR10, NFKB1, PAFAH1B1, PDPK1, PHACTR2, PITPNA, PLAA, PPP2CB, RANBP6, RASA1, RNMT, RRAGA, SMAD4, TBC1D9B, UBE2D3, UHRF2, VPS39, ZCCHC2
CADPS	10	CLASP2, CXXC1, DYM, GOLGA4, IER3IP1, OXSR1, PDCD6IP, RPL17, SMAD2, ZCCHC2
CADPS2	19	ACAA1, ARCN1, ARF4, ARL6IP5, CCDC71, CMTM6, CNDP2, COPS8, ELP2, GLB1, GPX1, KCTD14, NDUFAF3, PPM1M, RHOA, SERPINH1, TMEM110, TMEM133, UBA3
CALN1	1	PCID2
CAPN6	4	ANAPC4, PGM2, TMEM33, ZFYVE16
CARD6	5	C6orf70, PCSK7, PSMB1, SFT2D1, UBR7
CASR	3	DMXL2, EPB41L2, KPNA5
CASS4	1	MAP9
CCDC108	6	ALKBH8, ARCN1, BUD13, PAFAH1B2, TRAPPC4, VPS11
CCDC129	13	ARL6IP5, C3orf63, GLT8D1, GNAI2, KLHL18, RHOA, RPP14, SHQ1, TMEM110, TMEM115, UBA3, USP4, WDR82
CCDC132	23	ANXA1, C6orf72, C9orf16, C9orf69, CDK9, COQ4, DOLK, ENDOG, FPGS, GNG10, HDHD3, MAPKAP1, MRRF, NDUFA8, PSMD5, PTRH1, RPGR, RPL35, SDCCAG3, TOR1B, TOR2A, TXN, ZDHHC12
CCDC141	7	DCTN3, FBXW5, MRPS2, SIGMAR1, SNORD36A, TPRN, WDR85
CCDC33	1	SUMF1
CCDC39	1	SLC7A5
CD163L1	8	COPS4, FAM175A, MRPS31, NSA2, PPM1M, RHOA, RPL21, SETDB2
CD22	2	NAPG, RALBP1
CDH11	4	DNAL4, ST13, TAB1, ZC3H7B
CDH18	14	ANKMY1, CAPN10, CNOT3, DIS3L2, EIF4E2, EPN1, HDAC4, MYEOV2, NDUFA10, PPP1R7, STK25, TSEN34, ZNF444, ZNF787
CDH2	1	GPATCH3
CDH23	5	ACADVL, COX10, MAP2K4, SCO1, TRIM16
CDH7	1	RANGRF
CDH8	3	ARL2BP, MYL12B, TERF2IP
CDHR1	9	ATP6V1D, GALNS, MPHOSPH6, MUDENG, NUDT7, PIGH, TMEM229B, WDR89, ZNF839
CECR2	4	B2M, MRPL54, RPS15, SQRDL
CELSR1	9	ANAPC10, BBS7, DTWD1, EXOSC9, FIG4, PLRG1, RWDD1, TMEM126A, USP45
CELSR3	2	OXSR1, WDR48
CENPF	2	DRG2, TMEM11
CEP152	8	EPB41L2, FAM120B, MED23, PERP, PSMB1, RMND1, TBP, ULBP3
CEP290	14	ALG9, ANKRD50, C4orf43, DCTD, ELMOD2, GSTT1, MAP9, NFKB1, PAFAH1B2, PPID, SPCS3, TBRG1, TMEM184C, WDFY3
CEP350	1	ZNF555
CFHR5	1	DUS3L
CFTR	2	NUDT18, PPP3CC
CHD5	5	ATP6V1D, CAPN10, SGPP1, SLC38A6, STK25
CHD6	18	ANKFY1, CHD3, CYB5D1, EID1, FAM98B, MED22, PLSCR3, PPME1, RABEP1, SCO1, SHPK, TRIM32, TSC1, USP22, VAMP2, XRRA1, ZBTB4, ZCCHC2
CHD8	8	ARF4, ARL6IP5, C5orf15, CARS, CDC42SE2, LAP3, TRIM21, TRIM22
CHD9	2	MPP7, RAB18
CILP2	6	DHRS7B, GRAP, RNASEK, TNFSF13, TRPV2, UBB
CLVS2	4	FAM120B, KATNA1, RMND1, TBP
CMYA5	1	USP22
CNKSR2	1	TNKS2
CNTN1	1	PCGF5
CNTN4	4	MDFIC, RHOG, TSGA14, ZYX
CNTN6	3	NUBP1, SEC61B, STX18
CNTNAP2	42	AHSA1, ANGEL1, C14orf1, C5orf43, CDK7, CPSF2, CWC27, EIF2S1, ERBB2IP, ERH, EXD2, EXOC5, FANCM, FCHO2, FKBP3, GNPNAT1, IPO11, JKAMP, KLHL28, MAPK1IP1L, METTL4, MPP5, MTHFD1, NAA30, NUMB, PPP2R5E, RRP12, SEH1L, SGPP1, SKIV2L2, SOCS4, STK25, STYX, TIMM9, TMF1, TOB2, TRMT5, USP38, UTP15, VTI1B, WDR89, ZFYVE26
CNTNAP4	4	AARS, NFATC3, RNMT, VAC14
CNTNAP5	1	COX4NB
COL11A1	3	NAPG, SEH1L, VAPA
COL12A1	3	ACAT1, REXO2, TRAPPC4
COL15A1	35	ACO2, ARIH1, ASB7, CHMP1B, CLN6, DPP8, FBXO22, FEM1B, IMP3, METTL4, MYL12B, NAPG, NDUFV2, NGRN, NHP2L1, OR2A7, PIAS1, PIGN, PSMG2, RALBP1, RNMT, RPUSD2, SCAMP2, SEH1L, SMAD2, SPG21, TGIF1, TTLL12, TTLL13, UBL7, UNC45A, USP3, VAPA, VPS4B, YES1
COL19A1	1	UBB
COL1A1	9	C6orf35, FAM40A, GNAI3, ISCA2, PIGH, PSMA5, SFT2D1, TGIF1, TIMM9
COL3A1	3	FBXO21, MLEC, RNF10
COL4A3	1	RABEP1
COL4A6	7	DYNLT1, PHF11, SFT2D1, SMPD2, TPT1, WDR25, ZSWIM7
COL5A1	2	RPS15, STAP2
COL6A3	11	ABL1, AP1G1, DHX38, EXD2, GOT2, JKAMP, REXO4, SEC31A, TRMT5, VAC14, WDR89
COL7A1	2	ARHGAP8, PKD1L2
COLEC12	4	FAM120B, FBXL4, FBXO30, LATS1
CPS1	2	SWAP70, WRNIP1
CR2	2	STK11, ZNF555
CRB1	1	STK25
CREBBP	3	ATP8B1, WRNIP1, ZADH2
CSF2RB	4	KDELR1, MYADM, NUCB1, PPP2R1A
CSMD1	26	ADH5, C4orf52, CINP, CNIH, COMMD8, COPS4, COX4NB, DNAJB14, DRG1, ERH, FAM175A, FKBP3, GNPNAT1, JKAMP, MPPE1, PIGY, POLR2C, PRCP, RAP1GDS1, SLC38A6, TGIF1, THOC5, TIMM9, TMEM126A, UQCR10, ZNF410
CSMD2	7	BID, CFL1, KARS, KAT5, MMP15, SNX15, ZFPL1
CSMD3	138	AP2S1, HSPBP1, KPTN, NAT14, NTF4, RPS11, CHCHD10, C14orf2, CRIP1, GLRX5, PPP2R5C, RAGE, YY1, FOXA3, SNRPD2, COX17, GRAMD1C, HHIP, FADS3, PLA2G16, TMEM216, UBE2L6, AASDHPPT, DPAGT1, KBTBD3, TRAPPC4, ZNF259, DNAJC17, DTWD1, GCNT3, GPR176, LCMT2, RPUSD2, SERF2, SNX22, SLC35A1, AK1, ATP6V1G1, ST6GALNAC4, MYL12B, PDCL2, NQO2, HIST1H4J, HIST1H4K, PRICKLE4, NDUFB1, ZC3H14, IFI27L1, ITPK1, MOAP1, COX6B1,…
CTNNA3	3	ANXA7, DNAJB12, ECD
CTTNBP2	3	ACSF3, EFHA1, RPL21
CUBN	34	AHSA1, ALKBH1, ANGEL1, APRT, ATP6V0D1, BPHL, C14orf1, CNIH, COX4NB, DHRS7, DLST, DUS2L, EIF2S1, ERH, ERO1L, FTSJD1, GNPNAT1, ISCA2, JKAMP, KLHL28, LDHD, MON1B, MPP5, NAA30, NUMB, PSEN1, SLC39A9, SOCS4, TRMT5, TTC8, VIPAR, VTI1B, WDR89, ZNF410
CUL3	17	ALDH3A2, C1QBP, COX10, EIF4A1, ELAC2, FLII, KIF1C, MINK1, MYBBP1A, MYO1C, NDEL1, NUP88, PITPNA, SCO1, TOP3A, TRIM16L, TSR1
CUL9	3	GPX1, RPUSD2, SNRPN
CUX1	1	USP10
CWH43	9	CYB5D1, INPP5K, L3MBTL4, PAFAH1B1, RNF167, RPL26, TGIF1, TMEM102, VAPA
CXorf66	7	CTBP1, LRPAP1, LYAR, TNIP2, WHSC2, GRPEL1, MRFAP1
CYFIP2	1	PM20D2
CYLC1	1	FURIN
CYP2C19	26	AGL, AHCYL1, AMPD2, CCDC76, CEPT1, CNN3, CSF1, DBT, DDX20, DPH1, DPH5, DPYD, FAM102B, FAM40A, GNAI3, HIAT1, MED11, RAP1A, RBMXL1, RNASEK, RWDD3, SLC30A7, SRR, STXBP3, TMED5, TMEM167B
DAAM2	3	ACTR1A, BTRC, HPS1
DBC1	6	HSP90AA1, ITPR3, METTL3, PABPN1, SOX7, WDR20
DCAF12L1	7	CHMP4A, CNIH, FBXO33, MRPL52, NEDD8, OXA1L, PSMA6
DCAF4L2	1	PPM1A
DCAF8L1	17	AMPD3, ELF2, IQSEC1, KAT2B, MMAA, NAA15, OTUD4, PRMT10, SLC10A7, SOD2, ST5, STK10, TMEM86A, TPP1, TRIM22, USP38, XKR8
DCDC5	1	COX7A2
DCHS2	2	CTSO, TOB2
DCTN1	1	FBXO31
DDX60	4	BMI1, C9orf41, HERC4, SAR1A
DDX60L	4	ATMIN, MPHOSPH6, PSMD7, TERF2IP
DEPDC5	3	PRKCD, RPL29, TWF2
DGKB	8	CIAPIN1, CIRH1A, CLNS1A, KARS, PIM2, REXO2, RPS3, TMPRSS13
DICER1	7	AKAP10, ANGEL1, EPN2, MTAP, TNFSF13, TOM1L2, ZFP106
DIDO1	3	COTL1, MSRB2, USP10
DLGAP3	2	MRPS18C, PIGY
DMBT1	5	ANKRD42, C2CD3, KCTD21, PICALM, SS18
DMD	2	CABIN1, DPAGT1
DMXL1	1	CCDC7
DMXL2	7	CIAPIN1, COQ9, KARS, MARVELD3, PHF23, SAP18, SETD6
DNAH1	11	ABHD14B, APEH, CCDC107, DALRD3, PDHB, PHF7, RPL14, RPL29, RRP9, TUSC2, UQCRC1
DNAH10	1	TGIF1
DNAH11	2	GGA1, SGSM3
DNAH2	4	ACADVL, ARL6IP5, ATXN7, TMF1
DNAH3	30	ACTR10, ALKBH1, BRF1, BTBD6, C14orf2, C18orf8, CINP, DDX24, DHRS7, DLST, ITPK1, JKAMP, KLC1, MARK3, MTA1, PACS2, PIGH, POMT2, SETD3, SIVA1, TIMM9, TMED10, TRMT61A, TTC8, VIPAR, VTI1B, WDR25, ZFYVE21, ZNF410, ZNF839
DNAH5	9	ANKRD54, COG4, KATNA1, L3MBTL2, MRPL18, NFATC3, POLR3H, USP10, WDR89
DNAH7	1	SOCS4
DNAH9	2	AKAP10, EPN2
DNAJC13	7	BSG, CCDC94, KLF16, NDUFS7, SH3GL1, STK11, UQCR11
DNMT3A	9	ANP32B, DNAJC25, FAM129B, FAM73B, FUBP3, HDHD3, IPPK, NOL8, UGCG
DOCK10	4	EIF4E2, MYEOV2, TRAPPC4, ZNF259
DOCK11	3	NEIL2, POLR3D, RNF122
DOCK5	2	CCDC94, RABGGTA
DOCK7	2	EIF4E2, RPL29
DPP4	16	ATMIN, CCDC56, DNAJA2, EEF2, GAMT, KARS, NOB1, PSMD7, RAB5C, RFWD3, SGTA, THOP1, TMEM170A, TRUB2, TXNL4B, VPS25
DPPA2	23	ADD1, AFAP1, C4orf42, CTBP1, FAM193A, FBXL5, GRK4, HAUS3, MAEA, MFSD10, MRFAP1L1, MXD4, NOP14, RNF4, SEPSECS, SH3BP2, STX18, TBC1D14, TBC1D19, TMEM128, TMEM129, WHSC2, ZBTB49
DRD3	1	KLHL9
DROSHA	2	NUDT7, TTC5
DSC1	4	CLTA, GBA2, TESK1, TOMM5
DSCAML1	8	AASDHPPT, AP4E1, CREBZF, NFRKB, RPAP1, SIDT2, TRPM7, USP8
DSG1	15	CAMTA2, EI24, FOXO3, LNX2, LRBA, MDN1, PAFAH1B2, PM20D2, PRPF8, RNF214, RNMT, SIDT2, SMG6, VPS11, ZZEF1
DSG4	2	EFHD2, PPP1R7
DSP	1	TWF2
DST	5	ANXA7, CREBZF, VDAC2, VPS11, VPS26A
DUSP27	3	AASDHPPT, DCPS, UBE4A
DYNC1H1	9	CISD1, FAM35A, HERC4, MLKL, MUDENG, PCGF5, REEP3, USP43, VPS26A
DYNC1I1	8	EBPL, MED4, RB1, RPL26, SFT2D1, UBB, WRAP53, ZSWIM7
DZIP3	3	EIF4E2, HDLBP, STK25
ECE2	10	AGAP1, ASB1, COPS8, DIS3L2, EIF4E2, FAM192A, GIGYF2, LRRFIP1, MMP15, NDUFA10
EFCAB6	9	ACO2, CABIN1, MAPK1, MBD1, NAGA, POLR3H, RALBP1, TCF20, TRIOBP
EIF4G1	2	GADD45B, TMPRSS13
ELTD1	2	CUL2, MLKL
EML5	4	FECH, KCTD9, MAK16, PPP3CC
EMR1	5	CNIH, HAUS4, KLHDC2, PSME1, SLC38A6
ENAM	47	AMIGO1, AMPD2, AP4B1, ATG7, ATXN7L2, BAHD1, BRPF1, CIDECP, CLCC1, CNOT3, DCLRE1B, DMXL2, EID1, EIF2AK4, FAM102B, GNAI3, GNPDA2, GUF1, HINT3, HIPK1, LILRB1, LILRB4, LRIG2, MAGI3, ME2, MEX3C, MFAP1, MTMR14, MYADM, OGG1, PHTF1, PRPF31, RSBN1, SENP6, SLC17A5, SLC30A9, SORT1, SPRED1, TADA3, TATDN2, THUMPD3, TMEM167B, TRNT1, TSEN34, UBR1, VHL, ZFP106
ENPEP	2	MOCOS, P2RX5
ENPP1	8	DCAF10, DENND4C, IFT74, PLAA, PSIP1, TLN1, UHRF2, ZDHHC21
ENPP2	1	ANAPC16
ENPP3	2	AKR7A2, CAPZB
EP300	4	BSG, MUM1, SH3GL1, ZNF555
EP400	1	PROSC
EPB41L3	1	PRPSAP2
EPG5	5	GAN, LRRC28, SMAP1, TP63, TPD52L1
EPHA3	2	ZNF416, ZNF530
EPHA6	8	ALAS1, APEH, ARF4, GRHPR, NME6, RHOA, RRP9, ZCCHC7
EPHA8	4	EIF4A1, PHF23, PLSCR3, RPL26
EPHB1	2	KLHL9, MTAP
EPHB2	23	ACAT2, C6orf35, DNAJC16, FBXO42, FBXO44, FUCA1, HP1BP3, IGF2R, IPMK, KATNA1, LATS1, MRPL18, MTRF1L, PEX3, REPS1, SFT2D1, SLC7A5, SNX9, TBP, TCP1, TMEM181, USP10, WTAP
EPHB3	3	RPS15, UQCR11, ZNF555
ERCC6	1	DPM2
ESRRG	5	C9orf21, MRPL41, POLE3, RABEPK, SDCCAG3
EXO1	1	RPL21
EXPH5	2	TFIP11, TPST2
FAM123B	1	HDLBP
FAM135B	1	GIGYF2
FAM47A	2	AACS, CHCHD8
FAM71B	1	CHD1
FAM75D1	18	ALG2, ARRDC1, C14orf2, C9orf30, C9orf37, DPP7, EDF1, EXOSC3, FBXW5, MRPL41, NDOR1, NOB1, SEC61B, SIVA1, SSNA1, TMEM203, TPRN, ZMYND19
FAM83B	44	AP3B1, ATAD1, BRD8, C5orf43, CDC42SE2, CWC27, DHRS7, DUSP1, EAPP, ERBB2IP, ERGIC1, FBXO38, GNPNAT1, GPBP1, IK, JKAMP, LARS, MED7, MFAP3, NDUFAF2, NPM1, NSA2, PFDN1, PPP2CA, PPWD1, RBM22, REEP5, RIOK2, RPL26, RPL29, RPL32, RPS14, RPS23, RUFY1, SKIV2L2, SLC35A4, THG1L, TIMM9, TRMT5, TRNT1, TTC1, VAV2, WDR89, YIPF5
FAP	25	ALKBH5, BTBD2, CCDC130, CCDC94, CSNK1G2, DENND1C, DUS3L, GCFC1, HMG20B, LSS, MAP2K7, MCM3AP, MIER2, MPND, MRI1, POLRMT, PPAN, PRPSAP2, RAI1, SIN3B, SLC5A10, STK11, WDR18, ZNF18, ZNF333
FARP2	3	PIP5K1C, SGTA, ZBTB7A
FAT1	9	ACTR1A, COX15, CTNS, FAM35A, GABARAP, RPL26, SHPK, SPAG7, WRAP53
FAT2	1	PTPN2
FAT3	2	PGM3, TMEM126A
FAT4	4	CHURC1, JKAMP, MPP5, SHQ1
FBN2	1	PSMG2
FBXW7	8	BTAF1, NOLC1, RIOK2, SMARCA5, TNKS2, USP53, VTI1A, YTHDC2
FCRL5	25	ATP6V1B2, BIN3, CCDC25, CHMP7, CHURC1, CNOT7, ERI1, GRAP, IKZF5, INTS10, INTS9, KCTD9, KIF13B, LEPROTL1, MAK16, MTMR9, NEIL2, PINX1, POLR3D, PPP2CB, R3HCC1, RHOBTB2, TMEM66, TNKS, TRIM5
FER1L6	1	NDOR1
FGA	1	HMG20B
FLG	2	CHMP1B, NHP2L1
FLNA	5	ANKRD42, C2CD3, PPME1, SIDT2, SIK2
FLT1	2	CASP5, MLKL
FN1	1	BRF2
FNDC1	8	AKAP10, CABIN1, L3MBTL2, NEK1, PRMT10, TFIP11, VPS11, VPS26B
FOLH1B	1	NHP2L1
FPGT-TNNI3K	3	GBP1, HHLA3, MIER1
FRMPD1	4	ACAT1, FDX1, TOMM5, TTC12
FRMPD2	11	CRK, FBXL3, FLII, MYCBP2, MYO1C, PITPNA, PRPF8, RNF219, SMCR8, ZNF555, ZNF57
FRY	10	CLN5, COG6, KPNA3, MED4, PAN3, RNASEH2B, SETDB2, UBAC2, UFM1, USPL1
FRYL	1	RNASEK
FSCB	1	CCDC97
FSHR	2	ARL2BP, TPST2
GABRA1	1	EVI5
GABRB3	5	ANAPC4, C4orf41, OCIAD1, SRP72, ZCCHC4
GABRG3	3	NUP98, PMP22, TKT
GABRQ	1	VPS16
GAD2	3	APLP2, ST14, ZNF202
GALNT13	5	HP1BP3, IVD, PAQR7, SIK2, SIK3
GDA	8	ANO10, GNL3, HAUS6, PDE12, PSIP1, RFT1, RRP9, TMEM115
GLB1L2	3	CTCF, CYB5B, FAM192A
GLI3	13	ACTR10, CHMP1B, DHRS7B, ELAC2, GNPNAT1, PHF23, PSMA3, PSMG2, PTPN2, SCO1, SEH1L, TRMT5, USP43
GPATCH8	4	ANKHD1, APOL2, BRD8, ZC3H7B
GPC5	15	COG3, ELF1, KPNA3, MON1B, MTRF1, N4BP2L2, NUFIP1, PARP4, TPT1, TRIM13, UFM1, USP10, USPL1, UTP14C, VPS36
GPR98	6	BUD13, JKAMP, PICALM, SOCS4, TRMT5, WDR89
GPRASP1	6	AIM1, BSG, GNA15, NDUFAF4, RTP4, STAP2
GRIA1	1	DSTN
GRIA4	1	GPR108
GRID1	1	SIK2
GRID2	2	PPP1R14B, TMEM179B
GRIK2	2	EED, TMEM126A
GRIK3	1	ARL2BP
GRIN2A	2	CBR4, GOLGA7
GRIN2B	1	EIF4EBP2
GRM1	5	FBXO31, MTHFSD, NUDT7, VAC14, WDR59
GRM5	1	CNOT7
GRM7	1	ARL6IP5
GRM8	1	DEF6
GRXCR1	8	ATP6V0D1, CNO, LRPAP1, MRFAP1L1, MXD4, STX18, TMEM128, TMEM129
GUCY1A2	1	DCPS
GUCY2C	3	CHURC1, PHF23, ZBTB4
GUCY2F	7	AP3S1, ATOX1, CUL2, PFDN1, PPP2CA, RPUSD4, TMCO6
HDAC4	1	RRP9
HEATR5B	2	DPAGT1, FAM82A2
HECW2	2	ITPK1, SLC38A6
HEPHL1	1	INPP5E
HERC1	9	ITPRIP, MGEA5, POLL, PTEN, SHOC2, SLK, TRIM8, VTI1A, WAPAL
HERC3	8	ABHD6, ARF4, C3orf18, CAMK1, GLT8D1, NPRL2, SPCS1, TEX264
HFM1	21	AP3S1, ATG12, COX7C, DDX41, EIF4E2, GRPEL2, NPM1, PFDN1, RHOA, RPL26L1, RPL29, RPS14, SEPT2, SKP1, THOC7, TIMM9, TMED7, TRMT5, UBA3, UBE2D2, VDAC1
HIP1	1	UBE2G2
HIVEP1	2	MLKL, TPT1
HIVEP2	8	AP1G2, BFAR, CD52, EIF5A, MPDU1, PLAUR, PSME1, RPS6KA1
HIVEP3	5	ATP6V0D1, EIF4E2, SPCS3, STK25, STT3A
HMCN1	4	CIAPIN1, FTSJD1, MYL12B, TMEM126A
HRNR	2	MSRB2, MTPAP
HSPA12A	7	ACSF3, COX4NB, CTU2, FTSJD1, GABARAPL2, PSMD7, RNF166
HTR1A	6	AGK, GSTK1, MDFIC, POT1, TMEM209, UBE3C
HTT	1	RAP2A
HUNK	1	PSMB10
HUWE1	23	ABR, AKT1, ATP6V0D1, ATXN3, BRF1, CAMTA2, CNOT10, DUSP18, EPN2, MAP2K3, MAPK7, MINK1, PACS2, PISD, TBC1D10A, TNK1, TOM1L2, TP53, TRMT61A, WDR81, ZBTB4, ZDHHC7, ZZEF1
HYDIN	8	DHRS12, DHRS7B, GTF2F2, MED4, NHP2L1, SAP18, TDRD3, VPS36
IGF2R	14	A4GALT, ARFGAP3, EIF4E2, GNPNAT1, GRHPR, HMG20B, JKAMP, NHP2L1, PLIN3, PPP1R7, SAMM50, SF3B5, STK25, TTC38
IGSF10	3	SACM1L, TMEM135, WDR48
IGSF9B	1	ITPK1
IL1RAPL1	4	CTPS2, DNAJA1, MTAP, SMU1
IMPG1	2	SMOX, SOD2
INADL	19	ADCK1, AHSA1, ATOX1, ATP6V0E1, DNAJC17, EFHA1, FKBP3, HNRNPAB, MAPK9, MED7, MTERFD2, NPM1, PPP1R7, RPL26L1, SAP18, STK25, TTC1, UBLCP1, ZNF346
IQGAP1	6	BMP1, PDLIM2, RHOBTB2, RNF122, TUSC3, UFSP2
ITGA10	4	ALG1, FAM86A, KARS, PMM2
ITGAM	5	BAHD1, PIK3C2A, SERGEF, USP22, USP47
ITGAX	1	PSMD9
ITGB4	1	DDX21
ITPKB	4	B4GALT7, CPEB4, RCAN3, TBC1D9B
JMJD1C	3	ANXA8, ANXA8L1, ANXA8L2
KAT6A	6	MEX3C, SMCR7L, SRRD, ST13, TFIP11, TOB2
KCNA5	16	C5orf56, C9orf46, CDC42SE2, CHURC1, CNOT10, FCHO2, H2AFY, IRF1, MAT2B, PAPD4, SGPP1, SLC31A2, TMEM161B, TMEM229B, TNIP1, TTC1
KCND2	1	SLC38A6
KCNH1	30	ARCN1, BUD13, CNN2, DERL2, DPAGT1, EIF4A1, EIF4E2, GABARAP, IRF3, MAP2K3, MOBKL2A, MPDU1, NRP1, NUCB1, PFN1, PHF23, PLIN3, PLSCR3, PPP1R7, SIDT2, SIK3, SLC35F2, SPAG7, TP53, TRAPPC1, UBB, WRAP53, WRB, ZNF259, ZSWIM7
KCNJ3	2	RPL7A, SURF4
KCNK9	1	PAK6
KCNN2	3	DTWD1, SCO1, SPATA5L1
KCNQ2	4	NGDN, PABPN1, PSMB5, SCFD1
KCNQ3	139	ABL1, ACO1, ALAD, ALG2, ANAPC2, ANP32B, ARPC5L, ASB6, BICD2, BRD3, C9orf69, C9orf78, C9orf80, C9orf85, C9orf86, CAMSAP1, CDK5RAP2, CDK9, CIZ1, COBRA1, CRAT, DAB2IP, DCAF10, DCAF12, DDX31, DENND1A, DOLK, DOLPP1, DPM2, EDF1, ENDOG, ERP44, EXOSC3, FAM102A, FAM120A, FAM122A, FAM129B, FAM73B, FANCC, FBXO10, FBXW2, FKBP15, FUBP3, FXN, GAPVD1, GLE1, GOLGA1, GOLGA2, GPR107, GRHPR, GTF3C5, HDHD3, HIATL1, …
KCNT2	1	PRPSAP2
KEAP1	15	AARS, AP1G1, COX4NB, DHODH, EXOSC6, FAM192A, GOT2, KATNB1, KLHL36, MON1B, POLR2C, PSMD7, RSPRY1, SETD6, USP10
KIAA0195	1	GABARAPL2
KIAA1210	6	EXOSC3, EXOSC6, MARVELD3, STK25, TOMM5, ZBTB5
KIAA1211	4	DPAGT1, MRPL16, RPUSD4, TRAPPC4
KIAA1549	3	EEF2, MLLT3, RPS28
KIAA2018	3	EIF3L, FBLN1, MBD2
KIF17	5	DNAJC8, IPO11, MRTO4, PPP1R8, RPA2
KIF1B	3	ARPC4, STX12, UBE2E1
KIF5A	9	AQR, ATPBD4, IVD, PAPSS1, PDIA3, SNAP23, SPATA5L1, TMEM87A, ZNF770
KIFAP3	6	CAPRIN1, DNAJC24, FANCF, SEPT2, STK25, TRAF6
KIR3DL2	1	KLHDC4
KIRREL2	1	ARFGAP3
KIT	8	ANAPC4, AP2B1, DVL2, PEX12, RBPJ, TBC1D9B, TNK1, ZBTB4
KLHL1	6	CDK7, MPP7, MRPL41, MTPAP, RAB18, TAF9
KNDC1	4	CABIN1, DDHD2, DNAL4, HOOK3
KNG1	1	EXTL3
KRTAP5-5	27	ANKHD1, CDC23, ETF1, GEMIN5, GRPEL2, HARS2, HARS, HMGXB3, HNRNPA0, IK, KATNAL1, KBTBD6, KLHL9, LARP1, LSM11, MFAP3, MTAP, NUFIP1, RASA1, RBM22, SLC36A1, SLU7, SPRY4, TCERG1, TCOF1, WDR55, ZMAT2
L3MBTL3	13	APRT, ATMIN, BCAR1, CENPN, CIRH1A, CKLF, COG4, COTL1, CTU2, KARS, MPHOSPH6, NIP7, SORBS2
LAMA1	13	CPSF2, DDX24, HSP90AA1, MARK3, MTHFD1, MUDENG, PPP2R5C, RCOR1, SETD3, TRMT61A, VAPA, WDR20, ZNF839
LAMA5	15	ACSF3, CIAPIN1, COG4, DCPS, DDX19A, FTSJD1, GOT2, KARS, PRMT7, PSMD7, PUS3, RPUSD4, TBRG1, TERF2IP, TMEM218
LARGE	4	METTL4, PSMG2, RALBP1, TGIF1
LAS1L	3	LRRC57, MAP2K2, SGTA
LHCGR	1	CCBL2
LILRA1	2	GBP1, GBP2
LILRB3	22	ALAS1, AP1M1, ARF4, C9orf30, C9orf64, CCRL2, CTNNAL1, DNAJC25, DOLK, GNAI2, GNG10, LRSAM1, RHOA, RRP9, SURF4, TGFBR1, TMEM115, TOR1B, TPM4, TUSC2, TWF2, UBE2E2
LIPI	8	COTL1, FBXO31, FTSJD1, MAP1LC3B, MLYCD, SNX9, TERF2IP, XBP1
LPHN2	2	AIG1, SFT2D1
LPPR4	3	RPS3, SRPR, TRAPPC4
LRBA	2	MTAP, OTUD4
LRFN2	1	CTR9
LRFN5	1	METTL11A
LRIT1	6	ACTR8, HAUS2, RAD17, RAPGEF2, RASSF1, TMEM110
LRP1B	9	COX16, ISCA2, ITPK1, PSMA3, PTGR2, RDH11, SGPP1, VTI1B, WDR89
LRP2	22	AKAP10, BPHL, C6orf70, CCNC, FBXL4, FBXO30, FIG4, FTSJD1, KATNA1, LYRM2, MRPL18, NT5DC1, PEX3, PEX7, PM20D2, PSMB1, RARS2, SESN1, SF3B5, SFT2D1, TBP, USP45
LRP4	4	ABL1, SURF4, USP43, VAV2
LRRC33	5	ACADVL, GABARAP, PLSCR3, RNASEK, TRAPPC1
LRRC66	3	C2CD3, KCTD21, PAK1
LRRC7	13	ALAS1, ANO10, ARIH2, BPHL, EIF4E2, GGA1, NUBP1, PDHB, QARS, RRP9, SEC22C, STUB1, TMEM186
LRRIQ1	1	EIF3M
LRRK1	15	ATP6V1E1, ATPBD4, CCNDBP1, EPN2, FAM82A2, FBXO7, GNB5, IVD, MAPK6, MFAP1, TMEM85, TMEM87A, TPST2, VPS18, VPS39
LRRK2	21	API5, C2CD2L, DPH1, EED, HIATL1, MED11, MRPL23, MRPL50, NANS, NCBP1, NUP88, PDCL, PHF23, PSMD5, SLC31A1, TDRD7, TOR1A, TRIM21, TRUB2, WDR34, ZNF367
LRRN3	12	AK3, C3orf23, CDC37L1, DNAJA1, LACTB, MTAP, OXSR1, SNRK, SNX9, SOD2, SPIN1, TLN1
LRRTM4	11	ANP32B, ERP44, HIATL1, ISCA1, OSTF1, PDCL, PSMB7, RPL35, SEC61B, TDRD7, TEX10
LTBP1	10	ARCN1, DCPS, EI24, MPRIP, PUS3, RNF214, RPUSD4, SRPR, STT3A, UBE4A
LTBP2	6	CLCN7, JMJD8, MRPS34, NARFL, STUB1, TRAP1
LYST	1	TMED10
MACF1	5	CCDC107, DCTN3, GALT, SIGMAR1, UBAP1
MAGEA6	1	SNX3
MAGEC1	2	HEMK1, ZFYVE21
MAGEC3	2	ARHGEF16, PARK7
MAGI2	24	APEH, ARF4, ARL6IP5, C1QBP, DHRS7B, DNAJC17, GNAI2, GPX1, MAPKAPK3, MPDU1, MRPL54, NDUFA11, NDUFAF1, PFN1, PHF23, RHOA, RNASEK, RPL29, SHQ1, TMEM110, TNFSF13, TRPV2, TWF2, UBA3
MAP1A	1	CARS
MAP1B	1	PTCD2
MAP2	5	CDC42EP1, PIK3IP1, PISD, TBC1D10A, TPST2
MAP4K4	3	ACD, PRMT7, TERF2IP
MAST4	7	CABIN1, PHF3, PPP3CA, RAD50, SH3D19, TMEM184C, ZNF555
MCF2	1	UBOX5
MDC1	2	PDHB, RPP14
MDGA2	2	MGAT2, SAV1
MDN1	17	ADCK1, ANGEL1, CABIN1, CTR9, DDT, EXD2, GNPNAT1, MNAT1, NDUFS7, RRP8, SLC38A6, SMAP1, SNX14, TSSC4, TST, VAC14, VTI1B
MECOM	1	PARD3
MED12L	1	STYX
MED13L	22	ACTR8, ADPRHL2, CCDC12, CCDC71, CTBP1, DDI2, DFFA, EXOSC7, FBXO42, HDAC1, HMGCL, LZIC, LZTFL1, MUL1, NDOR1, NMNAT1, PLEKHM2, PNRC2, SDCCAG3, TMEM39B, TPRG1L, USP4
MGAM	9	EDF1, METTL11A, MRPL41, NDUFA8, PSMG4, TPRN, TRUB2, ZDHHC12, ZMYND19
MIA3	4	ERAP2, KIFC3, NFATC3, TCF7
MKI67	5	GNAI2, LAP3, PIP4K2A, TLR9, ZNF438
MLL3	1	SUMF1
MLLT3	5	ELF2, SETD7, SH3D19, SLC10A7, TMEM184C
MMP16	2	DRG2, UBB
MPEG1	1	KIFC3
MS4A14	4	B3GNT9, CGGBP1, NAGA, ZNF654
MSR1	4	C9orf3, PRPSAP2, PTGR1, TRIM16L
MTMR3	1	HDLBP
MTOR	4	EEF2, EIF4A1, KCTD9, RCAN3
MUC16	4	GNPNAT1, JKAMP, PSMA3, STYX
MUC3A	12	ANKFY1, CRK, CYB5D2, INPP5K, MYO1C, PAFAH1B1, PHF23, PITPNA, PRPF8, TSR1, WDR81, ZZEF1
MUC4	34	ACO2, ANKRD54, ATXN10, CCDC134, CHADL, CRYL1, CYB5R3, DNAL4, GGA1, IFT27, L3MBTL2, MCAT, MLYCD, MPST, NHP2L1, NOL12, NUP50, POLDIP3, POLR3H, RPS19BP1, RRP7A, SAMM50, SGSM3, SREBF2, ST13, TAB1, TBC1D22A, TOB2, TRIOBP, TRMU, TTLL12, XPNPEP3, XRCC6, ZC3H7B
MUC5B	5	CNOT1, EIF4ENIF1, RNF214, SBF2, SETD6
MYBPC1	11	C5orf43, ERBB2IP, IPO11, NDUFAF1, PPWD1, RPAP1, RPUSD2, SKIV2L2, TMEM85, TMEM87A, ZNF770
MYCBP2	2	SERPINB6, TAF1D
MYF5	1	MLLT4
MYH1	20	ALAS1, APEH, B9D1, C1QBP, CRAT, DRG2, EIF4A1, IFT27, MRPL18, PDHB, PFN1, PHF23, PSMB6, PSMD6, RRP9, TCP1, TNK1, TST, WRAP53, XRCC6
MYH11	1	TPRG1L
MYH3	3	ATXN3, NEK3, NUFIP1
MYH4	1	ACAT1
MYH6	1	ALG8
MYH8	7	ANXA5, RANGRF, SEL1L, SLC38A6, SURF4, TNFSF12, TRAPPC1
MYH9	3	CNOT10, MAP2K2, PDHB
MYO10	2	ASAH1, CHMP7
MYO16	1	HPS6
MYO3A	2	ITPK1, PHF7
MYO5A	5	APRT, MAP1LC3B, MLYCD, PRKACA, PSMF1
MYO6	13	ATP8B1, KDSR, LMAN1, NARS, NEDD4L, PHLPP1, PIGN, SOCS6, TXNL1, VPS4B, WDR7, WNT7B, ZDHHC1
MYO7A	7	BAHD1, FBXO31, IVD, MAPKBP1, MON1B, SLC7A5, ZC3H18
MYO7B	1	LNX2
MYOCD	1	COQ3
MYOM1	6	ABR, AGPAT6, PAFAH1B1, PITPNA, SLC7A5, WDR81
MYOM2	12	APPL1, FZD3, MTMR9, PPP2CB, SORBS3, ZNF17, ZNF264, ZNF530, ZNF548, ZNF749, ZNF773, ZNF776
NAP1L3	3	CLDN7, PHF23, YJEFN3
NAV2	2	MTPAP, RAB18
NAV3	3	CABIN1, PTGR2, SNRPD3
NBEA	63	AKD1, ANAPC4, BBS7, CDADC1, CDK19, CHD3, CLEC16A, CNTROB, DCAF16, DOPEY1, FBXO3, FBXO7, FIG4, FOXO3, FUK, GRAMD4, HDHD2, IFT88, LIMK2, LRBA, LRCH1, MAP3K4, MED23, MLLT4, MPHOSPH8, MUM1, N4BP2L2, PDPK1, PDSS2, PHF10, PIK3C2A, PM20D2, POLDIP3, PRMT10, QARS, QRICH1, RBPJ, SENP6, SEPSECS, SERAC1, SERGEF, SETDB2, SLC10A7, STIM2, SYNCRIP, TAPT1, TBP, TET2, TRIM13, TRIM3, TSPYL1, USP45, USP4, USPL1, UTP…
NBPF1	15	AP1B1, CABIN1, CCDC134, EIF4ENIF1, FBXO7, GGA1, L3MBTL2, NF2, POLR3H, SMCR7L, TFIP11, THOC5, TOB2, XRCC6, ZC3H7B
NCAM2	4	DPAGT1, FDXACB1, PCSK7, SIDT2
NCAPG2	3	KATNA1, RANGRF, SPAG7
NCKAP1L	1	ETS1
NCOA2	6	CLPP, DUS3L, FUT5, GPR108, MEF2B, NDUFA11
NCOA6	16	COTL1, DALRD3, FIG4, GORASP1, GPD1L, KIFC3, MICAL1, NISCH, NKTR, PDHB, PDSS2, PJA2, PRKCD, SESN1, STK25, USP4
NCOR1	19	ACTN1, CLASP2, CMTM6, CNOT10, CTDSPL, LRCH1, LRRFIP2, MAPK1IP1L, MICAL1, MLLT4, MPHOSPH8, NAA30, NUMB, PDCD6IP, PSEN1, SETDB2, SNX9, STXBP5, SUMF1
NDN	1	PIGY
NEBL	2	ELAC1, ZDHHC21
NELL1	1	UCHL3
NES	1	UBB
NETO1	6	AMFR, ATP6V0D1, COTL1, DNAJA2, FAM192A, MBTPS1
NF1	18	ABCD4, ANGEL1, ATP6V1D, DHRS7, DLST, EIF2S1, EIF3D, EXD2, MPP5, NEK9, NUMB, PSEN1, SIDT2, SLC38A6, SNW1, TMED10, TTLL5, VTI1B
NFE2L2	97	ALAD, ALG2, ANP32B, ARL2BP, ARPC5L, ATP6V1G1, ATXN10, BICD2, C9orf21, C9orf30, C9orf41, C9orf80, C9orf91, CDC14B, CDK5RAP2, DAB2IP, DENND1A, DNAJC25, ENTPD4, ERP44, FAM120A, FAM120AOS, FANCC, FBXW2, FKBP15, FKTN, GAPVD1, GGNBP2, GNAQ, GNG10, GSN, HIATL1, HMGXB4, IARS, IDH1, IFT27, IKBKAP, INVS, IPPK, ISCA1, KCTD9, LANCL1, LIG3, MAP2, MAPKAP1, MRPL50, NAA35, NCBP1, NDUFA8, NDUFS1, NF1, NIPSNAP3A, …
NID2	2	EID1, TRPM7
NIN	6	HMG20B, HMHA1, MAP2K2, PSMA3, RPL29, RPL36
NLGN1	14	DEXI, ERCC1, FAM192A, GIT1, HSD11B2, MMP15, MRPS34, NARFL, PMM2, SSBP4, STUB1, TMEM186, TPST2, VASP
NLGN4X	3	EIF4E2, GPKOW, TMEM11
NLRP11	1	PPP1R7
NLRP12	1	YES1
NLRP13	25	ARIH2, C3orf19, C3orf63, CAPN10, CLASP2, CNOT10, DALRD3, FOXP1, GLT8D1, HDLBP, IP6K1, LZTFL1, MAP4, NISCH, OGG1, PAN3, PDHB, QARS, RAF1, RALBP1, RNF123, SEPT2, SHQ1, STK25, WDR82
NLRP14	6	MED11, RNASEK, RNF167, SPAG7, TNFSF13, TNK1
NLRP5	2	QARS, RHOA
NLRP7	3	MON1B, ZBTB49, ZDHHC7
NOTCH1	1	TP53
NPFFR2	18	ALG2, CHD3, CYB5D1, ELF1, FAM48A, FLII, JAK2, MIB1, NCOR1, RANBP6, SLC31A2, TBC1D13, TNFSF13, UBB, UBL3, XPO4, ZBTB4, ZC3H13
NPHS1	1	DCP1B
NRG3	18	ARF5, ATP6V1F, CDK5, DHRS7, EIF2S1, FASTK, GSTK1, MRPS33, PIGH, POT1, PRKAG2, RDH11, RHEB, SFT2D1, SLC38A6, SSBP1, TRMT5, ZBTB25
NRK	1	FAM115C
NRXN1	5	EED, INTS4, KCTD14, RPS3, TMEM126A
NSD1	1	PCM1
NUP153	11	AK1, ATG9A, C9orf64, COQ4, DOLK, FHOD1, MMP15, RNF135, SLC27A4, TTC38, ZNF319
NUP210L	11	ANP32B, EED, GRHPR, POLR1E, PUS3, SEC61B, TIRAP, TMEM126A, TOMM5, WDR34, ZCCHC7
OBSCN	3	CIAPIN1, POLR2C, TMEM126A
OCA2	2	RRP12, TMEM85
ODZ3	1	CDC42EP2
OLFM3	4	BBS4, CLPX, SLC24A1, TBC1D2B
OR10AG1	5	DPP7, EXD3, FPGS, RXRA, WDR34
OR11L1	2	BUD13, DCPS
OR2B11	4	CHD3, GPS2, MED11, UBB
OR2M2	1	C9orf30
OR2M7	1	CTBP1
OR2T1	1	TMEM30A
OR2T33	1	YES1
OR2T4	3	ATMIN, FDXACB1, FTSJD1
OR4C12	3	NDUFS7, RPS15, TCF3
OR4C16	1	TSPAN14
OR4K5	2	NUPL1, ZDHHC20
OR4M2	1	RNF135
OR4N4	3	ARL2BP, GNG10, POLR2C
OR4P4	5	CUTC, DDX58, DHX32, FAM175B, NT5C2
OR4S2	1	CABYR
OR52J3	1	PNPLA6
OR56A1	8	CD81, DPAGT1, ILK, NAP1L4, TRIM5, TRIM68, USP47, VPS11
OR56A3	1	PLEKHA2
OR5B3	1	SHOC2
OR5F1	2	ABL1, C9orf6
OR5H6	24	ABR, ANKFY1, ATPAF2, BCL6B, CAMTA2, CTNS, MANBA, MAP2K4, MEIS3P1, MPRIP, MTX3, MUM1, MYO1C, NCOR1, PAFAH1B1, PITPNA, PMP22, PNPLA6, RABEP1, SMG6, SRR, TIAM2, TNFSF12, ZNF177
OR5I1	23	ABHD13, ANXA5, AQP9, CARS2, CASP6, COTL1, DPYD, DUSP5, FAM175B, GALNS, IKZF5, LACTB, MAP1LC3B, MTMR6, NFKB1, NUPL1, PDLIM5, RAP2A, RPS27L, SEC23IP, SEC24B, TRIP4, UBAC2
OR5T3	4	AARS, ADAT1, AP1G1, SLC7A5
OR8H1	2	BTG3, STK25
OR8H3	2	RRAGA, SNRPD1
OR8I2	12	ATP6V1D, EIF2S1, ERH, FAM175B, IKZF5, KCNK13, PIGH, SFT2D1, SGPP1, TPRG1L, UFSP2, VTI1B
OR8J3	4	GPC1, MYEOV2, NDUFA10, PPP1R7
OR9A2	2	PHF23, RABEP1
OSBPL6	21	AHSA1, AIG1, CPSF2, DDX24, FBXO30, GPHN, IGF2R, MTO1, NAA30, NT5DC1, PLAA, PM20D2, QRSL1, RDH11, RPP14, RTN4IP1, SLC17A5, TMCO7, TSPYL1, UBB, ZUFSP
OSMR	3	HMG20B, UBXN6, ZNF555
OTOF	9	ABHD13, C4orf52, FDX1, N4BP2L2, PCCA, PEMT, POMP, RPL14, TMEM126B
OVOS2	1	GADD45B
PAPPA	1	RAB18
PAPPA2	2	MIB1, ST13
PARD3	3	ANO10, NICN1, USP4
PARP4	1	USPL1
PBRM1	1	RAP1GDS1
PCDHAC2	10	GNG5, NECAP2, PARK7, PNRC2, RPL11, SYF2, TAF12, TMEM126A, TMEM126B, TMEM51
PCDHB12	3	CHPF2, CTBP1, TNIP2
PCDHB13	1	ARL2BP
PCDHB14	8	BDP1, CAST, CDC42SE2, MAT2B, NSA2, PARP8, TMEM167A, UBXN8
PCDHB5	5	ALAS1, BTBD10, HAGH, HEMK1, RRP9
PCDHB6	4	ELP4, PFKL, SETD4, TRIM68
PCDHB7	3	TERF2IP, TRIM21, VAMP2
PCDHB8	1	IFT74
PCF11	6	ACADVL, FAM190B, GLG1, KARS, RRP12, SPAG7
PCLO	2	JKAMP, SLC38A6
PCNT	13	ABCD4, DCTD, ISCA2, JKAMP, NUMB, PIGH, PRMT10, PSEN1, PTGR2, RDH11, SLC39A9, VTI1B, ZNF410
PCNX	21	ACTR1A, ADCK1, ANGEL1, DNAJB12, FAM35A, GNPNAT1, HERC4, ITPK1, MPP5, PLIN3, PTEN, PTPRM, SAR1A, SCAMP4, SEC24C, SGPP1, SH2D3A, TRIM8, TRIP10, VTI1B, ZFYVE26
PDCD11	3	CHUK, HPS6, RRP12
PDE11A	10	ALKBH5, CYB5D1, DPH1, GPS2, MPRIP, PITPNA, RNASEK, SRR, UBB, ZSWIM7
PDE1C	1	ZNF839
PDGFRA	2	PPP4R1, VAPA
PDYN	5	MYO1C, PITPNA, PRPF8, SRR, TSR1
PDZRN3	8	ABHD5, ARL6IP5, CCDC12, GPX1, NDUFV2, SUMF1, TGIF1, UBA3
PDZRN4	1	RNF135
PEG3	15	ABCD4, ACTR10, ATXN3, CHURC1, COX16, DLST, MPP5, MUDENG, PIGH, PPM1A, TRAPPC4, TRMT5, TTC8, VIPAR, VTI1B
PHACTR3	27	B2M, CLK3, COX5A, DNAJC17, DUT, EIF3J, FAH, FAM96A, FBXO22, FSIP1, GTF2A2, IMP3, PDIA3, RAB11A, RPL4, RPS27L, SEC11A, SPATA5L1, SPG21, SPINT1, SQRDL, SRP14, TMEM85, ZNF581, ZNF787, ZNF8, ZWILCH
PHF3	7	ANXA8, ANXA8L1, ANXA8L2, GALK2, NDST2, RARS2, SAR1A
PHIP	1	DOK2
PHLDB2	9	AIG1, ATP6V1E1, GOLGA7, NOC3L, PEX3, SERAC1, SF3B5, TCTN3, VDAC2
PIK3C2G	1	CLEC11A
PIK3CA	54	DDA1, HAUS8, FANCD2, METTL6, TRNT1, TSEN2, ARSK, C5orf44, CCNH, DHFR, ERAP2, GTF2H2, GTF2H2B, GTF2H2C, MCCC2, POC5, ZFYVE16, ADRB2, CDKL3, DCTN4, DTWD2, LYRM7, PCYOX1L, SRFBP1, ZCCHC10, RNF44, KHDC1L, LRSAM1, SH3GLB2, AIG1, PEX3, ARL6IP1, ATF7IP2, CASKIN1, HN1L, NUBP1, RAB26, RNPS1, RPS2, TMEM159, TRAF7, UNKL, ZNF597, SEPT2, C8orf44, SUOX, CEP70, HLTF, CDC123, NSUN6, MTPAP, CSAG2, CSAG3, ZNF695
PIK3CG	7	ABCD4, ADCK1, DDX24, DLST, MARK3, VIPAR, ZNF839
PIKFYVE	5	ARF4, PPM1M, SERAC1, SFT2D1, STX7
PIWIL1	1	TRAPPC4
PKD1L1	2	ARFIP1, SFT2D1
PKD1L2	1	FDXACB1
PKHD1	3	COX16, PSMA3, SLC38A6
PKHD1L1	5	BRF1, BTBD6, MTA1, TRMU, ZNF839
PKP4	3	ARHGAP18, PARVG, STX7
PLCB1	1	USP22
PLCH1	5	CCNC, FBXO30, MRPL18, NDUFAF4, PM20D2
PLCL1	1	PRKX
PLCXD3	7	ANXA5, CCDC109B, GLIPR2, KLF9, ROR2, SEC24D, SURF4
PLEKHH2	2	GPR108, RPL36
PLXNA1	1	PTEN
PLXNA4	10	ANKRD42, APEH, BAP1, C3orf63, CCDC12, MMAA, MON1A, NISCH, TBRG1, ZNF197
PLXNC1	2	MEIS3P1, PMP22
PLXND1	1	COPS4
PMFBP1	3	KIFC3, PDPK1, ZNF319
PMS1	1	DUSP1
PNLIP	4	DCTN6, FUT10, MAK16, UBXN8
PNLIPRP3	4	BCAR1, FAM65A, MARVELD3, ZNRF1
POLA1	22	ALKBH5, C1QBP, CCDC94, CLPP, DHPS, DUS3L, EPS15L1, FAM32A, FARSA, HMG20B, MPND, MUM1, NUP88, RPL36, SNAPC2, STX10, TICAM1, ZNF14, ZNF443, ZNF555, ZNF57, ZNF799
POLQ	10	ALAS1, APEH, ARF4, GNAI2, MAPKAPK3, PDHB, RHOA, TLR9, TMEM110, TWF2
POM121L12	1	ACAT1
POTEA	1	SNRPD1
POTEE	4	C2CD2L, DZIP3, MAD1L1, QTRTD1
POTEF	2	MPRIP, PMP22
PPP1R13B	9	GCSH, KARS, NUTF2, SETD6, SLC7A5, TAF1C, TMEM170A, TMEM208, WDR59
PPP1R16B	2	STAP2, UBXN6
PPP1R3A	18	ABCB8, AKAP10, ANKFY1, CAMTA2, CTNS, FAM82A2, FIP1L1, GIT2, IMPDH1, MAP2K3, MLL3, PLBD2, RABEP1, SPAG7, SRR, USP22, ZNF264, ZZEF1
PRDM2	1	ZNF319
PRDM9	4	MPP5, MTHFD1, TTLL12, VTI1B
PREX1	1	MTRF1
PRG4	1	TCP1
PRKD1	3	DCTN5, FAM109B, LAP3
PRR16	1	RPL26
PRR23B	1	RPS15
PRRC2C	1	GTPBP1
PRUNE2	8	ABL1, ACTR8, BAP1, GPR107, NAPG, QRICH1, VPRBP, WDR48
PTCHD3	1	SRR
PTCHD4	2	MTMR14, OGG1
PTEN	4	C14orf1, FDFT1, SEPT2, TMED10
PTGDR	9	ALDH7A1, AP3S1, CDC23, CDKN2AIPNL, DND1, HSPA4, PFDN1, SERINC5, SLC30A5
PTPN13	6	AP1AR, C4orf41, PPP3CA, RAP1GDS1, SFT2D1, SPCS3
PTPRB	9	ARL2, COX4NB, CSNK2A2, FOSL1, GOT2, KARS, SLC7A5, TICAM1, USP10
PTPRD	1	SERPINH1
PTPRF	1	PPPDE2
PTPRN2	1	CBR4
PTPRO	1	EXOC4
PTPRR	9	CTNS, FBXO30, MAP2K4, P2RX5, RABEP1, RNF4, TAX1BP3, UBE2G1, WDR81
PTPRT	11	ARCN1, DCPS, DPAGT1, MLKL, PCSK7, SIDT2, SLC15A4, SRPR, STT3A, UBE4A, VPS11
PTPRZ1	21	ANAPC2, APBA3, C9orf86, CAPN10, CCDC94, DENND1C, EDF1, FBXW5, GORASP1, GPR108, HMG20B, MAP2K2, NAT6, NISCH, PTPN23, QRICH1, RPS15, SIRT6, TPRN, UBA3, WDR85
PXDN	4	AGPAT6, RAI1, STIM2, TOM1L2
PXDNL	2	GPS2, SRR
RAI14	1	CMTM3
RALGAPA2	1	POLR1D
RALGAPB	1	DMXL2
RANBP17	23	BDP1, CAST, CD180, CDK7, ERCC8, FCHO2, GPBP1, GTF2H2B, HEXB, IPO11, LHFPL2, LYSMD3, MIER3, MRPS27, NSA2, RAD17, RARS, RASA1, SLC30A5, TAF9, TMEM167A, UTP15, ZFYVE16
RASAL1	5	ATMIN, CMIP, DUSP18, GALNS, ZNRF3
RASAL2	1	RNF135
RASAL3	4	EDEM1, MANF, MST1R, RHOA
RASGRP3	10	C8orf41, CCDC25, CDCA2, CNOT7, ESCO2, GTF2E2, MAK16, NEIL2, PBK, VPS37A
RB1	2	C9orf82, KLHL9
REST	7	FUT5, HMG20B, MRPL54, NDUFA11, OAZ1, PLIN3, UBXN6
RGAG1	4	CARS, EIF4E2, GPX1, MRPL23
RGS22	1	CDRT1
RHAG	1	VPS36
RIMS1	4	CABIN1, CREBZF, HPS4, PPM1F
RIMS2	14	DERL2, EXOSC9, GPS2, MPDU1, NUBP1, PEMT, PFN1, PHF23, PSMB6, RNASEK, SEH1L, TMEM186, UBB, WRAP53
RLIM	4	ACO1, BNIP2, DPP8, TOPORS
RNF213	46	ALG1, ANKRD54, ARFGAP3, C9orf69, CCNC, CRAT, DOLK, DRG1, EDF1, FAM86A, FBXL4, FBXO7, FBXW5, FTSJD1, JKAMP, MRPL18, MRPS34, NHP2L1, NUS1, PGM3, PIGY, PMM2, PMPCA, PPP2R4, PPPDE2, PSMB1, RARS2, SDCCAG3, SFT2D1, SMPD2, STUB1, SURF4, TBP, TFIP11, TMEM186, TMEM203, TOR1A, TRAF3IP2, TRUB2, TXN2, UBAC1, USP45, WDR85, XPNPEP3, ZMYND19, ZUFSP
ROBO2	1	MCART1
ROBO4	4	DHODH, JKAMP, MLKL, SLC38A6
ROS1	3	MRPL18, RTN4IP1, ZUFSP
RP1	8	DUSP18, HIATL2, HPS4, IPPK, NAPG, PPARA, SMCHD1, ZBTB24
RP1L1	1	MAPK1IP1L
RPAP1	10	CLEC10A, CNTROB, INPP5K, KDM6B, MPDU1, PHF23, RNF167, SPAG7, TNFSF13, WDR81
RPL10L	15	ATOX1, C5orf15, MED7, NDFIP1, PCBD2, PFDN1, PPP2CA, RNF14, RPS14, SAR1B, SKP1, SRA1, TTC1, UQCRQ, ZCCHC10
RPS6KA6	1	RG9MTD3
RPTN	14	APIP, APLP2, ARCN1, CAPRIN1, CCDC82, CUL5, MADD, NFRKB, PUS3, REXO2, RNF214, STT3A, UBE4A, VPS26B
RSBN1	17	ACAT1, ALKBH5, ATPAF2, CLPP, CUL5, CWF19L2, DRG2, DUS3L, ENTPD4, FLII, HMG20B, IRAK1BP1, MAP2K2, PM20D2, RAI1, SMCR8, ZNF292
RTN1	4	FAM190B, GHITM, RAD17, XRCC5
RTTN	4	IER3IP1, RG9MTD3, SOCS6, TMX3
RYR1	4	ACTR10, DHRS7, RDH11, SEH1L
RYR2	5	FTSJD1, ITPK1, MLYCD, SGPP1, SIDT2
SAGE1	1	KLF16
SAMD9L	8	BRPF1, DHRS7B, DRG2, EVL, JKAMP, NOL12, TIRAP, WDR20
SCAF4	29	ALAD, ARF4, ARL6IP5, ASAH1, ATP6V1B2, BTD, CCR4, CD180, CDC42SE2, CRAT, CRBN, CTSB, DENND4C, DOK2, GLB1, HDHD3, HERPUD1, MTMR14, NFAM1, OGG1, PARVG, PDHB, PPARA, PPM1M, SGTB, SLC31A1, SLC31A2, TLR4, TRNT1
SCAND3	4	AARS, CHTF8, SGPP1, SLC7A5
SCN10A	7	CABIN1, COPS4, NAA30, RDH11, SEC31A, TMEM110, VTI1B
SCN11A	1	AKAP10
SCN2A	1	RPS15
SCN3A	1	PROSC
SCN4A	15	ANAPC4, C18orf8, C4orf52, COMMD8, DHRS7, FAM82A2, FXR2, NPC1, SCO1, SEH1L, SPINT1, SS18, STX18, TNK1, ZCCHC4
SCN5A	4	ACADVL, MPPE1, TRPM7, ZC3H14
SCN7A	10	CLPX, CUL2, DNAJC17, FAM82A2, HNRNPF, NDUFAF1, PDIA3, PPIP5K1, SRP14, TRIP4
SDK2	2	MTPAP, TGIF1
SEC23IP	15	ANXA5, C4orf27, COX7C, DNAJC25, DUSP1, GNG10, H2AFY, NDUFC1, NSA2, PFDN1, RPL26L1, SPCS3, SRP19, TAF9, ZCCHC9
SEMA6D	20	ANKFY1, CHD3, CNTROB, CRK, CYB5D1, DIS3L2, EP400, FOXO3, FXR2, GIGYF2, INPP5K, PAFAH1B1, PITPNA, PITPNM3, PRPF8, SHPK, WDR81, XRCC5, YWHAE, ZZEF1
SEMG2	5	CASC4, EIF2AK4, GNB5, PDIA3, SPRED1
SERPINB3	1	CHMP7
SETBP1	5	FBXO18, GDI2, KIN, TGIF1, USP6NL
SETD1A	2	EFTUD1, RDX
SETX	1	MTAP
SFMBT2	1	ZNF395
SHANK2	4	APEH, DALRD3, GPX1, RHOA
SHANK3	1	HMG20B
SHROOM3	6	ACSF3, COG6, GALNS, SMAD1, TMEM184C, ZC3H18
SIGLEC10	5	ANKFY1, GPS2, UBB, VAMP2, WRAP53
SIM1	5	CCDC113, CSNK2A2, LYRM2, MMP15, SF3B5
SIPA1L1	5	DLST, ISCA2, PLIN3, SEPT2, TMED10
SIPA1L2	1	ABL1
SIPA1L3	2	IER3IP1, SMAD2
SLC12A1	22	ASB6, COG4, COQ4, COQ9, DDX19A, DHODH, DPM2, DUS2L, EXOSC2, EXOSC6, FAM73B, GNPNAT1, GOT2, KARS, MARVELD3, METTL11A, MTAP, MTPAP, PSMD7, TOR2A, TRUB2, ZDHHC12
SLC12A5	2	NEK3, TDRD3
SLC13A1	24	ATP5D, BSG, BTBD2, C19orf6, CDH1, CIRBP, CSNK1G2, GPX4, HAS3, MAP2K2, MED16, MIER2, MKNK2, MOBKL2A, NAGLU, SH3GL1, SIRT6, STAP2, STK11, TRAPPC5, TTC38, VMAC, ZDHHC1, ZNF846
SLC17A6	2	ARFIP1, PLRG1
SLC24A4	1	ERH
SLC26A7	14	ACTR8, ALAS1, C3orf63, GLT8D1, IFRD2, MON1A, PDE12, PDS5A, QRICH1, RHOA, RRP9, SLMAP, TMEM33, UBE2K
SLC30A8	21	ACO1, BRD7, CDC25A, CIRH1A, CLDN7, DDX28, DNAJA2, FAM120AOS, GRPEL1, HIATL1, MAEA, MAPKAP1, NAE1, NIP7, OGFOD1, PHF23, POLR2C, SLC38A7, TMEM33, TNIP2, UCK1
SLC35G3	18	CDS1, COPS4, LENG1, LYPLA2, MYADM, PIGY, ZNF134, ZNF17, ZNF304, ZNF416, ZNF530, ZNF551, ZNF749, ZNF765, ZNF787, ZNF845, ZNF8, ZUFSP
SLC39A12	2	ERP44, UBQLN1
SLC4A4	1	DNAJA1
SLC5A11	7	C9orf46, KDM4C, MINK1, MYO1C, PLD2, PRPF8, TSR1
SLC5A8	11	ARMC2, CARD8, CCDC61, GLTSCR2, MEF2B, NR1H2, ZNF175, ZNF264, ZNF548, ZNF766, ZNF773
SLC6A3	1	GALNS
SLC6A5	3	CENPB, IMPDH1, TMUB1
SLC8A1	1	RPL11
SLCO1B1	1	MYL12A
SLCO5A1	5	APRT, CABIN1, DMXL2, FBXO31, RNF166
SLIT2	15	AASDHPPT, ARCN1, CUL5, DLAT, DPAGT1, FDX1, FDXACB1, GNAI3, PICALM, SIDT2, SIK3, TMEM126A, TMPRSS13, YAP1, ZNF259
SLIT3	4	ATG2A, RELA, RNF214, SART1
SLITRK1	5	ATP6V0D1, MSRB2, RPS6KA1, SH3BGRL3, VAMP3
SLITRK2	7	KIF9, PDHB, RHOA, SACM1L, SHQ1, TGIF1, TRNT1
SLITRK5	3	SDCCAG3, TDRD7, UBAC1
SLX4	23	AP4B1, ATAD1, BCL10, CELSR2, CEPT1, CLCC1, CSDE1, DDX20, FAM40A, GPSM2, HSD11B2, LRIG2, PRPF38B, SARS, SYNCRIP, TERF2, TERF2IP, TMEM167B, TRIM33, USP33, WDR3, ZNHIT6, ZZZ3
SMARCA1	9	AK3, C9orf46, CDC37L1, IFT74, KDM4C, RANBP6, RCL1, RRAGA, UHRF2
SMC1B	25	ABHD6, ARF4, ARL8B, ARPC4, ATP6V0E1, AZI2, CAMK2D, CMTM6, DYNC1LI1, EXOSC7, MKRN2, MTMR14, NUPL1, PHF23, RHOA, RPL15, RPL32, RPSA, SLC4A7, SS18L2, THUMPD3, TMEM111, TMEM167A, TSPAN5, UBE2E1
SMG1	2	EXD2, JKAMP
SNAP91	1	GNA15
SOGA3	1	MYCBP2
SORBS2	24	ABCD4, ACTR10, ATP6V1D, C14orf1, CPSF2, DDX24, DLST, EIF2S1, EXD2, ISCA2, MAX, PIGH, PPM1A, SLC39A9, SOCS4, STX18, SYNJ2BP, TMED10, TTC8, VIPAR, VTI1B, ZBTB25, ZC3H14, ZNF410
SORCS1	1	AGAP1
SOX14	2	SAP30, SH3RF1
SP4	7	ADD1, ANAPC4, LAP3, PI4K2B, SCAMP4, SEPSECS, STX17
SPAM1	3	NEDD8, RABGGTA, TINF2
SPATA16	5	AMPD3, IPO7, OSBPL5, PTEN, SWAP70
SPEF2	12	CRK, EIF4A1, GABARAP, MPDU1, RNASEK, RPL26, SCO1, SNAP23, SPAG7, SRR, TMOD3, VPS26A
SPEG	1	RPS15
SPEN	4	ACTR10, CSNK2A2, FUK, PRMT7
SPTA1	7	ACAD8, APLP2, CDC42EP1, DUSP18, GGA1, ITPK1, VPS26B
SPTB	3	CABLES1, TMED8, UBE2J1
SPTBN1	2	TMEM66, UBXN8
SPTBN4	3	DUOXA1, RIPK1, WRNIP1
SRRM2	1	GGA2
SSPO	1	GPR180
ST8SIA3	1	LRRC29
STAB2	4	C6orf35, GIGYF2, PHF10, TRAF3IP2
STAG3	9	ANKHD1, BRD8, FBXO38, GNG5, HARS, HMGCL, IK, KDM1A, PJA2
STARD8	1	DCBLD1
STK31	4	CEP192, METTL4, NPC1, SMCHD1
STXBP5L	7	C9orf21, C9orf30, FCHO2, GNAI2, GNG10, ITPR1, RHOA
SYNE1	12	ANKRD54, CDC42EP1, DDTL, GGA1, IFT27, NOL12, PISD, POLR3H, RRP7A, SGSM3, TRIOBP, TXN2
SYNE2	12	AHSA1, ALKBH1, DLST, ITPK1, MPP5, NUMB, POMT2, PPM1A, PSEN1, SYNJ2BP, TIMM9, VIPAR
SYT13	5	CXXC1, MAPRE2, NARS, NDUFAF4, TXNL1
SYT14	2	RPL29, RPL35
SYTL2	14	AK3, CIZ1, CWC15, CWF19L2, MAX, MED22, MPP5, NEK6, NUMB, PCSK7, RRAGA, TIRAP, TMEM218, TRIM14
TAOK1	18	ADD1, ANO10, APEH, CTSO, FYCO1, GLB1, IP6K1, LARS2, MAP4, RBPJ, SEC22C, SLC4A7, TADA3, TBC1D19, TMEM43, USP19, VGLL4, WDR6
TARBP1	1	PLOD1
TBX22	2	JOSD2, TLR4
TCEB3B	6	ACAT1, ATOX1, C5orf15, RRAGA, SIL1, SLC35A4
TCHHL1	4	C9orf21, GALT, GRHPR, SPTLC1
TDRD5	2	FAM175B, WDR11
TDRD6	9	DALRD3, GTF2H5, IFRD2, NDUFAF3, NDUFAF4, RPL29, RRP9, SGPP1, STX7
TEP1	5	NUFIP1, PHF23, RNF167, TSR1, WRAP53
TET1	10	CCNH, FCHO2, HEMK1, IFRD2, MON1A, NSA2, PPP4R1, TMEM161B, TTC38, UHRF2
TEX15	4	ACSF3, MBTPS1, MON1B, MTHFSD
TF	31	ALG2, BAHD1, C9orf21, CCNC, DNAJC25, EHD4, FAM82A2, FBXL4, FBXO30, FOXO3, GNG10, IKBKAP, LYRM2, MANEA, MLLT4, NIPSNAP3A, NPTN, PARVG, PREP, SENP6, SNX9, TGFBR1, TMEM30A, TMEM87A, TSPYL1, UBR1, USP45, VPS18, ZBTB24, ZNF510, ZUFSP
TG	37	ACTR10, ALKBH1, BUD13, CEP76, COQ9, CTU2, DCPS, DHRS7, DLAT, DRG1, ERH, ISCA2, ITPK1, METTL4, MPPE1, MRPL49, MRPS18C, MTHFD1, MYL12B, PGRMC2, PSMA3, PSMG2, PUS3, REXO2, SAC3D1, SEH1L, SMCHD1, STOML2, TIMM9, TMEM126A, TMEM218, TMEM62, TRAPPC4, UQCR10, ZCCHC7, ZMAT5, ZNF259
TGM6	10	ACADVL, CAMTA2, COX10, CRK, MINK1, MUM1, MYO1C, PLD2, PPWD1, ZBTB4
THBS2	1	CDADC1
TIAM1	3	ABHD14B, FLII, MAPKAPK3
TJP1	14	AP1G1, ATP6V1D, CPSF2, DDX24, EIF2S1, ERH, FNTB, MPP5, MTHFD1, SLC39A9, SYNJ2BP, TERF2IP, UBR7, USP10
TLN2	8	IL17RA, MEX3C, PEX26, ROCK1, SLC5A10, WDR7, ZCCHC2, ZNF407
TMC2	1	PERP
TMC5	5	ATMIN, COL4A3BP, GTF2H2B, GTF2H2C, TBC1D12
TMEM108	3	GSR, PHF23, UBXN8
TMEM132B	1	PTEN
TMEM132D	1	B9D1
TMPRSS15	2	DSE, UBE2J1
TNC	32	ALG2, ANP32B, C9orf80, DDX31, DENND1A, EXOSC2, FANCC, FBXW2, FKTN, GTF3C5, INPP5E, INVS, MRPS2, MRRF, NDUFA8, PDCL, PSMB7, QSOX2, SMC2, SPIN1, SYK, TDRD7, TMEM203, TPRN, TTLL11, TUBB2C, UBAC1, UBQLN1, VPS13A, ZMYND19, ZNF367, ZNF782
TNIK	1	HNRNPF
TNKS1BP1	9	ACAA1, CTU2, IFRD2, KLF16, MON1A, PRKCD, RBM5, TUSC2, ULBP2
TNR	8	EIF2S1, ERH, HSP90AA1, JKAMP, PSMA3, SLC38A6, TRMT5, WDR20
TNXB	4	CNOT6, ROCK1, SMCHD1, SS18
TP53	142	ACTL6A, CRYGS, ECE2, FXR1, RFC4, TRA2B, ZNF639, MAP7D3, POLR1E, ZBTB5, BCL11B, DLX5, DLX6, DYNC1I1, CDCA7, KLHL23, SPC25, CECR5, ZNF280A, ZNF280B, DMRT3, PLAA, ATXN10, GTSE1, LDOC1L, MCAT, PARVB, SAMM50, TTLL12, TAF1B, VIT, ADD2, CCT4, FAM161A, OTX1, XPO1, POLR2D, PDCL2, CHEK2, SMARCB1, SNORD125, ZNRF3, EIF4ENIF1, MORC2, PATZ1, PES1, THOC5, ACAT1, CHORDC1, CWF19L2, DDX10, MTMR2, SLC36A4, RCOR2, B…
TPCN2	4	CLASP2, GLB1, GORASP1, OXSM
TPR	3	ETS1, SIDT2, VPS11
TPTE2	4	EFHA1, IFT88, MRP63, SAP18
TRDN	34	APTX, B4GALT1, CBFB, CDH11, CIRH1A, CMTM3, COPS3, COX10, CYB5B, DNAJA1, EIF4A1, FANCG, GABARAP, GCSH, GLG1, KARS, MEIS3P1, NIP7, PHF23, RANGRF, RPL26, SAT2, SIGMAR1, SMU1, STOML2, STX8, TMEM107, TMEM208, TRAPPC1, TRAPPC2L, UBAP1, UBB, UBE2R2, VCP
TRIM58	41	ACTR10, AHSA1, ALKBH1, ANGEL1, ARCN1, ATP6V1D, C2CD2L, CPSF2, DCAF5, DCPS, DDX24, DLST, DPAGT1, EIF2S1, EXD2, ITPK1, MAPK1IP1L, MPP5, MTA1, MTHFD1, NAA30, NEK9, NUMB, PACS2, PCNX, POMT2, PPP2R5E, RDH11, RSPRY1, SETD3, SGPP1, SLC38A7, SLC39A9, SNW1, SRPR, TMED8, VIPAR, VPS11, VTI1B, WDR89, ZFYVE26
TRIML1	2	NSFL1C, PLK1S1
TRO	8	CLEC10A, GRAPL, MLKL, NFAM1, PARVG, SLC10A7, SLC43A2, TRPV2
TRPA1	24	ALKBH5, C1QBP, DHRS7B, EIF4A1, FBXO31, MAP2K4, MED9, MPDU1, NDEL1, NUP88, PAFAH1B1, PHF23, PITPNA, PLD6, PRPSAP2, RPL26, SCO1, SLC5A10, SRR, TNK1, TRIM16, TTC19, UBE2G1, ZNF18
TRPC5	3	B2M, CD97, SNRPN
TRPM1	1	SRPR
TRPM2	3	USPL1, ZMYM2, ZMYM5
TRPM6	10	APTX, C9orf46, METTL11A, MRPS2, PRPSAP2, RPL7A, SDCCAG3, TOR1A, UBAC1, UHRF2
TRRAP	3	CCDC12, MTAP, PLAA
TSHZ2	9	CD164, FAM118B, PM20D2, PSMB1, RARS2, REXO2, SF3B5, TBP, TMEM126A
TSIX	4	ETS1, FLI1, SIK3, TRAPPC6B
TTC14	4	B2M, MND1, RNF166, TMEM192
TTC17	1	CHTF8
TTC21B	4	ACADVL, CYB5D1, SCO1, USP28
TUBGCP5	10	AP3B1, CTDSPL, DHX29, GOLGA4, LHFPL2, LOXL2, MAP4, SEC22C, SH3PXD2B, TMEM87A
TYR	1	LAP3
TYRO3	4	ADAM28, ENTPD4, PTK2B, TNFRSF10B
UBR4	2	FOXP1, HDLBP
UGGT2	1	ZNF253
UGT1A1	9	ATAD1, B3GNT9, EIF4E2, FAM35A, GSTO2, INPP5A, PPP2R2D, PTEN, TRUB1
UNC5C	6	DLAT, FAM190B, MTMR2, NAF1, PDLIM5, SEC31A
UNC79	3	B3GAT3, DNAJC4, TRPT1
USH2A	19	CEP76, CHMP1B, CHURC1, CNIH, HPS4, ITPK1, METTL4, MPPE1, MYL12B, OSBPL1A, PIGH, PTPN2, SEH1L, SGPP1, SLC38A6, SRRD, TFIP11, VAPA, ZC3H14
USP13	2	FXN, TXN
USP24	2	PICK1, TRIP10
USP25	11	ANO10, CASC4, COMMD8, DDX41, EFHA1, EHD4, KPNA3, PARVA, PHF10, SAP18, TMEM87A
USP54	2	TDRD3, UIMC1
USP9X	3	FDX1, PAFAH1B2, ZNF259
UTP20	3	DUS2L, TNFRSF10B, TTC38
UTRN	40	ACTR10, AKAP10, ANKFY1, ATP6V1B2, BIN3, C8orf41, CCDC25, CNOT10, COTL1, CYB5D1, DCTN6, DHRS7, DYNC1LI1, GORASP1, GTF2E2, INTS9, JKAMP, LACE1, LEPROTL1, MAK16, MLYCD, MTHFD1, P2RX5, PAFAH1B1, PDCD6IP, PHF23, PPP2CB, PPWD1, PTTG1IP, RNF167, SLC38A6, TAF7, TMEM173, TMEM66, TNK1, TRMT5, TTC1, UBB, UBXN8, USP43
VCPIP1	3	KLF16, MATK, NDUFS7
VEPH1	1	NUP50
VPS13A	3	FANCC, GALK2, RPUSD2
VPS13C	1	HDLBP
VPS13D	2	ALPK1, TMEM192
VPS8	17	COG4, DDX19A, DHX38, EDC4, GFOD2, HNRNPAB, KIF1C, MARVELD3, MTAP, NOP16, RANBP10, RNF167, SLC35A4, SLC7A6, SLC7A6OS, TMEM107, VAC14
VWF	7	C1QTNF6, ECD, HERC4, ITPK1, SAR1A, VDAC2, VPS26A
WBSCR17	6	CASP8AP2, FOXO3, PM20D2, SENP6, SYNCRIP, ZNF292
WDR17	1	FBLN1
WDR33	5	AHSA1, ATP6V1E1, GRHPR, POLR1E, XRCC6
WDR49	1	SRPR
WDR52	3	CHMP1B, KLHL9, MTAP
WDR96	5	C9orf82, COQ3, DAD1, DTWD1, RPL15
WHSC1L1	10	ANAPC10, ARFIP1, C4orf27, C9orf37, EHMT1, FBXW5, INPP5E, LSM6, NAF1, PPID
WNK1	2	GRAMD4, PTPRE
WNK3	1	PARP8
XDH	1	DHRS7B
XIRP2	9	EDF1, FBXW5, MED27, MRPL41, MRPS2, POLR2C, RPL7A, SSNA1, SURF4
XIST	1	LRRC61
YEATS2	4	GHITM, HSP90AA1, ZFYVE21, ZNF839
YLPM1	13	ACSF3, AP1G1, ARFIP1, CWC27, DDX19B, DIS3L2, FAM192A, MBTPS1, MTHFSD, MUM1, TMEM181, WDR59, XRCC5
ZAN	36	ALKBH8, ANKRD42, BRD3, COBRA1, DCAF5, DENND1A, EXD2, FAM179B, FBXW2, KLHL28, MAPK1IP1L, METTL4, NUMB, OSBPL1A, PCNX, PDCL, PPM1A, PSEN1, PSMD5, PTGR2, PTTG1IP, RAB14, RABGAP1, RNMT, ROCK1, SEH1L, SIDT2, SIK2, SLC15A4, SOCS6, SPCS3, SYNJ2BP, TRIM32, VPS26B, WDR7, ZCCHC2
ZBBX	8	DUS3L, KLF16, MAP2K7, MCOLN1, PNPLA6, SNAPC2, TICAM1, XAB2
ZDBF2	3	METTL4, MYL12A, SMCHD1
ZEB1	4	CUL1, LMBR1, TMUB1, ZNF746
ZEB2	2	ACTR10, PSMA3
ZFHX3	18	C6orf35, CCNC, CD164, FIG4, MTRF1L, NAPG, NUS1, PDSS2, PHACTR2, QRSL1, RMND1, RNF146, SOCS6, TMEM218, UBE2J1, UBE4A, VPS11, ZUFSP
ZFHX4	15	ADH5, BID, BTG3, C4orf3, DMXL2, MANBA, NFAM1, NFKB1, NUS1, PIGY, PPA2, RAP1GDS1, RBPJ, TPST2, UBE2D3
ZFP106	2	RAPGEF2, SMCHD1
ZFP37	15	ARPC5L, ATP6V1G1, COQ4, DPM2, EDF1, MRPL50, PSMA1, PSMB7, RNF141, RPL35, SEC61B, SSNA1, TMEM203, TRUB2, WDR34
ZFYVE26	5	AES, HMG20B, NUBP1, STAP2, ZNF555
ZHX2	35	ACSF3, ALKBH7, APRT, BCAR1, CENPN, CFDP1, CLPP, COX4I1, COX4NB, CRB3, DUS3L, EEF2, FAM96B, FUT5, GADD45B, GPR108, HMG20B, HSBP1, KARS, KLHDC4, LONP1, MAP2K2, NDUFA11, NIP7, NOB1, NUTF2, RNF166, RPL36, SIRT6, SLC7A5, TIMM13, TMEM170A, TMEM208, TXNL4B, WDR59
ZIC4	1	TOMM70A
ZNF107	12	AK3, ATP6V1B2, CD274, FDFT1, GAB1, KCTD9, KLHL9, NUDT18, PPP3CC, SEC24D, TOR1A, YTHDC2
ZNF236	1	MAPK1
ZNF254	6	EIF4A1, MAP2K4, PHF23, PLSCR3, TMEM102, TRAPPC1
ZNF257	6	HSP90AA1, JKAMP, MUDENG, PIGH, SLC38A6, WDR20
ZNF292	1	MTAP
ZNF323	9	ADAT3, CIRBP, DENND1C, GPR108, GPX4, MCOLN1, NFIC, PCP2, WDR18
ZNF407	6	BUD13, EED, PPP2R1B, PUS3, RPUSD4, TMEM218
ZNF423	2	CHD8, EIF3CL
ZNF527	1	TMEM128
ZNF536	2	C9orf78, PPP2R4
ZNF560	1	APIP
ZNF667	24	BIN3, BNIP3L, C8orf41, CCDC25, CHMP7, DCTN6, ERI1, ERICH1, EXTL3, GTF2E2, INTS9, KCTD9, MTMR9, NAT1, PCM1, PPP2CB, PPP3CC, SETX, SORBS3, TMEM66, TNKS, UBXN8, WRN, XPO7
ZNF804A	1	RNF135
ZNF91	1	DIS3
ZP4	2	COTL1, MLKL
ZSCAN1	4	ECHS1, GNPNAT1, HERC4, STK32C
ZSWIM5	21	AP1G1, APRT, ATMIN, CD151, COX4NB, DNAJA2, E2F4, ELMO3, ESRP2, EVI5L, KLHL36, MAP1LC3B, MLYCD, MON1B, MPHOSPH6, NIP7, PDF, POLR2L, THAP11, VPS4A, WDR59
abParts	3	ARHGAP28, CHMP1B, PSMD6
Cohesin	3	ZNF554, NAALAD2, MAP2K1

[truncated: 2 more sheets: Sheet11, Sheet12]
