# Supplementary material for: Systematic discovery of mutation-specific synthetic lethals by mining pan-cancer human primary tumor data
Source: Nat Commun. 2017 May 31;8:15580. doi: 10.1038/ncomms15580 (PMC5460027; doi:10.1038/ncomms15580)
Supplement: Supplementary Data 2 — Number of MiSL candidates that are shared across different numbers of [file ncomms15580-s3.xlsx]

## Sheet: Sheet1
Supplementary Data 2: Summary of MiSL relationships shared across cancer types
This table summarizes the following for each MiSL targetable mutation: Number of Cancers it is present in at > 5% frequency, Number of MiSL Candidates that are shared between n cancers (where n = 2-8)
Gene	Num of Cancers in which Mutation Occurs	2 cancers	3 cancers	4 cancers	5 cancers	6 cancers	7 cancers	8 cancers
IDH1	3	76	15	0	0	0	0	0
DNMT3A	2	0	0	0	0	0	0	0
Cohesin	8	104	12	0	0	0	0	0
KRAS	4	87	10	0	0	0	0	0
RUNX1	2	0	0	0	0	0	0	0
TP53	11	252	155	96	60	22	10	3
A2M	3	0	0	0	0	0	0	0
ABCA13	5	3	0	0	0	0	0	0
ABCA8	3	0	0	0	0	0	0	0
ABCA9	4	0	0	0	0	0	0	0
ABCC11	4	9	1	0	0	0	0	0
ABCC9	5	11	1	0	0	0	0	0
ACACA	2	0	0	0	0	0	0	0
ACAN	4	0	0	0	0	0	0	0
ACLY	2	0	0	0	0	0	0	0
ADAM30	1	0	0	0	0	0	0	0
ADAMTS12	4	4	0	0	0	0	0	0
ADAMTS16	3	2	0	0	0	0	0	0
ADAMTS20	5	0	0	0	0	0	0	0
ADAMTS9	3	0	0	0	0	0	0	0
ADAMTSL3	2	0	0	0	0	0	0	0
AGL	2	1	0	0	0	0	0	0
AHNAK	6	8	0	0	0	0	0	0
AHNAK2	5	23	1	0	0	0	0	0
AKAP9	5	0	0	0	0	0	0	0
ALPK3	3	1	0	0	0	0	0	0
AMOTL1	1	0	0	0	0	0	0	0
ANK1	5	1	0	0	0	0	0	0
ANK3	4	3	0	0	0	0	0	0
ANKRD27	2	3	0	0	0	0	0	0
ANKRD30A	4	2	0	0	0	0	0	0
APOB	6	3	0	0	0	0	0	0
ARHGAP29	2	0	0	0	0	0	0	0
ARHGAP32	2	0	0	0	0	0	0	0
ARHGAP6	2	0	0	0	0	0	0	0
ARID1A	6	21	0	0	0	0	0	0
ARID1B	3	0	0	0	0	0	0	0
ARMC3	2	1	0	0	0	0	0	0
ASH1L	3	1	0	0	0	0	0	0
ASPM	1	0	0	0	0	0	0	0
ASXL2	2	0	0	0	0	0	0	0
ATG2A	1	0	0	0	0	0	0	0
ATM	5	21	2	0	0	0	0	0
ATP10D	3	1	1	0	0	0	0	0
ATP2B2	3	0	0	0	0	0	0	0
ATRX	6	69	4	0	0	0	0	0
BAZ2A	2	4	0	0	0	0	0	0
BAZ2B	2	0	0	0	0	0	0	0
BCLAF1	1	0	0	0	0	0	0	0
BIRC6	5	3	0	0	0	0	0	0
BMX	2	10	0	0	0	0	0	0
BRCA2	5	2	0	0	0	0	0	0
BRWD1	2	7	0	0	0	0	0	0
BTAF1	1	0	0	0	0	0	0	0
C11orf30	2	0	0	0	0	0	0	0
CACNA1C	4	4	0	0	0	0	0	0
CADPS	4	1	0	0	0	0	0	0
CAMTA1	1	0	0	0	0	0	0	0
CDH11	5	2	0	0	0	0	0	0
CELSR1	3	0	0	0	0	0	0	0
CELSR3	4	0	0	0	0	0	0	0
CENPE	3	0	0	0	0	0	0	0
CEP350	4	0	0	0	0	0	0	0
CGN	2	0	0	0	0	0	0	0
CHD1	2	0	0	0	0	0	0	0
CHD2	2	0	0	0	0	0	0	0
CHD4	3	1	0	0	0	0	0	0
CHD7	3	0	0	0	0	0	0	0
CIC	3	190	11	0	0	0	0	0
CIT	2	1	0	0	0	0	0	0
COG8	1	0	0	0	0	0	0	0
COL18A1	2	0	0	0	0	0	0	0
COL19A1	4	0	0	0	0	0	0	0
COL22A1	5	8	1	0	0	0	0	0
COL4A3	3	0	0	0	0	0	0	0
COL5A1	4	0	0	0	0	0	0	0
COL6A3	5	10	0	0	0	0	0	0
COL7A1	3	3	0	0	0	0	0	0
COMP	1	0	0	0	0	0	0	0
CREBBP	5	5	0	0	0	0	0	0
CRNKL1	1	0	0	0	0	0	0	0
CSMD1	7	24	3	1	0	0	0	0
CSMD2	6	23	1	1	0	0	0	0
CSMD3	7	191	16	1	0	0	0	0
CTCF	2	1	0	0	0	0	0	0
CTNND2	1	0	0	0	0	0	0	0
CUBN	7	18	2	0	0	0	0	0
CUL9	3	5	0	0	0	0	0	0
DCC	1	0	0	0	0	0	0	0
DCHS1	3	0	0	0	0	0	0	0
DCHS2	6	11	0	0	0	0	0	0
DENND4A	2	1	0	0	0	0	0	0
DENND5B	2	0	0	0	0	0	0	0
DHX9	2	0	0	0	0	0	0	0
DMBT1	3	0	0	0	0	0	0	0
DMD	6	13	1	0	0	0	0	0
DMXL2	3	6	0	0	0	0	0	0
DNAH10	5	1	0	0	0	0	0	0
DNAH11	6	2	0	0	0	0	0	0
DNAH17	4	0	0	0	0	0	0	0
DNAH2	4	7	0	0	0	0	0	0
DNAH3	6	3	1	0	0	0	0	0
DNAH5	7	36	0	0	0	0	0	0
DNAH8	2	0	0	0	0	0	0	0
DNAJC13	3	4	1	0	0	0	0	0
DOCK1	2	1	0	0	0	0	0	0
DOCK8	1	0	0	0	0	0	0	0
DOPEY2	2	0	0	0	0	0	0	0
DSCAM	3	0	0	0	0	0	0	0
DSG2	2	2	0	0	0	0	0	0
DSP	5	3	0	0	0	0	0	0
DYNC1H1	5	57	2	0	0	0	0	0
EDC4	2	0	0	0	0	0	0	0
EFCAB5	2	3	0	0	0	0	0	0
EFCAB6	3	6	0	0	0	0	0	0
EIF4G3	1	0	0	0	0	0	0	0
ELF3	1	0	0	0	0	0	0	0
EMILIN2	2	0	0	0	0	0	0	0
EP300	4	2	0	0	0	0	0	0
ERBB2	2	0	0	0	0	0	0	0
EXPH5	3	1	0	0	0	0	0	0
FANCA	1	0	0	0	0	0	0	0
FANCI	1	0	0	0	0	0	0	0
FAT1	6	53	3	0	0	0	0	0
FAT2	4	0	0	0	0	0	0	0
FAT3	8	18	1	0	0	0	0	0
FAT4	5	8	1	0	0	0	0	0
FBXW7	4	1	0	0	0	0	0	0
FER1L6	4	3	0	0	0	0	0	0
FGA	3	0	0	0	0	0	0	0
FLG	8	17	1	0	0	0	0	0
FLG2	3	2	0	0	0	0	0	0
FLNA	4	1	0	0	0	0	0	0
FLNB	2	0	0	0	0	0	0	0
FOXP2	3	0	0	0	0	0	0	0
FRAS1	2	0	0	0	0	0	0	0
FREM1	3	2	0	0	0	0	0	0
FREM2	5	13	2	0	0	0	0	0
GARNL3	2	0	0	0	0	0	0	0
GCC2	2	2	0	0	0	0	0	0
GOLGA3	1	0	0	0	0	0	0	0
GOLGB1	3	0	0	0	0	0	0	0
GPR151	1	0	0	0	0	0	0	0
GPR98	6	4	0	0	0	0	0	0
GRIK1	3	0	0	0	0	0	0	0
GRIN2C	1	0	0	0	0	0	0	0
GRM1	4	2	0	0	0	0	0	0
GTF3C3	2	0	0	0	0	0	0	0
HECTD1	2	1	0	0	0	0	0	0
HEG1	2	0	0	0	0	0	0	0
HERC1	3	0	0	0	0	0	0	0
HIP1R	1	0	0	0	0	0	0	0
HIVEP1	3	0	0	0	0	0	0	0
HK1	1	0	0	0	0	0	0	0
HMCN1	5	12	0	0	0	0	0	0
HNRNPUL1	2	3	0	0	0	0	0	0
HRAS	1	0	0	0	0	0	0	0
HUWE1	5	14	1	0	0	0	0	0
HYDIN	8	4	1	0	0	0	0	0
IGSF10	3	0	0	0	0	0	0	0
INO80	2	0	0	0	0	0	0	0
INO80D	1	0	0	0	0	0	0	0
INPP5F	2	3	0	0	0	0	0	0
IPO8	2	0	0	0	0	0	0	0
ITGA8	2	0	0	0	0	0	0	0
ITPR2	2	0	0	0	0	0	0	0
KALRN	3	2	0	0	0	0	0	0
KCNH5	3	1	0	0	0	0	0	0
KCNH6	1	0	0	0	0	0	0	0
KCNT1	2	0	0	0	0	0	0	0
KDM3B	2	3	0	0	0	0	0	0
KIAA0319L	1	0	0	0	0	0	0	0
KIAA0355	1	0	0	0	0	0	0	0
KIAA0368	2	0	0	0	0	0	0	0
KIAA0467	1	0	0	0	0	0	0	0
KIAA0564	2	2	0	0	0	0	0	0
KIAA0754	1	0	0	0	0	0	0	0
KIAA0947	2	0	0	0	0	0	0	0
KIAA1109	2	0	0	0	0	0	0	0
KIAA1632	1	0	0	0	0	0	0	0
KIAA2018	3	1	0	0	0	0	0	0
KIF21A	2	1	0	0	0	0	0	0
KNTC1	2	4	0	0	0	0	0	0
LAMA1	5	2	0	0	0	0	0	0
LAMA3	3	1	0	0	0	0	0	0
LAMC3	3	7	1	0	0	0	0	0
LGR5	2	0	0	0	0	0	0	0
LPHN2	4	0	0	0	0	0	0	0
LRBA	3	0	0	0	0	0	0	0
LRP1	3	1	0	0	0	0	0	0
LRP1B	5	10	0	0	0	0	0	0
LRP2	8	9	3	0	0	0	0	0
LRRC7	5	3	0	0	0	0	0	0
LRRIQ1	4	1	0	0	0	0	0	0
LRRK2	6	20	0	0	0	0	0	0
LTBP1	4	5	0	0	0	0	0	0
LTBP2	2	0	0	0	0	0	0	0
LYST	4	2	0	0	0	0	0	0
MACF1	6	9	0	0	0	0	0	0
MAML3	2	1	0	0	0	0	0	0
MAP1B	4	1	0	0	0	0	0	0
MAP3K5	2	0	0	0	0	0	0	0
2016-03-06	1	0	0	0	0	0	0	0
MAST4	3	13	0	0	0	0	0	0
MCM3AP	2	1	0	0	0	0	0	0
MDC1	3	1	0	0	0	0	0	0
MDN1	6	47	4	0	0	0	0	0
MED12	4	2	0	0	0	0	0	0
MED13	2	0	0	0	0	0	0	0
MICAL2	1	0	0	0	0	0	0	0
MIPOL1	1	0	0	0	0	0	0	0
MKI67	4	7	0	0	0	0	0	0
MLL	3	1	0	0	0	0	0	0
MLL2	3	0	0	0	0	0	0	0
MLL3	4	0	0	0	0	0	0	0
MLL4	2	1	0	0	0	0	0	0
MLLT3	3	0	0	0	0	0	0	0
MMP9	1	0	0	0	0	0	0	0
MPDZ	2	0	0	0	0	0	0	0
MST1R	2	0	0	0	0	0	0	0
MTUS1	2	0	0	0	0	0	0	0
MUC16	9	9	1	0	0	0	0	0
MUC17	4	15	0	0	0	0	0	0
MYBPC1	3	2	0	0	0	0	0	0
MYCBP2	5	0	0	0	0	0	0	0
MYH1	5	49	0	0	0	0	0	0
MYH3	4	0	0	0	0	0	0	0
MYH7	2	0	0	0	0	0	0	0
MYH9	3	1	0	0	0	0	0	0
MYO15A	4	3	0	0	0	0	0	0
MYO5B	2	0	0	0	0	0	0	0
MYO9B	2	0	0	0	0	0	0	0
MYT1L	3	3	0	0	0	0	0	0
NAA25	2	0	0	0	0	0	0	0
NCOA3	2	1	0	0	0	0	0	0
NCOA6	4	8	0	0	0	0	0	0
NCOR2	2	1	0	0	0	0	0	0
NEB	4	7	0	0	0	0	0	0
NF1	7	15	1	0	0	0	0	0
NFE2L2	4	43	2	1	0	0	0	0
NIN	3	1	0	0	0	0	0	0
NLRP2	3	0	0	0	0	0	0	0
NLRP4	3	0	0	0	0	0	0	0
NLRP7	3	2	0	0	0	0	0	0
NLRP9	2	3	0	0	0	0	0	0
NOTCH2	1	0	0	0	0	0	0	0
NUP188	2	0	0	0	0	0	0	0
OBSCN	5	5	0	0	0	0	0	0
ODZ1	5	4	0	0	0	0	0	0
ODZ3	4	0	0	0	0	0	0	0
ODZ4	3	1	0	0	0	0	0	0
OGDH	2	0	0	0	0	0	0	0
OTOF	4	3	0	0	0	0	0	0
OTUD7A	1	0	0	0	0	0	0	0
PAK3	1	0	0	0	0	0	0	0
PCDHA10	2	0	0	0	0	0	0	0
PCDHA6	2	4	0	0	0	0	0	0
PCDHA7	3	2	0	0	0	0	0	0
PCDHA9	2	2	0	0	0	0	0	0
PCDHB5	3	2	0	0	0	0	0	0
PCNT	4	16	0	0	0	0	0	0
PDE1C	4	0	0	0	0	0	0	0
PDZD2	3	5	0	0	0	0	0	0
PIK3CA	8	219	44	0	0	0	0	0
PION	1	0	0	0	0	0	0	0
PKHD1	7	7	1	0	0	0	0	0
PKHD1L1	5	7	0	0	0	0	0	0
POM121L12	4	0	0	0	0	0	0	0
PPFIA1	2	1	0	0	0	0	0	0
PPFIA2	3	0	0	0	0	0	0	0
PPP1R9A	2	0	0	0	0	0	0	0
PRDM16	2	0	0	0	0	0	0	0
PRKDC	2	0	0	0	0	0	0	0
PRX	1	0	0	0	0	0	0	0
PTCH1	2	0	0	0	0	0	0	0
PTPRT	5	0	0	0	0	0	0	0
PTPRZ1	5	8	0	0	0	0	0	0
PUM2	1	0	0	0	0	0	0	0
PXDN	3	1	0	0	0	0	0	0
RANBP2	2	0	0	0	0	0	0	0
RAPGEF2	3	1	0	0	0	0	0	0
RELN	6	9	0	0	0	0	0	0
RERE	2	0	0	0	0	0	0	0
RHOB	1	0	0	0	0	0	0	0
RNF213	6	17	3	0	0	0	0	0
ROBO4	4	1	0	0	0	0	0	0
ROCK2	2	0	0	0	0	0	0	0
ROS1	5	4	0	0	0	0	0	0
RP1L1	4	4	0	0	0	0	0	0
RPS6KC1	2	2	0	0	0	0	0	0
RYR1	6	17	1	0	0	0	0	0
RYR3	6	7	0	0	0	0	0	0
SACS	3	1	0	0	0	0	0	0
SCN11A	3	0	0	0	0	0	0	0
SCN1A	5	2	0	0	0	0	0	0
SCN2A	4	2	0	0	0	0	0	0
SCN3A	5	17	0	0	0	0	0	0
SCN4A	4	13	0	0	0	0	0	0
SEC16A	2	1	0	0	0	0	0	0
SETD2	4	19	0	0	0	0	0	0
SF3B3	1	0	0	0	0	0	0	0
SGK223	1	0	0	0	0	0	0	0
SIGLEC8	2	4	0	0	0	0	0	0
SLC12A4	2	9	0	0	0	0	0	0
SLC39A12	2	0	0	0	0	0	0	0
SLC4A8	2	0	0	0	0	0	0	0
SMARCA4	4	0	0	0	0	0	0	0
SMG1	4	0	0	0	0	0	0	0
SNTG2	1	0	0	0	0	0	0	0
SPEG	4	1	0	0	0	0	0	0
SPEN	4	3	0	0	0	0	0	0
SPHKAP	1	0	0	0	0	0	0	0
SPTA1	7	14	1	0	0	0	0	0
SPTAN1	2	0	0	0	0	0	0	0
SRCAP	3	1	0	0	0	0	0	0
SSPO	6	5	0	0	0	0	0	0
STAB1	2	1	0	0	0	0	0	0
SUV420H1	2	0	0	0	0	0	0	0
SVEP1	2	1	0	0	0	0	0	0
SVIL	3	0	0	0	0	0	0	0
SYNE1	7	13	1	0	0	0	0	0
SYNE2	5	15	0	0	0	0	0	0
SYNJ1	2	0	0	0	0	0	0	0
TACC2	3	5	1	0	0	0	0	0
TAOK2	1	0	0	0	0	0	0	0
TCF20	3	1	0	0	0	0	0	0
TCHH	3	1	0	0	0	0	0	0
TDRD6	3	1	0	0	0	0	0	0
TEP1	3	4	0	0	0	0	0	0
TG	5	32	1	0	0	0	0	0
TLR5	2	4	0	0	0	0	0	0
TNKS1BP1	3	2	0	0	0	0	0	0
TNRC6A	2	0	0	0	0	0	0	0
TNXB	4	1	0	0	0	0	0	0
TOPORS	2	1	0	0	0	0	0	0
TRANK1	3	1	0	0	0	0	0	0
TRERF1	2	0	0	0	0	0	0	0
TRPA1	4	7	1	0	0	0	0	0
TSC1	1	0	0	0	0	0	0	0
TXNIP	1	0	0	0	0	0	0	0
UBQLN2	2	0	0	0	0	0	0	0
UBR4	4	0	0	0	0	0	0	0
USH2A	8	7	1	0	0	0	0	0
UTP20	3	1	0	0	0	0	0	0
UTRN	5	19	1	0	0	0	0	0
VCAN	4	4	0	0	0	0	0	0
VPS13D	4	0	0	0	0	0	0	0
VWF	4	8	0	0	0	0	0	0
XIRP2	6	7	0	0	0	0	0	0
ZBTB22	1	0	0	0	0	0	0	0
ZFHX3	5	13	0	0	0	0	0	0
ZFHX4	8	13	1	0	0	0	0	0
ZNF521	3	0	0	0	0	0	0	0
ZNF536	6	12	3	0	0	0	0	0
ZNF710	1	0	0	0	0	0	0	0
ZP4	3	1	0	0	0	0	0	0
ZZEF1	3	2	0	0	0	0	0	0
ASXL3	4	0	0	0	0	0	0	0
BRCA1	5	1	0	0	0	0	0	0
CACNA1B	4	20	0	0	0	0	0	0
CENPF	4	5	0	0	0	0	0	0
CLSTN2	4	0	0	0	0	0	0	0
DNAH7	4	0	0	0	0	0	0	0
DOCK11	3	0	0	0	0	0	0	0
DST	6	1	0	0	0	0	0	0
EPS8L1	1	0	0	0	0	0	0	0
F5	2	2	0	0	0	0	0	0
KIAA1210	4	4	0	0	0	0	0	0
MUC12	2	1	0	0	0	0	0	0
MUC4	7	27	3	0	0	0	0	0
MUC5B	4	4	0	0	0	0	0	0
MXRA5	3	0	0	0	0	0	0	0
MYH14	2	0	0	0	0	0	0	0
NCKAP5	3	1	0	0	0	0	0	0
ZNF318	3	0	0	0	0	0	0	0
CDH1	2	10	0	0	0	0	0	0
ENSG00000245549	1	0	0	0	0	0	0	0
GATA3	1	0	0	0	0	0	0	0
MAP2K4	1	0	0	0	0	0	0	0
MAP3K1	2	59	0	0	0	0	0	0
NCOR1	3	2	0	0	0	0	0	0
KCNB2	2	0	0	0	0	0	0	0
PCNXL2	3	0	0	0	0	0	0	0
RYR2	7	6	0	0	0	0	0	0
SCN10A	4	1	0	0	0	0	0	0
ENSG00000198786	1	0	0	0	0	0	0	0
ENSG00000210082	2	0	0	0	0	0	0	0
APC	2	25	0	0	0	0	0	0
SDK1	3	1	0	0	0	0	0	0
NRAS	1	0	0	0	0	0	0	0
SMAD4	1	0	0	0	0	0	0	0
ROBO1	3	4	0	0	0	0	0	0
AFF2	2	0	0	0	0	0	0	0
FAM135B	3	0	0	0	0	0	0	0
GRIK3	3	0	0	0	0	0	0	0
HRNR	4	0	0	0	0	0	0	0
ABCA12	4	13	0	0	0	0	0	0
MAP2	4	5	0	0	0	0	0	0
TSHZ2	4	2	0	0	0	0	0	0
PTPRM	3	3	0	0	0	0	0	0
GRIN2A	3	0	0	0	0	0	0	0
FAM47B	3	23	0	0	0	0	0	0
LIFR	2	0	0	0	0	0	0	0
PLXNA4	4	10	0	0	0	0	0	0
ATP10A	4	4	0	0	0	0	0	0
PCDHGA2	1	0	0	0	0	0	0	0
TCF7L2	1	0	0	0	0	0	0	0
TLL1	3	3	0	0	0	0	0	0
GRIA4	4	2	0	0	0	0	0	0
RP1	5	24	1	0	0	0	0	0
CACNA1E	5	6	0	0	0	0	0	0
EGFR	4	1	0	0	0	0	0	0
PTEN	4	37	8	0	0	0	0	0
RB1	4	4	0	0	0	0	0	0
CHEK2	2	0	0	0	0	0	0	0
FKBP9	1	0	0	0	0	0	0	0
PIK3R1	3	7	0	0	0	0	0	0
ACACB	3	0	0	0	0	0	0	0
ADAM6	1	0	0	0	0	0	0	0
ADCY2	4	0	0	0	0	0	0	0
ADCY8	3	2	0	0	0	0	0	0
ALMS1	2	0	0	0	0	0	0	0
ANK2	4	7	0	0	0	0	0	0
ANKRD17	4	3	0	0	0	0	0	0
ANO5	3	0	0	0	0	0	0	0
ATP10B	2	0	0	0	0	0	0	0
ATR	3	2	0	0	0	0	0	0
ATRNL1	3	0	0	0	0	0	0	0
BRWD3	4	48	1	0	0	0	0	0
C12orf51	3	1	0	0	0	0	0	0
C21orf99	1	0	0	0	0	0	0	0
CASP8	2	24	0	0	0	0	0	0
CDH10	3	2	0	0	0	0	0	0
CDH19	2	0	0	0	0	0	0	0
CDH9	3	1	0	0	0	0	0	0
CDKN2A	1	0	0	0	0	0	0	0
CNTNAP2	5	23	0	0	0	0	0	0
CNTNAP5	5	2	0	0	0	0	0	0
COL11A1	4	1	0	0	0	0	0	0
COL24A1	2	0	0	0	0	0	0	0
CPAMD8	3	1	0	0	0	0	0	0
CRB1	2	0	0	0	0	0	0	0
CUX1	3	2	0	0	0	0	0	0
DNAH9	4	1	0	0	0	0	0	0
DOCK2	1	0	0	0	0	0	0	0
EPB41L3	4	2	0	0	0	0	0	0
FAM47C	2	1	0	0	0	0	0	0
FAM75A6	2	2	0	0	0	0	0	0
FBN2	4	0	0	0	0	0	0	0
FBN3	3	0	0	0	0	0	0	0
FCGBP	3	12	0	0	0	0	0	0
FLJ36000	2	0	0	0	0	0	0	0
FRG1B	3	0	0	0	0	0	0	0
FSCB	4	2	0	0	0	0	0	0
GRM3	3	0	0	0	0	0	0	0
HEATR7B2	2	0	0	0	0	0	0	0
HERC2	2	0	0	0	0	0	0	0
HFM1	4	3	0	0	0	0	0	0
HSD17B7P2	2	0	0	0	0	0	0	0
HSPG2	2	1	0	0	0	0	0	0
IL1RAPL1	4	1	0	0	0	0	0	0
JUB	1	0	0	0	0	0	0	0
KCNT2	4	2	0	0	0	0	0	0
KIAA1409	2	0	0	0	0	0	0	0
KIAA2022	3	1	0	0	0	0	0	0
LOC284232	1	0	0	0	0	0	0	0
LOC646214	3	0	0	0	0	0	0	0
LRRC4C	3	0	0	0	0	0	0	0
LRRTM1	1	0	0	0	0	0	0	0
MAGEC1	4	0	0	0	0	0	0	0
MDGA2	4	2	0	0	0	0	0	0
MED12L	4	4	0	0	0	0	0	0
MGAM	4	26	0	0	0	0	0	0
MST1P9	2	1	0	0	0	0	0	0
MYH10	2	5	0	0	0	0	0	0
MYH2	2	0	0	0	0	0	0	0
MYH4	5	11	2	0	0	0	0	0
MYH8	4	3	0	0	0	0	0	0
MYO16	3	7	0	0	0	0	0	0
NAV3	4	2	0	0	0	0	0	0
NBAS	2	0	0	0	0	0	0	0
NBPF1	3	4	0	0	0	0	0	0
NLRP12	4	2	0	0	0	0	0	0
NOTCH1	5	8	0	0	0	0	0	0
NOTCH3	2	4	0	0	0	0	0	0
NRXN1	4	1	0	0	0	0	0	0
NSD1	3	5	0	0	0	0	0	0
ODZ2	2	0	0	0	0	0	0	0
PAPPA2	4	0	0	0	0	0	0	0
PCDH10	3	1	0	0	0	0	0	0
PCDH11X	3	1	0	0	0	0	0	0
PCDH15	3	0	0	0	0	0	0	0
PCDHA13	2	0	0	0	0	0	0	0
PCDHA3	2	1	0	0	0	0	0	0
PCLO	3	0	0	0	0	0	0	0
PCNX	4	7	2	0	0	0	0	0
PEG3	4	2	0	0	0	0	0	0
PLCE1	2	0	0	0	0	0	0	0
PLCH1	3	2	0	0	0	0	0	0
PLXNA1	3	1	0	0	0	0	0	0
POM121L9P	1	0	0	0	0	0	0	0
POTEC	1	0	0	0	0	0	0	0
PRDM9	2	0	0	0	0	0	0	0
PRKD1	4	0	0	0	0	0	0	0
PTPRB	3	5	0	0	0	0	0	0
PTPRC	3	0	0	0	0	0	0	0
PXDNL	4	0	0	0	0	0	0	0
RIMS2	4	13	0	0	0	0	0	0
SI	3	1	0	0	0	0	0	0
SIM1	3	1	0	0	0	0	0	0
SLC4A4	3	1	0	0	0	0	0	0
SLIT2	4	6	0	0	0	0	0	0
SLITRK3	1	0	0	0	0	0	0	0
SLITRK5	3	0	0	0	0	0	0	0
SPRYD5	1	0	0	0	0	0	0	0
TAF1L	3	0	0	0	0	0	0	0
THSD7B	1	0	0	0	0	0	0	0
TNIK	3	4	0	0	0	0	0	0
TNN	3	0	0	0	0	0	0	0
TPTE	1	0	0	0	0	0	0	0
UBR5	3	6	1	0	0	0	0	0
USP9X	4	2	1	0	0	0	0	0
VPS13B	3	1	0	0	0	0	0	0
VPS13C	3	0	0	0	0	0	0	0
WASH2P	1	0	0	0	0	0	0	0
WASH3P	2	0	0	0	0	0	0	0
XIST	3	0	0	0	0	0	0	0
ZAN	4	11	0	0	0	0	0	0
ZNF208	3	0	0	0	0	0	0	0
ZNF804A	4	0	0	0	0	0	0	0
BAP1	1	0	0	0	0	0	0	0
KDM5C	2	0	0	0	0	0	0	0
MTOR	4	3	0	0	0	0	0	0
PBRM1	2	0	0	0	0	0	0	0
Unknown	1	0	0	0	0	0	0	0
VHL	1	0	0	0	0	0	0	0
AL117485	2	0	0	0	0	0	0	0
ANKRD30BP2	1	0	0	0	0	0	0	0
FUBP1	1	0	0	0	0	0	0	0
MGC70870	2	1	0	0	0	0	0	0
PCDHAC2	4	2	0	0	0	0	0	0
PCDHGC5	2	0	0	0	0	0	0	0
X97876	2	1	0	0	0	0	0	0
ZNF845	1	0	0	0	0	0	0	0
abParts	3	5	0	0	0	0	0	0
A2ML1	3	2	0	0	0	0	0	0
ABCA1	1	0	0	0	0	0	0	0
ABCB1	3	0	0	0	0	0	0	0
ABCB5	2	0	0	0	0	0	0	0
ACSM2A	2	0	0	0	0	0	0	0
ACTRT1	2	2	0	0	0	0	0	0
ADAM19	1	0	0	0	0	0	0	0
ADAM2	2	0	0	0	0	0	0	0
ADAM23	3	8	0	0	0	0	0	0
ADAMTS14	1	0	0	0	0	0	0	0
ADAMTS18	1	0	0	0	0	0	0	0
ADAMTS19	3	3	0	0	0	0	0	0
ADAMTS7	2	2	0	0	0	0	0	0
ADAMTSL1	2	1	0	0	0	0	0	0
ADCY1	3	14	0	0	0	0	0	0
ADCY10	1	0	0	0	0	0	0	0
ADCY5	2	0	0	0	0	0	0	0
AEBP1	1	0	0	0	0	0	0	0
AKAP6	2	1	0	0	0	0	0	0
ALK	1	0	0	0	0	0	0	0
ALPK1	2	3	0	0	0	0	0	0
ALPK2	3	0	0	0	0	0	0	0
AMPH	2	0	0	0	0	0	0	0
ANKRD20A9P	1	0	0	0	0	0	0	0
ANKRD30B	2	2	0	0	0	0	0	0
ANO4	3	7	0	0	0	0	0	0
ANP32C	1	0	0	0	0	0	0	0
ARAP2	3	2	0	0	0	0	0	0
ARFGEF1	2	0	0	0	0	0	0	0
ARHGAP35	3	3	0	0	0	0	0	0
ARHGAP36	2	0	0	0	0	0	0	0
ARHGEF12	2	0	0	0	0	0	0	0
ARID2	3	3	0	0	0	0	0	0
ARPP21	1	0	0	0	0	0	0	0
ASTN1	2	0	0	0	0	0	0	0
ASTN2	2	1	0	0	0	0	0	0
ATP1A2	3	0	0	0	0	0	0	0
ATP2B3	2	0	0	0	0	0	0	0
ATP7A	3	5	0	0	0	0	0	0
ATP7B	1	0	0	0	0	0	0	0
ATP8B4	2	0	0	0	0	0	0	0
BAGE1	1	0	0	0	0	0	0	0
BAI3	2	1	0	0	0	0	0	0
BCAN	3	0	0	0	0	0	0	0
BCHE	3	4	0	0	0	0	0	0
BCORL1	3	1	0	0	0	0	0	0
BNC2	3	6	0	0	0	0	0	0
BOD1L1	2	0	0	0	0	0	0	0
BRAF	1	0	0	0	0	0	0	0
BSN	3	0	0	0	0	0	0	0
C11orf41	3	0	0	0	0	0	0	0
C1orf173	2	1	0	0	0	0	0	0
C6	1	0	0	0	0	0	0	0
C7	3	3	0	0	0	0	0	0
CACNA1F	3	1	0	0	0	0	0	0
CACNA1G	3	1	0	0	0	0	0	0
CACNA1I	1	0	0	0	0	0	0	0
CACNA1S	3	0	0	0	0	0	0	0
CACNA2D1	2	0	0	0	0	0	0	0
CACNA2D4	3	0	0	0	0	0	0	0
CAD	3	19	0	0	0	0	0	0
CAPN6	3	1	0	0	0	0	0	0
CASR	3	1	0	0	0	0	0	0
CCKBR	1	0	0	0	0	0	0	0
CD109	1	0	0	0	0	0	0	0
CD163L1	4	7	0	0	0	0	0	0
CD1E	1	0	0	0	0	0	0	0
CDH12	2	0	0	0	0	0	0	0
CDH18	2	0	0	0	0	0	0	0
CDH20	1	0	0	0	0	0	0	0
CDH23	3	3	0	0	0	0	0	0
CDH4	2	0	0	0	0	0	0	0
CDH7	3	1	0	0	0	0	0	0
CDH8	3	1	0	0	0	0	0	0
CDHR2	2	0	0	0	0	0	0	0
CHD6	3	2	0	0	0	0	0	0
CHD8	3	1	0	0	0	0	0	0
CHL1	2	0	0	0	0	0	0	0
CHRM3	1	0	0	0	0	0	0	0
CLCA2	2	0	0	0	0	0	0	0
CLCN1	1	0	0	0	0	0	0	0
CMYA5	3	1	0	0	0	0	0	0
CNTN3	1	0	0	0	0	0	0	0
CNTN4	3	1	0	0	0	0	0	0
CNTN5	2	0	0	0	0	0	0	0
CNTNAP4	3	6	0	0	0	0	0	0
COBL	2	1	0	0	0	0	0	0
COL12A1	3	2	0	0	0	0	0	0
COL14A1	2	0	0	0	0	0	0	0
COL15A1	3	3	0	0	0	0	0	0
COL21A1	2	0	0	0	0	0	0	0
COL3A1	3	1	0	0	0	0	0	0
COL4A1	2	0	0	0	0	0	0	0
COL4A2	1	0	0	0	0	0	0	0
COL4A6	3	1	0	0	0	0	0	0
COL6A2	2	1	0	0	0	0	0	0
COL9A1	1	0	0	0	0	0	0	0
CPS1	4	2	0	0	0	0	0	0
CR2	3	2	0	0	0	0	0	0
CT47B1	2	6	0	0	0	0	0	0
CTCFL	2	0	0	0	0	0	0	0
CTTNBP2	2	0	0	0	0	0	0	0
CUX2	1	0	0	0	0	0	0	0
CXorf22	2	2	0	0	0	0	0	0
CYP11B2	1	0	0	0	0	0	0	0
DACT1	2	0	0	0	0	0	0	0
DBC1	3	1	0	0	0	0	0	0
DCAF12L1	2	0	0	0	0	0	0	0
DCDC5	2	0	0	0	0	0	0	0
DDX12P	1	0	0	0	0	0	0	0
DENND2A	1	0	0	0	0	0	0	0
DGKB	3	19	0	0	0	0	0	0
DLC1	1	0	0	0	0	0	0	0
DLG5	2	0	0	0	0	0	0	0
DMXL1	3	1	0	0	0	0	0	0
DNAH1	3	2	0	0	0	0	0	0
DOCK3	2	1	0	0	0	0	0	0
DOCK4	2	0	0	0	0	0	0	0
DSC2	1	0	0	0	0	0	0	0
DSC3	2	0	0	0	0	0	0	0
DSCAML1	3	0	0	0	0	0	0	0
DSG1	3	0	0	0	0	0	0	0
DSG3	2	1	0	0	0	0	0	0
DTNA	2	0	0	0	0	0	0	0
DUSP27	2	0	0	0	0	0	0	0
EGFLAM	2	2	0	0	0	0	0	0
ELTD1	2	0	0	0	0	0	0	0
EMR1	3	0	0	0	0	0	0	0
EP400	3	0	0	0	0	0	0	0
EPHA6	3	5	0	0	0	0	0	0
EPHA7	1	0	0	0	0	0	0	0
EPHB1	3	2	0	0	0	0	0	0
EXOC4	1	0	0	0	0	0	0	0
EYA1	2	3	0	0	0	0	0	0
EYS	2	1	0	0	0	0	0	0
F13A1	1	0	0	0	0	0	0	0
F8	2	0	0	0	0	0	0	0
FAM171A1	2	0	0	0	0	0	0	0
FAM47A	3	0	0	0	0	0	0	0
FAM5C	2	0	0	0	0	0	0	0
FAM75C1	2	3	0	0	0	0	0	0
FAM75D1	3	6	0	0	0	0	0	0
FAM83B	3	10	0	0	0	0	0	0
FANCM	1	0	0	0	0	0	0	0
FBXL7	1	0	0	0	0	0	0	0
FCRL5	3	6	0	0	0	0	0	0
FHOD3	2	5	0	0	0	0	0	0
FLJ43315	1	0	0	0	0	0	0	0
FLRT2	1	0	0	0	0	0	0	0
FOLH1	1	0	0	0	0	0	0	0
FRMPD1	3	2	0	0	0	0	0	0
FRY	3	5	0	0	0	0	0	0
FRYL	3	0	0	0	0	0	0	0
FSIP2	1	0	0	0	0	0	0	0
GABRA5	1	0	0	0	0	0	0	0
GABRB3	2	0	0	0	0	0	0	0
GABRG1	2	0	0	0	0	0	0	0
GABRQ	3	0	0	0	0	0	0	0
GAD2	3	0	0	0	0	0	0	0
GALNT13	3	1	0	0	0	0	0	0
GLDC	2	11	0	0	0	0	0	0
GLG1	2	0	0	0	0	0	0	0
GLI3	3	5	0	0	0	0	0	0
GP2	1	0	0	0	0	0	0	0
GRIA2	1	0	0	0	0	0	0	0
GRID1	3	1	0	0	0	0	0	0
GRIK2	2	1	0	0	0	0	0	0
GRIK4	1	0	0	0	0	0	0	0
GRM7	3	0	0	0	0	0	0	0
GRM8	3	0	0	0	0	0	0	0
GTF3C1	2	0	0	0	0	0	0	0
GUCY1A2	2	0	0	0	0	0	0	0
GUCY2F	3	3	0	0	0	0	0	0
HCFC1	2	1	0	0	0	0	0	0
HCRTR2	1	0	0	0	0	0	0	0
HEATR1	2	4	0	0	0	0	0	0
HECW2	3	0	0	0	0	0	0	0
HEPH	2	1	0	0	0	0	0	0
HEPHL1	3	2	0	0	0	0	0	0
HGF	2	0	0	0	0	0	0	0
HHIPL2	2	0	0	0	0	0	0	0
HIVEP2	3	5	0	0	0	0	0	0
HIVEP3	3	2	0	0	0	0	0	0
HTR1E	1	0	0	0	0	0	0	0
IGF2R	3	7	0	0	0	0	0	0
IGSF1	2	0	0	0	0	0	0	0
IGSF3	1	0	0	0	0	0	0	0
IGSF9B	3	0	0	0	0	0	0	0
IL16	2	0	0	0	0	0	0	0
IL7R	1	0	0	0	0	0	0	0
IMPG1	3	1	0	0	0	0	0	0
INPP4B	2	0	0	0	0	0	0	0
INSC	2	0	0	0	0	0	0	0
INSRR	2	0	0	0	0	0	0	0
IQGAP2	2	8	0	0	0	0	0	0
IRS4	2	0	0	0	0	0	0	0
ITGA4	1	0	0	0	0	0	0	0
ITGAD	2	2	0	0	0	0	0	0
ITGAL	2	5	0	0	0	0	0	0
ITGAM	3	0	0	0	0	0	0	0
ITGAX	3	1	0	0	0	0	0	0
ITIH5	2	0	0	0	0	0	0	0
ITIH6	1	0	0	0	0	0	0	0
ITSN1	2	0	0	0	0	0	0	0
KANK4	1	0	0	0	0	0	0	0
KCNA5	3	2	0	0	0	0	0	0
KCNB1	1	0	0	0	0	0	0	0
KCNC2	1	0	0	0	0	0	0	0
KCND2	3	0	0	0	0	0	0	0
KCNH1	3	8	0	0	0	0	0	0
KCNH7	1	0	0	0	0	0	0	0
KCNH8	2	0	0	0	0	0	0	0
KCNJ18	1	0	0	0	0	0	0	0
KCNJ3	3	1	0	0	0	0	0	0
KCNU1	2	0	0	0	0	0	0	0
KEAP1	2	1	0	0	0	0	0	0
KEL	2	0	0	0	0	0	0	0
KIF13A	2	0	0	0	0	0	0	0
KIF19	1	0	0	0	0	0	0	0
KIF1A	2	3	0	0	0	0	0	0
KIF21B	2	2	0	0	0	0	0	0
KIF2B	2	0	0	0	0	0	0	0
KIF4B	2	15	0	0	0	0	0	0
KIF5A	3	3	0	0	0	0	0	0
KLHL1	3	1	0	0	0	0	0	0
KLHL38	1	0	0	0	0	0	0	0
KLHL4	2	0	0	0	0	0	0	0
L1CAM	3	30	1	0	0	0	0	0
LAMA5	3	0	0	0	0	0	0	0
LAMB1	2	0	0	0	0	0	0	0
LEPR	1	0	0	0	0	0	0	0
LILRA1	2	0	0	0	0	0	0	0
LILRB3	2	0	0	0	0	0	0	0
LPHN3	2	0	0	0	0	0	0	0
LPPR4	2	1	0	0	0	0	0	0
LRFN2	3	0	0	0	0	0	0	0
LRFN5	3	0	0	0	0	0	0	0
LRP4	3	2	0	0	0	0	0	0
LRRTM4	2	0	0	0	0	0	0	0
MAGEA12	1	0	0	0	0	0	0	0
MAGEC3	3	1	0	0	0	0	0	0
MAGI2	3	4	0	0	0	0	0	0
MAP3K4	2	0	0	0	0	0	0	0
MED13L	3	1	0	0	0	0	0	0
MET	2	0	0	0	0	0	0	0
MICAL3	2	3	0	0	0	0	0	0
MKRN3	1	0	0	0	0	0	0	0
MMP16	3	0	0	0	0	0	0	0
MMP2	1	0	0	0	0	0	0	0
MMRN1	2	0	0	0	0	0	0	0
MORC1	1	0	0	0	0	0	0	0
MS4A14	2	0	0	0	0	0	0	0
MTUS2	2	1	0	0	0	0	0	0
MUC3A	2	0	0	0	0	0	0	0
MUC7	1	0	0	0	0	0	0	0
MYH11	3	0	0	0	0	0	0	0
MYH13	2	0	0	0	0	0	0	0
MYO10	3	2	0	0	0	0	0	0
MYO3B	1	0	0	0	0	0	0	0
MYO7A	3	3	0	0	0	0	0	0
MYO7B	3	2	0	0	0	0	0	0
MYOCD	3	1	0	0	0	0	0	0
MYOM2	3	4	0	0	0	0	0	0
MYPN	2	0	0	0	0	0	0	0
MYT1	2	0	0	0	0	0	0	0
NALCN	3	43	0	0	0	0	0	0
NBEA	4	17	0	0	0	0	0	0
NCAPD3	2	7	0	0	0	0	0	0
NDST4	2	0	0	0	0	0	0	0
NELL1	2	0	0	0	0	0	0	0
NES	3	1	0	0	0	0	0	0
NETO1	3	1	0	0	0	0	0	0
NFASC	2	1	0	0	0	0	0	0
NID1	2	0	0	0	0	0	0	0
NID2	2	0	0	0	0	0	0	0
NLGN1	3	4	0	0	0	0	0	0
NLGN4X	3	2	0	0	0	0	0	0
NLRP14	3	1	0	0	0	0	0	0
NLRP3	1	0	0	0	0	0	0	0
NLRP5	3	0	0	0	0	0	0	0
NOS1	2	0	0	0	0	0	0	0
NPC1L1	2	0	0	0	0	0	0	0
NPY5R	2	0	0	0	0	0	0	0
NRCAM	2	0	0	0	0	0	0	0
NRG3	3	9	1	0	0	0	0	0
NTNG1	1	0	0	0	0	0	0	0
NTRK3	2	0	0	0	0	0	0	0
NYAP2	2	0	0	0	0	0	0	0
OCA2	3	2	0	0	0	0	0	0
OGDHL	2	0	0	0	0	0	0	0
OLFM4	1	0	0	0	0	0	0	0
OLFML2B	2	2	0	0	0	0	0	0
OR10AG1	2	0	0	0	0	0	0	0
OR14C36	2	0	0	0	0	0	0	0
OR2G3	1	0	0	0	0	0	0	0
OR2L2	1	0	0	0	0	0	0	0
OR2L3	1	0	0	0	0	0	0	0
OR2M2	3	0	0	0	0	0	0	0
OR2M5	1	0	0	0	0	0	0	0
OR2M7	2	0	0	0	0	0	0	0
OR2T11	1	0	0	0	0	0	0	0
OR2T2	1	0	0	0	0	0	0	0
OR2T33	2	0	0	0	0	0	0	0
OR4A16	1	0	0	0	0	0	0	0
OR4A5	1	0	0	0	0	0	0	0
OR4C16	2	0	0	0	0	0	0	0
OR4C3	1	0	0	0	0	0	0	0
OR4K1	1	0	0	0	0	0	0	0
OR4K2	1	0	0	0	0	0	0	0
OR4N3P	1	0	0	0	0	0	0	0
OR4N4	2	0	0	0	0	0	0	0
OR4Q3	1	0	0	0	0	0	0	0
OR5D16	1	0	0	0	0	0	0	0
OR5F1	3	3	0	0	0	0	0	0
OR5J2	1	0	0	0	0	0	0	0
OR5L1	1	0	0	0	0	0	0	0
OR5L2	1	0	0	0	0	0	0	0
OR5T2	1	0	0	0	0	0	0	0
OR6K2	1	0	0	0	0	0	0	0
OR8H2	1	0	0	0	0	0	0	0
OTOGL	2	0	0	0	0	0	0	0
OTOP1	1	0	0	0	0	0	0	0
OVCH1	2	0	0	0	0	0	0	0
OVOS2	2	0	0	0	0	0	0	0
PAK7	1	0	0	0	0	0	0	0
PARD3B	1	0	0	0	0	0	0	0
PASD1	2	0	0	0	0	0	0	0
PCDH17	2	0	0	0	0	0	0	0
PCDHB10	2	0	0	0	0	0	0	0
PCDHB11	2	1	0	0	0	0	0	0
PCDHB12	3	0	0	0	0	0	0	0
PCDHB14	3	1	0	0	0	0	0	0
PCDHB15	2	2	0	0	0	0	0	0
PCDHB16	2	4	0	0	0	0	0	0
PCDHB3	2	0	0	0	0	0	0	0
PCDHB4	2	0	0	0	0	0	0	0
PCDHB6	3	1	0	0	0	0	0	0
PCDHB7	3	1	0	0	0	0	0	0
PCDHB8	3	0	0	0	0	0	0	0
PCDHB9	1	0	0	0	0	0	0	0
PCSK5	2	13	0	0	0	0	0	0
PDE11A	3	3	0	0	0	0	0	0
PDGFRA	3	1	0	0	0	0	0	0
PDHA2	1	0	0	0	0	0	0	0
PDZRN3	2	0	0	0	0	0	0	0
PGK2	1	0	0	0	0	0	0	0
PIK3C2B	1	0	0	0	0	0	0	0
PIK3CG	3	2	0	0	0	0	0	0
PKD1	1	0	0	0	0	0	0	0
PKD1L2	3	2	0	0	0	0	0	0
PLCB1	2	0	0	0	0	0	0	0
PLCL1	3	1	0	0	0	0	0	0
PLG	2	0	0	0	0	0	0	0
PLXNA2	2	0	0	0	0	0	0	0
PLXNA3	2	2	0	0	0	0	0	0
POSTN	2	0	0	0	0	0	0	0
POTEE	3	1	0	0	0	0	0	0
POTEG	1	0	0	0	0	0	0	0
PPARGC1A	1	0	0	0	0	0	0	0
PPP1R3A	4	9	0	0	0	0	0	0
PREX1	3	0	0	0	0	0	0	0
PREX2	2	2	0	0	0	0	0	0
PRG4	2	0	0	0	0	0	0	0
PRKCB	2	0	0	0	0	0	0	0
PROS1	2	0	0	0	0	0	0	0
PRRC2C	3	0	0	0	0	0	0	0
PRUNE2	3	2	0	0	0	0	0	0
PSG11	1	0	0	0	0	0	0	0
PSG4	1	0	0	0	0	0	0	0
PTCHD2	2	0	0	0	0	0	0	0
PTCHD3	3	0	0	0	0	0	0	0
PTCHD4	3	0	0	0	0	0	0	0
PTPRD	3	1	0	0	0	0	0	0
PTPRN2	3	1	0	0	0	0	0	0
PYHIN1	2	0	0	0	0	0	0	0
RAD51AP2	2	0	0	0	0	0	0	0
RAG1	2	1	0	0	0	0	0	0
RALGAPB	3	0	0	0	0	0	0	0
RASAL2	3	0	0	0	0	0	0	0
RBFOX1	2	4	0	0	0	0	0	0
RBM10	2	0	0	0	0	0	0	0
RBP3	1	0	0	0	0	0	0	0
REG3A	1	0	0	0	0	0	0	0
RGAG1	3	1	0	0	0	0	0	0
RGPD3	2	2	0	0	0	0	0	0
RICTOR	2	2	0	0	0	0	0	0
RIF1	2	1	0	0	0	0	0	0
ROBO2	3	0	0	0	0	0	0	0
ROR2	1	0	0	0	0	0	0	0
RTN1	2	0	0	0	0	0	0	0
RTTN	3	1	0	0	0	0	0	0
SAMD9	2	3	0	0	0	0	0	0
SAMD9L	3	1	0	0	0	0	0	0
SCAND3	3	5	0	0	0	0	0	0
SCN5A	3	5	0	0	0	0	0	0
SDHAP2	1	0	0	0	0	0	0	0
SEMA5A	2	0	0	0	0	0	0	0
SEMA6D	3	8	0	0	0	0	0	0
SERPINB3	2	0	0	0	0	0	0	0
SETX	3	2	0	0	0	0	0	0
SEZ6L	2	0	0	0	0	0	0	0
SFMBT2	3	0	0	0	0	0	0	0
SGIP1	2	0	0	0	0	0	0	0
SHPRH	2	0	0	0	0	0	0	0
SIGLEC1	2	0	0	0	0	0	0	0
SIGLEC10	3	2	0	0	0	0	0	0
SIGLEC12	1	0	0	0	0	0	0	0
SIPA1L1	3	4	0	0	0	0	0	0
SIPA1L2	3	4	0	0	0	0	0	0
SLC17A6	2	0	0	0	0	0	0	0
SLC1A3	1	0	0	0	0	0	0	0
SLC25A51P1	1	0	0	0	0	0	0	0
SLC26A3	2	7	0	0	0	0	0	0
SLC26A7	3	3	0	0	0	0	0	0
SLC6A5	3	0	0	0	0	0	0	0
SLC8A1	3	4	0	0	0	0	0	0
SLC9A4	1	0	0	0	0	0	0	0
SLIT3	3	0	0	0	0	0	0	0
SLITRK1	3	2	0	0	0	0	0	0
SLITRK2	3	1	0	0	0	0	0	0
SLITRK4	2	2	0	0	0	0	0	0
SLITRK6	2	0	0	0	0	0	0	0
SNRPN	1	0	0	0	0	0	0	0
SOGA2	2	2	0	0	0	0	0	0
SORCS1	3	0	0	0	0	0	0	0
SPAM1	2	0	0	0	0	0	0	0
SPEF2	3	4	0	0	0	0	0	0
SPTB	3	0	0	0	0	0	0	0
SRGAP3	1	0	0	0	0	0	0	0
ST6GAL2	1	0	0	0	0	0	0	0
STAB2	4	3	0	0	0	0	0	0
STK11	1	0	0	0	0	0	0	0
STXBP5L	3	1	0	0	0	0	0	0
SUPT6H	2	0	0	0	0	0	0	0
TAS1R2	2	1	0	0	0	0	0	0
TBC1D3P2	1	0	0	0	0	0	0	0
TCHHL1	2	0	0	0	0	0	0	0
TCRA	1	0	0	0	0	0	0	0
TECTA	2	0	0	0	0	0	0	0
TET1	3	9	0	0	0	0	0	0
TEX14	2	1	0	0	0	0	0	0
TEX15	3	5	0	0	0	0	0	0
TGM6	3	2	0	0	0	0	0	0
THBS2	3	0	0	0	0	0	0	0
THOC2	2	1	0	0	0	0	0	0
TIAM1	3	2	0	0	0	0	0	0
TLL2	2	2	0	0	0	0	0	0
TLN2	3	1	0	0	0	0	0	0
TMEM132D	4	0	0	0	0	0	0	0
TNC	3	9	0	0	0	0	0	0
TNR	3	0	0	0	0	0	0	0
TNS1	2	1	0	0	0	0	0	0
TRIM51	1	0	0	0	0	0	0	0
TRIM58	2	0	0	0	0	0	0	0
TRIML1	2	0	0	0	0	0	0	0
TRIOBP	2	0	0	0	0	0	0	0
TRO	3	2	0	0	0	0	0	0
TRPC5	3	3	0	0	0	0	0	0
TRPM1	3	1	0	0	0	0	0	0
TRPM2	3	0	0	0	0	0	0	0
TRPM3	1	0	0	0	0	0	0	0
TRPM6	3	2	0	0	0	0	0	0
TRPM8	2	0	0	0	0	0	0	0
TRPV5	1	0	0	0	0	0	0	0
TRRAP	3	3	0	0	0	0	0	0
TSHZ3	2	12	0	0	0	0	0	0
TSIX	2	0	0	0	0	0	0	0
UBA6	2	1	0	0	0	0	0	0
UBE2MP1	1	0	0	0	0	0	0	0
UGT2B10	1	0	0	0	0	0	0	0
UHRF1BP1	2	0	0	0	0	0	0	0
UNC5C	2	1	0	0	0	0	0	0
UNC79	3	0	0	0	0	0	0	0
URB2	2	0	0	0	0	0	0	0
USP29	1	0	0	0	0	0	0	0
USP34	2	0	0	0	0	0	0	0
VCAM1	1	0	0	0	0	0	0	0
VWA3B	2	0	0	0	0	0	0	0
WDR49	2	1	0	0	0	0	0	0
WSCD2	1	0	0	0	0	0	0	0
ZC3H13	2	0	0	0	0	0	0	0
ZCCHC5	2	0	0	0	0	0	0	0
ZEB1	3	2	0	0	0	0	0	0
ZEB2	3	0	0	0	0	0	0	0
ZIC4	2	0	0	0	0	0	0	0
ZNF257	3	2	0	0	0	0	0	0
ZNF423	2	0	0	0	0	0	0	0
ZNF638	2	0	0	0	0	0	0	0
ZNF676	1	0	0	0	0	0	0	0
ZSWIM2	1	0	0	0	0	0	0	0
ABCA2	2	0	0	0	0	0	0	0
ABCA4	2	0	0	0	0	0	0	0
ABCA7	2	3	0	0	0	0	0	0
ABCB4	2	4	0	0	0	0	0	0
ABCC10	1	0	0	0	0	0	0	0
ABCC12	2	0	0	0	0	0	0	0
ABCC8	2	2	0	0	0	0	0	0
ABCD2	1	0	0	0	0	0	0	0
ABCG8	1	0	0	0	0	0	0	0
ABI3BP	2	0	0	0	0	0	0	0
ABP1	1	0	0	0	0	0	0	0
ACTA1	1	0	0	0	0	0	0	0
ADAD1	2	1	0	0	0	0	0	0
ADAM12	1	0	0	0	0	0	0	0
ADAMTS3	1	0	0	0	0	0	0	0
ADARB2	2	0	0	0	0	0	0	0
ADCY7	2	2	0	0	0	0	0	0
ADCYAP1R1	1	0	0	0	0	0	0	0
AFF3	1	0	0	0	0	0	0	0
AHCTF1	2	1	0	0	0	0	0	0
AKAP13	2	0	0	0	0	0	0	0
AKAP3	1	0	0	0	0	0	0	0
AKD1	2	0	0	0	0	0	0	0
ALCAM	1	0	0	0	0	0	0	0
ALS2	2	3	0	0	0	0	0	0
AMY2B	2	2	0	0	0	0	0	0
ANKHD1-EIF4EBP3	2	0	0	0	0	0	0	0
ANKIB1	1	0	0	0	0	0	0	0
ANKLE2	1	0	0	0	0	0	0	0
ANKRD11	2	0	0	0	0	0	0	0
ANKRD26	2	6	0	0	0	0	0	0
ANKS1B	2	0	0	0	0	0	0	0
ANPEP	2	0	0	0	0	0	0	0
APOBEC1	1	0	0	0	0	0	0	0
ARHGAP31	2	0	0	0	0	0	0	0
ARHGEF11	2	3	0	0	0	0	0	0
ASCC3	2	2	0	0	0	0	0	0
ASXL1	2	0	0	0	0	0	0	0
ATAD2	2	0	0	0	0	0	0	0
ATG2B	2	0	0	0	0	0	0	0
ATP13A3	2	0	0	0	0	0	0	0
ATP13A4	2	1	0	0	0	0	0	0
ATP1A4	2	0	0	0	0	0	0	0
ATP8B2	1	0	0	0	0	0	0	0
AXDND1	2	4	0	0	0	0	0	0
BAI1	2	1	0	0	0	0	0	0
BAI2	1	0	0	0	0	0	0	0
BAZ1A	2	4	0	0	0	0	0	0
BAZ1B	1	0	0	0	0	0	0	0
BBS9	2	0	0	0	0	0	0	0
BCOR	2	0	0	0	0	0	0	0
BDP1	2	0	0	0	0	0	0	0
BEND4	1	0	0	0	0	0	0	0
BPIFB4	1	0	0	0	0	0	0	0
BPTF	2	7	0	0	0	0	0	0
BRPF1	2	0	0	0	0	0	0	0
BTK	2	0	0	0	0	0	0	0
C10orf71	2	2	0	0	0	0	0	0
C10orf90	1	0	0	0	0	0	0	0
C14orf37	2	0	0	0	0	0	0	0
C20orf26	2	0	0	0	0	0	0	0
C2orf16	2	0	0	0	0	0	0	0
C2orf78	1	0	0	0	0	0	0	0
C3orf30	1	0	0	0	0	0	0	0
C4orf21	2	0	0	0	0	0	0	0
C7orf58	2	0	0	0	0	0	0	0
CADPS2	2	0	0	0	0	0	0	0
CALN1	1	0	0	0	0	0	0	0
CARD6	2	3	0	0	0	0	0	0
CASS4	1	0	0	0	0	0	0	0
CCDC108	2	0	0	0	0	0	0	0
CCDC129	2	2	0	0	0	0	0	0
CCDC132	2	3	0	0	0	0	0	0
CCDC141	2	3	0	0	0	0	0	0
CCDC33	1	0	0	0	0	0	0	0
CCDC39	2	0	0	0	0	0	0	0
CD22	2	1	0	0	0	0	0	0
CDH2	2	0	0	0	0	0	0	0
CDHR1	1	0	0	0	0	0	0	0
CECR2	2	0	0	0	0	0	0	0
CEP152	2	2	0	0	0	0	0	0
CEP290	2	1	0	0	0	0	0	0
CFHR5	1	0	0	0	0	0	0	0
CFTR	2	1	0	0	0	0	0	0
CHD5	2	1	0	0	0	0	0	0
CHD9	2	0	0	0	0	0	0	0
CILP2	1	0	0	0	0	0	0	0
CLVS2	1	0	0	0	0	0	0	0
CNKSR2	2	0	0	0	0	0	0	0
CNTN1	2	0	0	0	0	0	0	0
CNTN6	2	0	0	0	0	0	0	0
COL1A1	2	0	0	0	0	0	0	0
COLEC12	2	1	0	0	0	0	0	0
CSF2RB	2	0	0	0	0	0	0	0
CTNNA3	1	0	0	0	0	0	0	0
CUL3	1	0	0	0	0	0	0	0
CWH43	1	0	0	0	0	0	0	0
CXorf66	1	0	0	0	0	0	0	0
CYFIP2	2	0	0	0	0	0	0	0
CYLC1	2	0	0	0	0	0	0	0
CYP2C19	1	0	0	0	0	0	0	0
DAAM2	1	0	0	0	0	0	0	0
DCAF4L2	1	0	0	0	0	0	0	0
DCAF8L1	2	0	0	0	0	0	0	0
DCTN1	2	0	0	0	0	0	0	0
DDX60	2	0	0	0	0	0	0	0
DDX60L	2	4	0	0	0	0	0	0
DEPDC5	2	0	0	0	0	0	0	0
DICER1	2	2	0	0	0	0	0	0
DIDO1	2	1	0	0	0	0	0	0
DLGAP3	1	0	0	0	0	0	0	0
DOCK10	2	1	0	0	0	0	0	0
DOCK5	2	0	0	0	0	0	0	0
DOCK7	2	0	0	0	0	0	0	0
DPP4	2	5	0	0	0	0	0	0
DPPA2	1	0	0	0	0	0	0	0
DRD3	1	0	0	0	0	0	0	0
DROSHA	2	0	0	0	0	0	0	0
DSC1	2	1	0	0	0	0	0	0
DSG4	2	0	0	0	0	0	0	0
DYNC1I1	1	0	0	0	0	0	0	0
DZIP3	2	0	0	0	0	0	0	0
ECE2	2	3	0	0	0	0	0	0
EIF4G1	2	0	0	0	0	0	0	0
EML5	2	2	0	0	0	0	0	0
ENAM	2	0	0	0	0	0	0	0
ENPEP	2	0	0	0	0	0	0	0
ENPP1	1	0	0	0	0	0	0	0
ENPP2	2	0	0	0	0	0	0	0
ENPP3	2	1	0	0	0	0	0	0
EPG5	2	0	0	0	0	0	0	0
EPHA3	2	0	0	0	0	0	0	0
EPHA8	2	2	0	0	0	0	0	0
EPHB2	2	0	0	0	0	0	0	0
EPHB3	1	0	0	0	0	0	0	0
ERCC6	2	0	0	0	0	0	0	0
ESRRG	1	0	0	0	0	0	0	0
EXO1	1	0	0	0	0	0	0	0
FAM123B	1	0	0	0	0	0	0	0
FAM71B	1	0	0	0	0	0	0	0
FAP	2	5	0	0	0	0	0	0
FARP2	2	2	0	0	0	0	0	0
FLT1	2	0	0	0	0	0	0	0
FN1	2	1	0	0	0	0	0	0
FNDC1	2	6	0	0	0	0	0	0
FOLH1B	1	0	0	0	0	0	0	0
FPGT-TNNI3K	1	0	0	0	0	0	0	0
FRMPD2	2	3	0	0	0	0	0	0
FSHR	2	1	0	0	0	0	0	0
GABRA1	2	0	0	0	0	0	0	0
GABRG3	1	0	0	0	0	0	0	0
GDA	1	0	0	0	0	0	0	0
GLB1L2	1	0	0	0	0	0	0	0
GPATCH8	2	0	0	0	0	0	0	0
GPC5	2	1	0	0	0	0	0	0
GPRASP1	2	0	0	0	0	0	0	0
GRIA1	2	0	0	0	0	0	0	0
GRID2	2	0	0	0	0	0	0	0
GRIN2B	2	0	0	0	0	0	0	0
GRM5	2	1	0	0	0	0	0	0
GRXCR1	1	0	0	0	0	0	0	0
GUCY2C	2	0	0	0	0	0	0	0
HDAC4	2	0	0	0	0	0	0	0
HEATR5B	2	0	0	0	0	0	0	0
HERC3	2	0	0	0	0	0	0	0
HIP1	1	0	0	0	0	0	0	0
HSPA12A	1	0	0	0	0	0	0	0
HTR1A	2	1	0	0	0	0	0	0
HTT	2	0	0	0	0	0	0	0
HUNK	1	0	0	0	0	0	0	0
INADL	2	4	0	0	0	0	0	0
IQGAP1	2	0	0	0	0	0	0	0
ITGA10	1	0	0	0	0	0	0	0
ITGB4	2	0	0	0	0	0	0	0
ITPKB	2	1	0	0	0	0	0	0
JMJD1C	1	0	0	0	0	0	0	0
KAT6A	2	0	0	0	0	0	0	0
KCNK9	1	0	0	0	0	0	0	0
KCNN2	1	0	0	0	0	0	0	0
KCNQ2	1	0	0	0	0	0	0	0
KCNQ3	2	61	0	0	0	0	0	0
KIAA0195	1	0	0	0	0	0	0	0
KIAA1211	2	2	0	0	0	0	0	0
KIAA1549	2	0	0	0	0	0	0	0
KIF17	1	0	0	0	0	0	0	0
KIF1B	2	1	0	0	0	0	0	0
KIFAP3	2	0	0	0	0	0	0	0
KIR3DL2	1	0	0	0	0	0	0	0
KIRREL2	1	0	0	0	0	0	0	0
KIT	2	4	0	0	0	0	0	0
KNDC1	2	0	0	0	0	0	0	0
KNG1	1	0	0	0	0	0	0	0
KRTAP5-5	1	0	0	0	0	0	0	0
L3MBTL3	1	0	0	0	0	0	0	0
LARGE	2	0	0	0	0	0	0	0
LAS1L	2	0	0	0	0	0	0	0
LHCGR	2	0	0	0	0	0	0	0
LIPI	1	0	0	0	0	0	0	0
LRIT1	1	0	0	0	0	0	0	0
LRRC33	1	0	0	0	0	0	0	0
LRRC66	2	0	0	0	0	0	0	0
LRRK1	2	5	0	0	0	0	0	0
LRRN3	2	0	0	0	0	0	0	0
MAGEA6	1	0	0	0	0	0	0	0
MAP1A	2	1	0	0	0	0	0	0
MAP4K4	1	0	0	0	0	0	0	0
MCF2	2	0	0	0	0	0	0	0
MECOM	2	0	0	0	0	0	0	0
MIA3	2	0	0	0	0	0	0	0
MPEG1	1	0	0	0	0	0	0	0
MSR1	2	1	0	0	0	0	0	0
MTMR3	1	0	0	0	0	0	0	0
MYF5	1	0	0	0	0	0	0	0
MYH6	2	0	0	0	0	0	0	0
MYO3A	2	0	0	0	0	0	0	0
MYO5A	2	2	0	0	0	0	0	0
MYO6	2	2	0	0	0	0	0	0
MYOM1	2	2	0	0	0	0	0	0
NAP1L3	1	0	0	0	0	0	0	0
NAV2	2	0	0	0	0	0	0	0
NCAM2	2	1	0	0	0	0	0	0
NCAPG2	2	0	0	0	0	0	0	0
NCKAP1L	2	0	0	0	0	0	0	0
NCOA2	2	0	0	0	0	0	0	0
NDN	1	0	0	0	0	0	0	0
NEBL	2	0	0	0	0	0	0	0
NLRP11	1	0	0	0	0	0	0	0
NLRP13	2	2	0	0	0	0	0	0
NPFFR2	1	0	0	0	0	0	0	0
NPHS1	2	0	0	0	0	0	0	0
NRK	2	0	0	0	0	0	0	0
NUP153	2	1	0	0	0	0	0	0
NUP210L	2	5	0	0	0	0	0	0
OLFM3	1	0	0	0	0	0	0	0
OR11L1	1	0	0	0	0	0	0	0
OR2B11	1	0	0	0	0	0	0	0
OR2T1	1	0	0	0	0	0	0	0
OR2T4	1	0	0	0	0	0	0	0
OR4C12	1	0	0	0	0	0	0	0
OR4K5	1	0	0	0	0	0	0	0
OR4M2	1	0	0	0	0	0	0	0
OR4P4	1	0	0	0	0	0	0	0
OR4S2	1	0	0	0	0	0	0	0
OR52J3	1	0	0	0	0	0	0	0
OR56A1	1	0	0	0	0	0	0	0
OR56A3	1	0	0	0	0	0	0	0
OR5B3	1	0	0	0	0	0	0	0
OR5H6	1	0	0	0	0	0	0	0
OR5I1	2	3	0	0	0	0	0	0
OR5T3	1	0	0	0	0	0	0	0
OR8H1	1	0	0	0	0	0	0	0
OR8H3	1	0	0	0	0	0	0	0
OR8I2	1	0	0	0	0	0	0	0
OR8J3	1	0	0	0	0	0	0	0
OR9A2	1	0	0	0	0	0	0	0
OSBPL6	2	1	0	0	0	0	0	0
OSMR	1	0	0	0	0	0	0	0
PAPPA	2	0	0	0	0	0	0	0
PARD3	2	0	0	0	0	0	0	0
PARP4	2	0	0	0	0	0	0	0
PCDHB13	2	0	0	0	0	0	0	0
PCF11	1	0	0	0	0	0	0	0
PDCD11	2	0	0	0	0	0	0	0
PDYN	1	0	0	0	0	0	0	0
PDZRN4	2	0	0	0	0	0	0	0
PHACTR3	1	0	0	0	0	0	0	0
PHF3	2	0	0	0	0	0	0	0
PHIP	2	1	0	0	0	0	0	0
PHLDB2	2	1	0	0	0	0	0	0
PIK3C2G	2	0	0	0	0	0	0	0
PIKFYVE	2	0	0	0	0	0	0	0
PIWIL1	2	1	0	0	0	0	0	0
PKD1L1	2	1	0	0	0	0	0	0
PKP4	2	0	0	0	0	0	0	0
PLCXD3	1	0	0	0	0	0	0	0
PLEKHH2	2	0	0	0	0	0	0	0
PLXNC1	2	0	0	0	0	0	0	0
PLXND1	1	0	0	0	0	0	0	0
PMFBP1	1	0	0	0	0	0	0	0
PMS1	1	0	0	0	0	0	0	0
PNLIP	1	0	0	0	0	0	0	0
PNLIPRP3	1	0	0	0	0	0	0	0
POLA1	2	4	0	0	0	0	0	0
POLQ	2	1	0	0	0	0	0	0
POTEA	1	0	0	0	0	0	0	0
POTEF	2	0	0	0	0	0	0	0
PPP1R13B	1	0	0	0	0	0	0	0
PPP1R16B	1	0	0	0	0	0	0	0
PRDM2	2	0	0	0	0	0	0	0
PRR16	1	0	0	0	0	0	0	0
PRR23B	1	0	0	0	0	0	0	0
PTGDR	1	0	0	0	0	0	0	0
PTPN13	2	1	0	0	0	0	0	0
PTPRF	2	0	0	0	0	0	0	0
PTPRO	2	0	0	0	0	0	0	0
PTPRR	1	0	0	0	0	0	0	0
RAI14	1	0	0	0	0	0	0	0
RALGAPA2	1	0	0	0	0	0	0	0
RANBP17	1	0	0	0	0	0	0	0
RASAL1	2	1	0	0	0	0	0	0
RASAL3	1	0	0	0	0	0	0	0
RASGRP3	2	5	0	0	0	0	0	0
REST	1	0	0	0	0	0	0	0
RGS22	2	0	0	0	0	0	0	0
RHAG	1	0	0	0	0	0	0	0
RIMS1	2	0	0	0	0	0	0	0
RLIM	2	1	0	0	0	0	0	0
RPAP1	2	2	0	0	0	0	0	0
RPL10L	1	0	0	0	0	0	0	0
RPS6KA6	2	0	0	0	0	0	0	0
RPTN	1	0	0	0	0	0	0	0
RSBN1	1	0	0	0	0	0	0	0
SAGE1	2	0	0	0	0	0	0	0
SCAF4	2	6	0	0	0	0	0	0
SCN7A	2	0	0	0	0	0	0	0
SDK2	2	0	0	0	0	0	0	0
SEC23IP	2	1	0	0	0	0	0	0
SEMG2	1	0	0	0	0	0	0	0
SETBP1	2	0	0	0	0	0	0	0
SETD1A	1	0	0	0	0	0	0	0
SHANK2	2	0	0	0	0	0	0	0
SHANK3	1	0	0	0	0	0	0	0
SHROOM3	2	0	0	0	0	0	0	0
SIPA1L3	1	0	0	0	0	0	0	0
SLC12A1	2	7	0	0	0	0	0	0
SLC12A5	2	0	0	0	0	0	0	0
SLC13A1	2	6	0	0	0	0	0	0
SLC24A4	1	0	0	0	0	0	0	0
SLC30A8	2	4	0	0	0	0	0	0
SLC35G3	1	0	0	0	0	0	0	0
SLC5A11	1	0	0	0	0	0	0	0
SLC5A8	1	0	0	0	0	0	0	0
SLC6A3	2	0	0	0	0	0	0	0
SLCO1B1	1	0	0	0	0	0	0	0
SLCO5A1	2	0	0	0	0	0	0	0
SLX4	2	1	0	0	0	0	0	0
SMARCA1	2	2	0	0	0	0	0	0
SMC1B	2	5	0	0	0	0	0	0
SNAP91	1	0	0	0	0	0	0	0
SOGA3	1	0	0	0	0	0	0	0
SORBS2	2	4	0	0	0	0	0	0
SOX14	1	0	0	0	0	0	0	0
SP4	1	0	0	0	0	0	0	0
SPATA16	1	0	0	0	0	0	0	0
SPTBN1	2	1	0	0	0	0	0	0
SPTBN4	1	0	0	0	0	0	0	0
SRRM2	2	0	0	0	0	0	0	0
ST8SIA3	1	0	0	0	0	0	0	0
STAG3	1	0	0	0	0	0	0	0
STARD8	2	1	0	0	0	0	0	0
STK31	2	1	0	0	0	0	0	0
SYT13	1	0	0	0	0	0	0	0
SYT14	1	0	0	0	0	0	0	0
SYTL2	2	4	0	0	0	0	0	0
TAOK1	1	0	0	0	0	0	0	0
TARBP1	2	0	0	0	0	0	0	0
TBX22	2	0	0	0	0	0	0	0
TCEB3B	2	0	0	0	0	0	0	0
TDRD5	1	0	0	0	0	0	0	0
TF	1	0	0	0	0	0	0	0
TJP1	2	5	0	0	0	0	0	0
TMC2	2	0	0	0	0	0	0	0
TMC5	2	2	0	0	0	0	0	0
TMEM108	1	0	0	0	0	0	0	0
TMEM132B	1	0	0	0	0	0	0	0
TMPRSS15	1	0	0	0	0	0	0	0
TPCN2	1	0	0	0	0	0	0	0
TPR	2	0	0	0	0	0	0	0
TPTE2	1	0	0	0	0	0	0	0
TRDN	2	7	0	0	0	0	0	0
TTC14	2	1	0	0	0	0	0	0
TTC17	2	0	0	0	0	0	0	0
TTC21B	2	0	0	0	0	0	0	0
TUBGCP5	2	1	0	0	0	0	0	0
TYR	1	0	0	0	0	0	0	0
TYRO3	1	0	0	0	0	0	0	0
UGGT2	2	0	0	0	0	0	0	0
UGT1A1	1	0	0	0	0	0	0	0
USP13	2	0	0	0	0	0	0	0
USP24	2	0	0	0	0	0	0	0
USP25	2	0	0	0	0	0	0	0
USP54	2	0	0	0	0	0	0	0
VCPIP1	2	0	0	0	0	0	0	0
VEPH1	1	0	0	0	0	0	0	0
VPS13A	2	0	0	0	0	0	0	0
VPS8	2	3	0	0	0	0	0	0
WBSCR17	1	0	0	0	0	0	0	0
WDR17	2	0	0	0	0	0	0	0
WDR33	2	4	0	0	0	0	0	0
WDR52	2	0	0	0	0	0	0	0
WDR96	2	2	0	0	0	0	0	0
WHSC1L1	2	2	0	0	0	0	0	0
WNK1	2	0	0	0	0	0	0	0
WNK3	2	0	0	0	0	0	0	0
XDH	2	0	0	0	0	0	0	0
YEATS2	2	0	0	0	0	0	0	0
YLPM1	2	2	0	0	0	0	0	0
ZBBX	2	3	0	0	0	0	0	0
ZDBF2	2	0	0	0	0	0	0	0
ZFP106	1	0	0	0	0	0	0	0
ZFP37	1	0	0	0	0	0	0	0
ZFYVE26	3	1	0	0	0	0	0	0
ZHX2	2	0	0	0	0	0	0	0
ZNF107	2	4	0	0	0	0	0	0
ZNF236	2	0	0	0	0	0	0	0
ZNF254	1	0	0	0	0	0	0	0
ZNF292	2	0	0	0	0	0	0	0
ZNF323	1	0	0	0	0	0	0	0
ZNF407	2	1	0	0	0	0	0	0
ZNF527	1	0	0	0	0	0	0	0
ZNF560	2	0	0	0	0	0	0	0
ZNF667	2	2	0	0	0	0	0	0
ZNF91	2	0	0	0	0	0	0	0
ZSCAN1	1	0	0	0	0	0	0	0
ZSWIM5	1	0	0	0	0	0	0	0
C6orf142	1	0	0	0	0	0	0	0
KIAA1797	2	0	0	0	0	0	0	0
AADAC	1	0	0	0	0	0	0	0
AAK1	1	0	0	0	0	0	0	0
AASS	1	0	0	0	0	0	0	0
ABCA5	1	0	0	0	0	0	0	0
ABCB11	1	0	0	0	0	0	0	0
ABCB7	1	0	0	0	0	0	0	0
ABCC1	1	0	0	0	0	0	0	0
ABCC2	1	0	0	0	0	0	0	0
ABCC4	1	0	0	0	0	0	0	0
ABCC6	1	0	0	0	0	0	0	0
ABCG1	1	0	0	0	0	0	0	0
ABL2	1	0	0	0	0	0	0	0
ABR	1	0	0	0	0	0	0	0
ACE	1	0	0	0	0	0	0	0
ACE2	1	0	0	0	0	0	0	0
ACO1	1	0	0	0	0	0	0	0
ACSL6	1	0	0	0	0	0	0	0
ACSM1	1	0	0	0	0	0	0	0
ACSM3	1	0	0	0	0	0	0	0
ACTN1	1	0	0	0	0	0	0	0
ADAM7	1	0	0	0	0	0	0	0
ADAMTS10	1	0	0	0	0	0	0	0
ADAMTS13	1	0	0	0	0	0	0	0
ADAMTS17	1	0	0	0	0	0	0	0
ADAMTS2	1	0	0	0	0	0	0	0
ADAMTS5	1	0	0	0	0	0	0	0
ADCY3	1	0	0	0	0	0	0	0
ADCY6	1	0	0	0	0	0	0	0
ADCY9	1	0	0	0	0	0	0	0
ADGB	1	0	0	0	0	0	0	0
ADNP	1	0	0	0	0	0	0	0
ADRA1A	1	0	0	0	0	0	0	0
ADRA2B	1	0	0	0	0	0	0	0
AFAP1L1	1	0	0	0	0	0	0	0
AFF1	1	0	0	0	0	0	0	0
AFF4	1	0	0	0	0	0	0	0
AFM	1	0	0	0	0	0	0	0
AFP	1	0	0	0	0	0	0	0
AGBL1	1	0	0	0	0	0	0	0
AGBL4	1	0	0	0	0	0	0	0
AGBL5	1	0	0	0	0	0	0	0
AGGF1	1	0	0	0	0	0	0	0
AGTPBP1	1	0	0	0	0	0	0	0
AGXT2	1	0	0	0	0	0	0	0
AHR	1	0	0	0	0	0	0	0
AIM1	1	0	0	0	0	0	0	0
AK7	1	0	0	0	0	0	0	0
AKAP1	1	0	0	0	0	0	0	0
AKAP11	1	0	0	0	0	0	0	0
AKAP12	1	0	0	0	0	0	0	0
AKAP4	1	0	0	0	0	0	0	0
AKNA	1	0	0	0	0	0	0	0
ALG13	1	0	0	0	0	0	0	0
ALOXE3	1	0	0	0	0	0	0	0
ALS2CR11	1	0	0	0	0	0	0	0
AMBRA1	1	0	0	0	0	0	0	0
AMOT	1	0	0	0	0	0	0	0
AMOTL2	1	0	0	0	0	0	0	0
AMPD1	1	0	0	0	0	0	0	0
ANGEL1	1	0	0	0	0	0	0	0
ANKAR	1	0	0	0	0	0	0	0
ANKMY1	1	0	0	0	0	0	0	0
ANKRD12	1	0	0	0	0	0	0	0
ANKRD18B	1	0	0	0	0	0	0	0
ANKRD28	1	0	0	0	0	0	0	0
ANKRD31	1	0	0	0	0	0	0	0
ANKRD36	1	0	0	0	0	0	0	0
ANKRD44	1	0	0	0	0	0	0	0
ANKRD5	1	0	0	0	0	0	0	0
ANKRD52	1	0	0	0	0	0	0	0
ANLN	1	0	0	0	0	0	0	0
ANO1	1	0	0	0	0	0	0	0
ANO2	1	0	0	0	0	0	0	0
ANO3	1	0	0	0	0	0	0	0
ANO8	1	0	0	0	0	0	0	0
AOX1	1	0	0	0	0	0	0	0
AP1G1	1	0	0	0	0	0	0	0
AP3B1	1	0	0	0	0	0	0	0
AP4B1	1	0	0	0	0	0	0	0
AP4E1	1	0	0	0	0	0	0	0
APAF1	1	0	0	0	0	0	0	0
APEX2	1	0	0	0	0	0	0	0
APLP1	1	0	0	0	0	0	0	0
APOBR	1	0	0	0	0	0	0	0
APP	1	0	0	0	0	0	0	0
AQPEP	1	0	0	0	0	0	0	0
AQR	1	0	0	0	0	0	0	0
ARAP3	1	0	0	0	0	0	0	0
ARFGEF2	1	0	0	0	0	0	0	0
ARHGAP10	1	0	0	0	0	0	0	0
ARHGAP12	1	0	0	0	0	0	0	0
ARHGAP17	1	0	0	0	0	0	0	0
ARHGAP20	1	0	0	0	0	0	0	0
ARHGAP21	1	0	0	0	0	0	0	0
ARHGAP30	1	0	0	0	0	0	0	0
ARHGAP33	1	0	0	0	0	0	0	0
ARHGAP5	1	0	0	0	0	0	0	0
ARHGEF1	1	0	0	0	0	0	0	0
ARHGEF10	1	0	0	0	0	0	0	0
ARHGEF10L	1	0	0	0	0	0	0	0
ARHGEF15	1	0	0	0	0	0	0	0
ARHGEF17	1	0	0	0	0	0	0	0
ARHGEF5	1	0	0	0	0	0	0	0
ARHGEF6	1	0	0	0	0	0	0	0
ARID4A	1	0	0	0	0	0	0	0
ARID4B	1	0	0	0	0	0	0	0
ARID5B	1	0	0	0	0	0	0	0
ARMCX1	1	0	0	0	0	0	0	0
ARMCX2	1	0	0	0	0	0	0	0
ASAP1	1	0	0	0	0	0	0	0
ASB15	1	0	0	0	0	0	0	0
ASH2L	1	0	0	0	0	0	0	0
ASIC4	1	0	0	0	0	0	0	0
ASTE1	1	0	0	0	0	0	0	0
ASUN	1	0	0	0	0	0	0	0
ATAD2B	1	0	0	0	0	0	0	0
ATAD5	1	0	0	0	0	0	0	0
ATF6	1	0	0	0	0	0	0	0
ATF7IP	1	0	0	0	0	0	0	0
ATG16L1	1	0	0	0	0	0	0	0
ATP11A	1	0	0	0	0	0	0	0
ATP11C	1	0	0	0	0	0	0	0
ATP12A	1	0	0	0	0	0	0	0
ATP13A1	1	0	0	0	0	0	0	0
ATP1A3	1	0	0	0	0	0	0	0
ATP2A1	1	0	0	0	0	0	0	0
ATP2B1	1	0	0	0	0	0	0	0
ATP2B4	1	0	0	0	0	0	0	0
ATP6V1C2	1	0	0	0	0	0	0	0
ATP8B1	1	0	0	0	0	0	0	0
ATP9A	1	0	0	0	0	0	0	0
ATP9B	1	0	0	0	0	0	0	0
ATRN	1	0	0	0	0	0	0	0
AXIN2	1	0	0	0	0	0	0	0
AXL	1	0	0	0	0	0	0	0
BACH1	1	0	0	0	0	0	0	0
BAHCC1	1	0	0	0	0	0	0	0
BCL6	1	0	0	0	0	0	0	0
BCL6B	1	0	0	0	0	0	0	0
BEND2	1	0	0	0	0	0	0	0
BHLHB9	1	0	0	0	0	0	0	0
BICD2	1	0	0	0	0	0	0	0
BMP1	1	0	0	0	0	0	0	0
BMP2K	1	0	0	0	0	0	0	0
BMP5	1	0	0	0	0	0	0	0
BMP7	1	0	0	0	0	0	0	0
BMS1	1	0	0	0	0	0	0	0
BOC	1	0	0	0	0	0	0	0
BOD1L	1	0	0	0	0	0	0	0
BRD8	1	0	0	0	0	0	0	0
BRDT	1	0	0	0	0	0	0	0
BRS3	1	0	0	0	0	0	0	0
BTBD3	1	0	0	0	0	0	0	0
BTBD7	1	0	0	0	0	0	0	0
BZRAP1	1	0	0	0	0	0	0	0
C10orf137	1	0	0	0	0	0	0	0
C11orf63	1	0	0	0	0	0	0	0
C12orf35	1	0	0	0	0	0	0	0
C12orf40	1	0	0	0	0	0	0	0
C14orf102	1	0	0	0	0	0	0	0
C14orf118	1	0	0	0	0	0	0	0
C15orf33	1	0	0	0	0	0	0	0
C15orf42	1	0	0	0	0	0	0	0
C15orf55	1	0	0	0	0	0	0	0
C1orf112	1	0	0	0	0	0	0	0
C1orf9	1	0	0	0	0	0	0	0
C20orf194	1	0	0	0	0	0	0	0
C2CD3	1	0	0	0	0	0	0	0
C3orf20	1	0	0	0	0	0	0	0
C3orf77	1	0	0	0	0	0	0	0
C5	1	0	0	0	0	0	0	0
C5orf25	1	0	0	0	0	0	0	0
C5orf42	1	0	0	0	0	0	0	0
C6orf170	1	0	0	0	0	0	0	0
C8orf80	1	0	0	0	0	0	0	0
C9orf102	1	0	0	0	0	0	0	0
C9orf174	1	0	0	0	0	0	0	0
C9orf79	1	0	0	0	0	0	0	0
C9orf84	1	0	0	0	0	0	0	0
C9orf93	1	0	0	0	0	0	0	0
CACNA1A	1	0	0	0	0	0	0	0
CACNA1D	1	0	0	0	0	0	0	0
CACNA2D2	1	0	0	0	0	0	0	0
CACNA2D3	1	0	0	0	0	0	0	0
CACNB1	1	0	0	0	0	0	0	0
CACNG3	1	0	0	0	0	0	0	0
CAGE1	1	0	0	0	0	0	0	0
CAMSAP1	1	0	0	0	0	0	0	0
CAMSAP2	1	0	0	0	0	0	0	0
CAMSAP3	1	0	0	0	0	0	0	0
CAMTA2	1	0	0	0	0	0	0	0
CAP2	1	0	0	0	0	0	0	0
CAPRIN2	1	0	0	0	0	0	0	0
CARS	1	0	0	0	0	0	0	0
CASK	1	0	0	0	0	0	0	0
CASQ1	1	0	0	0	0	0	0	0
CBLB	1	0	0	0	0	0	0	0
CC2D2A	1	0	0	0	0	0	0	0
CCDC114	1	0	0	0	0	0	0	0
CCDC136	1	0	0	0	0	0	0	0
CCDC144A	1	0	0	0	0	0	0	0
CCDC144C	1	0	0	0	0	0	0	0
CCDC146	1	0	0	0	0	0	0	0
CCDC147	1	0	0	0	0	0	0	0
CCDC150	1	0	0	0	0	0	0	0
CCDC18	1	0	0	0	0	0	0	0
CCDC30	1	0	0	0	0	0	0	0
CCDC36	1	0	0	0	0	0	0	0
CCDC40	1	0	0	0	0	0	0	0
CCDC63	1	0	0	0	0	0	0	0
CCDC66	1	0	0	0	0	0	0	0
CCDC82	1	0	0	0	0	0	0	0
CCDC85A	1	0	0	0	0	0	0	0
CCDC88A	1	0	0	0	0	0	0	0
CCDC99	1	0	0	0	0	0	0	0
CCNB3	1	0	0	0	0	0	0	0
CCND1	1	0	0	0	0	0	0	0
CCNT2	1	0	0	0	0	0	0	0
CCPG1	1	0	0	0	0	0	0	0
CCT8L2	1	0	0	0	0	0	0	0
CD209	1	0	0	0	0	0	0	0
CD97	1	0	0	0	0	0	0	0
CDC27	1	0	0	0	0	0	0	0
CDC42BPA	1	0	0	0	0	0	0	0
CDC42BPB	1	0	0	0	0	0	0	0
CDC5L	1	0	0	0	0	0	0	0
CDC73	1	0	0	0	0	0	0	0
CDCA2	1	0	0	0	0	0	0	0
CDH26	1	0	0	0	0	0	0	0
CDK13	1	0	0	0	0	0	0	0
CDK17	1	0	0	0	0	0	0	0
CDK5RAP2	1	0	0	0	0	0	0	0
CDKAL1	1	0	0	0	0	0	0	0
CDKL5	1	0	0	0	0	0	0	0
CDON	1	0	0	0	0	0	0	0
CELSR2	1	0	0	0	0	0	0	0
CENPC1	1	0	0	0	0	0	0	0
CENPI	1	0	0	0	0	0	0	0
CENPJ	1	0	0	0	0	0	0	0
CEP104	1	0	0	0	0	0	0	0
CEP128	1	0	0	0	0	0	0	0
CEP135	1	0	0	0	0	0	0	0
CEP170	1	0	0	0	0	0	0	0
CEP192	1	0	0	0	0	0	0	0
CEP250	1	0	0	0	0	0	0	0
CEP89	1	0	0	0	0	0	0	0
CES1	1	0	0	0	0	0	0	0
CGNL1	1	0	0	0	0	0	0	0
CHD3	1	0	0	0	0	0	0	0
CHRNB4	1	0	0	0	0	0	0	0
CIITA	1	0	0	0	0	0	0	0
CILP	1	0	0	0	0	0	0	0
CKAP5	1	0	0	0	0	0	0	0
CLASP1	1	0	0	0	0	0	0	0
CLASP2	1	0	0	0	0	0	0	0
CLCN5	1	0	0	0	0	0	0	0
CLCN6	1	0	0	0	0	0	0	0
CLEC16A	1	0	0	0	0	0	0	0
CLSPN	1	0	0	0	0	0	0	0
CLSTN1	1	0	0	0	0	0	0	0
CLTCL1	1	0	0	0	0	0	0	0
CMIP	1	0	0	0	0	0	0	0
CNGB1	1	0	0	0	0	0	0	0
CNOT1	1	0	0	0	0	0	0	0
CNR1	1	0	0	0	0	0	0	0
CNST	1	0	0	0	0	0	0	0
CNTLN	1	0	0	0	0	0	0	0
CNTNAP1	1	0	0	0	0	0	0	0
CNTNAP3	1	0	0	0	0	0	0	0
CNTRL	1	0	0	0	0	0	0	0
COBLL1	1	0	0	0	0	0	0	0
COL16A1	1	0	0	0	0	0	0	0
COL17A1	1	0	0	0	0	0	0	0
COL27A1	1	0	0	0	0	0	0	0
COL2A1	1	0	0	0	0	0	0	0
COL4A5	1	0	0	0	0	0	0	0
COL5A2	1	0	0	0	0	0	0	0
COLEC11	1	0	0	0	0	0	0	0
COPA	1	0	0	0	0	0	0	0
COPB1	1	0	0	0	0	0	0	0
COPB2	1	0	0	0	0	0	0	0
CP	1	0	0	0	0	0	0	0
CPA6	1	0	0	0	0	0	0	0
CPSF1	1	0	0	0	0	0	0	0
CPT1C	1	0	0	0	0	0	0	0
CPXM1	1	0	0	0	0	0	0	0
CPXM2	1	0	0	0	0	0	0	0
CR1	1	0	0	0	0	0	0	0
CRTAC1	1	0	0	0	0	0	0	0
CRYBG3	1	0	0	0	0	0	0	0
CSDE1	1	0	0	0	0	0	0	0
CSE1L	1	0	0	0	0	0	0	0
CSF2RA	1	0	0	0	0	0	0	0
CSGALNACT1	1	0	0	0	0	0	0	0
CSPP1	1	0	0	0	0	0	0	0
CSRP2BP	1	0	0	0	0	0	0	0
CTAGE9	1	0	0	0	0	0	0	0
CTNNA1	1	0	0	0	0	0	0	0
CTNNB1	1	0	0	0	0	0	0	0
CTNNBL1	1	0	0	0	0	0	0	0
CTNND1	1	0	0	0	0	0	0	0
CUL2	1	0	0	0	0	0	0	0
CUL4B	1	0	0	0	0	0	0	0
CUL7	1	0	0	0	0	0	0	0
CXorf23	1	0	0	0	0	0	0	0
CXorf30	1	0	0	0	0	0	0	0
CXorf57	1	0	0	0	0	0	0	0
CXorf67	1	0	0	0	0	0	0	0
CYFIP1	1	0	0	0	0	0	0	0
CYLD	1	0	0	0	0	0	0	0
CYP1A2	1	0	0	0	0	0	0	0
CYP2A13	1	0	0	0	0	0	0	0
CYP2B7P1	1	0	0	0	0	0	0	0
CYP4F12	1	0	0	0	0	0	0	0
CYP4F2	1	0	0	0	0	0	0	0
CYP4F22	1	0	0	0	0	0	0	0
DAAM1	1	0	0	0	0	0	0	0
DAB2	1	0	0	0	0	0	0	0
DACH2	1	0	0	0	0	0	0	0
DAPK1	1	0	0	0	0	0	0	0
DBH	1	0	0	0	0	0	0	0
DCAF12L2	1	0	0	0	0	0	0	0
DCAF4L1	1	0	0	0	0	0	0	0
DCAF6	1	0	0	0	0	0	0	0
DCAF8L2	1	0	0	0	0	0	0	0
DCBLD2	1	0	0	0	0	0	0	0
DCLK1	1	0	0	0	0	0	0	0
DCLK2	1	0	0	0	0	0	0	0
DCN	1	0	0	0	0	0	0	0
DCT	1	0	0	0	0	0	0	0
DDB1	1	0	0	0	0	0	0	0
DDR2	1	0	0	0	0	0	0	0
DDX24	1	0	0	0	0	0	0	0
DDX25	1	0	0	0	0	0	0	0
DDX26B	1	0	0	0	0	0	0	0
DDX3X	1	0	0	0	0	0	0	0
DDX42	1	0	0	0	0	0	0	0
DDX46	1	0	0	0	0	0	0	0
DDX49	1	0	0	0	0	0	0	0
DDX53	1	0	0	0	0	0	0	0
DDX58	1	0	0	0	0	0	0	0
DENND4B	1	0	0	0	0	0	0	0
DENND4C	1	0	0	0	0	0	0	0
DENND5A	1	0	0	0	0	0	0	0
DET1	1	0	0	0	0	0	0	0
DGKD	1	0	0	0	0	0	0	0
DGKI	1	0	0	0	0	0	0	0
DHX15	1	0	0	0	0	0	0	0
DHX34	1	0	0	0	0	0	0	0
DHX35	1	0	0	0	0	0	0	0
DHX57	1	0	0	0	0	0	0	0
DIAPH1	1	0	0	0	0	0	0	0
DIAPH2	1	0	0	0	0	0	0	0
DIAPH3	1	0	0	0	0	0	0	0
DIEXF	1	0	0	0	0	0	0	0
DIP2A	1	0	0	0	0	0	0	0
DIP2B	1	0	0	0	0	0	0	0
DIP2C	1	0	0	0	0	0	0	0
DIS3L	1	0	0	0	0	0	0	0
DIS3L2	1	0	0	0	0	0	0	0
DISC1	1	0	0	0	0	0	0	0
DISP1	1	0	0	0	0	0	0	0
DLEC1	1	0	0	0	0	0	0	0
DLG2	1	0	0	0	0	0	0	0
DLG3	1	0	0	0	0	0	0	0
DLGAP1	1	0	0	0	0	0	0	0
DLGAP2	1	0	0	0	0	0	0	0
DNA2	1	0	0	0	0	0	0	0
DNAH12	1	0	0	0	0	0	0	0
DNAH14	1	0	0	0	0	0	0	0
DNAH6	1	0	0	0	0	0	0	0
DNAI1	1	0	0	0	0	0	0	0
DNAI2	1	0	0	0	0	0	0	0
DNER	1	0	0	0	0	0	0	0
DNHD1	1	0	0	0	0	0	0	0
DNMBP	1	0	0	0	0	0	0	0
DNMT1	1	0	0	0	0	0	0	0
DNMT3B	1	0	0	0	0	0	0	0
DOCK6	1	0	0	0	0	0	0	0
DOCK9	1	0	0	0	0	0	0	0
DOPEY1	1	0	0	0	0	0	0	0
DPP8	1	0	0	0	0	0	0	0
DPP9	1	0	0	0	0	0	0	0
DPYD	1	0	0	0	0	0	0	0
DRD2	1	0	0	0	0	0	0	0
DRD5	1	0	0	0	0	0	0	0
DRP2	1	0	0	0	0	0	0	0
DSE	1	0	0	0	0	0	0	0
DSPP	1	0	0	0	0	0	0	0
DUOX1	1	0	0	0	0	0	0	0
DUOX2	1	0	0	0	0	0	0	0
DUSP16	1	0	0	0	0	0	0	0
DYRK1A	1	0	0	0	0	0	0	0
DYRK4	1	0	0	0	0	0	0	0
DYTN	1	0	0	0	0	0	0	0
DZANK1	1	0	0	0	0	0	0	0
DZIP1	1	0	0	0	0	0	0	0
DZIP1L	1	0	0	0	0	0	0	0
E2F8	1	0	0	0	0	0	0	0
EBF1	1	0	0	0	0	0	0	0
ECT2L	1	0	0	0	0	0	0	0
EEA1	1	0	0	0	0	0	0	0
EEF2	1	0	0	0	0	0	0	0
EFHC2	1	0	0	0	0	0	0	0
EFR3A	1	0	0	0	0	0	0	0
EFTUD2	1	0	0	0	0	0	0	0
EGF	1	0	0	0	0	0	0	0
EHBP1	1	0	0	0	0	0	0	0
EHBP1L1	1	0	0	0	0	0	0	0
EHHADH	1	0	0	0	0	0	0	0
EIF2AK2	1	0	0	0	0	0	0	0
EIF2AK4	1	0	0	0	0	0	0	0
EIF2C2	1	0	0	0	0	0	0	0
EIF2C3	1	0	0	0	0	0	0	0
ELFN2	1	0	0	0	0	0	0	0
ELL	1	0	0	0	0	0	0	0
ELL2	1	0	0	0	0	0	0	0
ELMO1	1	0	0	0	0	0	0	0
ELN	1	0	0	0	0	0	0	0
EML1	1	0	0	0	0	0	0	0
EML6	1	0	0	0	0	0	0	0
ENSG00000215179	1	0	0	0	0	0	0	0
ENSG00000215407	1	0	0	0	0	0	0	0
ENSG00000226049	1	0	0	0	0	0	0	0
ENSG00000234376	1	0	0	0	0	0	0	0
ENTPD6	1	0	0	0	0	0	0	0
EPAS1	1	0	0	0	0	0	0	0
EPB41L2	1	0	0	0	0	0	0	0
EPHA10	1	0	0	0	0	0	0	0
EPHA4	1	0	0	0	0	0	0	0
EPHA5	1	0	0	0	0	0	0	0
EPN1	1	0	0	0	0	0	0	0
EPS15L1	1	0	0	0	0	0	0	0
EPX	1	0	0	0	0	0	0	0
ERAP1	1	0	0	0	0	0	0	0
ERAP2	1	0	0	0	0	0	0	0
ERBB3	1	0	0	0	0	0	0	0
ERC1	1	0	0	0	0	0	0	0
ERC2	1	0	0	0	0	0	0	0
ERCC4	1	0	0	0	0	0	0	0
ERCC5	1	0	0	0	0	0	0	0
ERCC6L	1	0	0	0	0	0	0	0
ERN2	1	0	0	0	0	0	0	0
ESCO1	1	0	0	0	0	0	0	0
ESRP1	1	0	0	0	0	0	0	0
ESYT3	1	0	0	0	0	0	0	0
EVPL	1	0	0	0	0	0	0	0
EXOC1	1	0	0	0	0	0	0	0
EXOC6	1	0	0	0	0	0	0	0
EXOC6B	1	0	0	0	0	0	0	0
EXTL3	1	0	0	0	0	0	0	0
EYA4	1	0	0	0	0	0	0	0
EZH2	1	0	0	0	0	0	0	0
F11	1	0	0	0	0	0	0	0
F13B	1	0	0	0	0	0	0	0
F9	1	0	0	0	0	0	0	0
FAM111A	1	0	0	0	0	0	0	0
FAM111B	1	0	0	0	0	0	0	0
FAM120B	1	0	0	0	0	0	0	0
FAM120C	1	0	0	0	0	0	0	0
FAM129A	1	0	0	0	0	0	0	0
FAM135A	1	0	0	0	0	0	0	0
FAM13A	1	0	0	0	0	0	0	0
FAM179B	1	0	0	0	0	0	0	0
FAM194A	1	0	0	0	0	0	0	0
FAM208A	1	0	0	0	0	0	0	0
FAM208B	1	0	0	0	0	0	0	0
FAM21C	1	0	0	0	0	0	0	0
FAM40B	1	0	0	0	0	0	0	0
FAM48B2	1	0	0	0	0	0	0	0
FAM59A	1	0	0	0	0	0	0	0
FAM5B	1	0	0	0	0	0	0	0
FAM65B	1	0	0	0	0	0	0	0
FAM91A1	1	0	0	0	0	0	0	0
FANCB	1	0	0	0	0	0	0	0
FANCD2	1	0	0	0	0	0	0	0
FARP1	1	0	0	0	0	0	0	0
FASN	1	0	0	0	0	0	0	0
FASTKD5	1	0	0	0	0	0	0	0
FBLN1	1	0	0	0	0	0	0	0
FBXO10	1	0	0	0	0	0	0	0
FBXO22	1	0	0	0	0	0	0	0
FBXO24	1	0	0	0	0	0	0	0
FBXO38	1	0	0	0	0	0	0	0
FBXO8	1	0	0	0	0	0	0	0
FBXW10	1	0	0	0	0	0	0	0
FCHO1	1	0	0	0	0	0	0	0
FCRL3	1	0	0	0	0	0	0	0
FER1L5	1	0	0	0	0	0	0	0
FGD1	1	0	0	0	0	0	0	0
FGD2	1	0	0	0	0	0	0	0
FGD5	1	0	0	0	0	0	0	0
FGD6	1	0	0	0	0	0	0	0
FGFR2	1	0	0	0	0	0	0	0
FGFR4	1	0	0	0	0	0	0	0
FILIP1	1	0	0	0	0	0	0	0
FILIP1L	1	0	0	0	0	0	0	0
FLII	1	0	0	0	0	0	0	0
FLJ43860	1	0	0	0	0	0	0	0
FLNC	1	0	0	0	0	0	0	0
FMN1	1	0	0	0	0	0	0	0
FMNL3	1	0	0	0	0	0	0	0
FNBP4	1	0	0	0	0	0	0	0
FNIP1	1	0	0	0	0	0	0	0
FOXA2	1	0	0	0	0	0	0	0
FOXJ3	1	0	0	0	0	0	0	0
FOXP1	1	0	0	0	0	0	0	0
FREM3	1	0	0	0	0	0	0	0
FRMD3	1	0	0	0	0	0	0	0
FRMD4A	1	0	0	0	0	0	0	0
FRMD7	1	0	0	0	0	0	0	0
FRMPD4	1	0	0	0	0	0	0	0
FSTL5	1	0	0	0	0	0	0	0
FTSJ3	1	0	0	0	0	0	0	0
FYCO1	1	0	0	0	0	0	0	0
FZD6	1	0	0	0	0	0	0	0
GAB2	1	0	0	0	0	0	0	0
GAB3	1	0	0	0	0	0	0	0
GABBR1	1	0	0	0	0	0	0	0
GABBR2	1	0	0	0	0	0	0	0
GABRA4	1	0	0	0	0	0	0	0
GABRB2	1	0	0	0	0	0	0	0
GABRG2	1	0	0	0	0	0	0	0
GAK	1	0	0	0	0	0	0	0
GALNT5	1	0	0	0	0	0	0	0
GANC	1	0	0	0	0	0	0	0
GAPVD1	1	0	0	0	0	0	0	0
GAS6	1	0	0	0	0	0	0	0
GBF1	1	0	0	0	0	0	0	0
GCC1	1	0	0	0	0	0	0	0
GCNT2	1	0	0	0	0	0	0	0
GEMIN5	1	0	0	0	0	0	0	0
GIGYF2	1	0	0	0	0	0	0	0
GJA10	1	0	0	0	0	0	0	0
GK	1	0	0	0	0	0	0	0
GK2	1	0	0	0	0	0	0	0
GLP2R	1	0	0	0	0	0	0	0
GNPTAB	1	0	0	0	0	0	0	0
GOLGA4	1	0	0	0	0	0	0	0
GOLGA5	1	0	0	0	0	0	0	0
GON4L	1	0	0	0	0	0	0	0
GPR113	1	0	0	0	0	0	0	0
GPR116	1	0	0	0	0	0	0	0
GPR126	1	0	0	0	0	0	0	0
GPR133	1	0	0	0	0	0	0	0
[truncated: 1,124 more rows]
