# Supplementary material for: Systematic discovery of mutation-specific synthetic lethals by mining pan-cancer human primary tumor data
Source: Nat Commun. 2017 May 31;8:15580. doi: 10.1038/ncomms15580 (PMC5460027; doi:10.1038/ncomms15580)
Supplement: Supplementary Data 3 — Summary of MiSL pipeline parameters for all MiSL relationships. [file ncomms15580-s4.xlsx]

## Sheet: Sheet1
Supplementary Data 3: Pipeline Scores for each MiSL prediction across cancer types
Breakdown of scores as per MiSL pipeline for each synthetic lethal interaction identified by MiSL in acute myeloid leukemia
Mutation	MiSL.Candidate	Pipeline	p.val	err	exp.p.val
IDH1	ACACA	Deletion	0.000333761	0	0.00880648
IDH1	ADD3	Deletion	8.86484e-34	0.0896426	0.0189884
IDH1	ARHGAP22	Deletion	5.14111e-47	0	0.027937
IDH1	ARHGAP5	Deletion	2.87225e-08	0.0505424	0.0116542
IDH1	ATP5C1	Both	5.27238e-44	0	0.0178326
IDH1	BAG2	Deletion	0.0014742	0	0.00137143
IDH1	BCL2L2	Deletion	4.10877e-08	0.0371672	0.0334874
IDH1	C6orf64	Deletion	0.000702655	0	0.0237549
IDH1	CCNB1IP1	Deletion	5.95055e-08	0.0517329	0.00119981
IDH1	CLPX	Deletion	0.0231953	0.139793	0.00155791
IDH1	CLTA	Deletion	0.000103434	0.0981262	0.0372882
IDH1	CNIH4	Deletion	0.0298099	0.0585141	0.000121594
IDH1	CNOT7	Deletion	0.0460684	0.0968263	0.000888208
IDH1	CREBZF	Both	3.88707e-05	0	0.000768851
IDH1	CSNK1E	Deletion	4.40124e-05	0.115305	0.02098
IDH1	CUL2	Both	5.27238e-44	0	0.0397422
IDH1	CUTC	Deletion	1.84915e-37	0.0632126	0.000814781
IDH1	DDX50	Deletion	1.71812e-42	0.0289283	0.00566512
IDH1	DDX52	Deletion	0.000333761	0	0.000218781
IDH1	DLG5	Deletion	2.80565e-41	0.0292256	0.0117331
IDH1	DST	Deletion	0.0014742	0	0.0144114
IDH1	DUSP14	Deletion	0.000333761	0	0.0411959
IDH1	EIF3E	Both	0.00140687	0.133134	0.0204673
IDH1	ELP3	Deletion	0.00226727	0.0414201	0.0221194
IDH1	ERICH1	Deletion	0.0150132	0.0828402	0.0310672
IDH1	EWSR1	Deletion	0.000244527	0.123651	0.0274191
IDH1	FAM179B	Deletion	4.55245e-06	0.0862215	0.00802264
IDH1	GLO1	Deletion	0.000702655	0	0.038162
IDH1	HIC2	Deletion	0.00182101	0.114793	0.0212377
IDH1	HMBOX1	Deletion	0.00226727	0.0414201	0.00362694
IDH1	HMGXB4	Deletion	0.000115293	0.128932	0.000945869
IDH1	HNRNPC	Deletion	1.94542e-08	0.0362202	0.0145744
IDH1	KDM6B	Deletion	0.000587951	0.0362919	0.0170981
IDH1	KLHDC2	Deletion	4.40124e-05	0.115305	0.00943554
IDH1	KLHL22	Deletion	0.00182101	0.114793	0.0177648
IDH1	MAPK8	Deletion	5.14111e-47	0	0.00559116
IDH1	2016-03-05	Deletion	1.84915e-37	0.0632126	0.0144935
IDH1	MGEA5	Deletion	1.84915e-37	0.0632126	0.00439127
IDH1	MLLT10	Both	5.27238e-44	0	0.00282118
IDH1	MUT	Deletion	0.000702655	0	0.015265
IDH1	NF1	Deletion	0.00226727	0.0414201	0.00746365
IDH1	NFAT5	Deletion	0.0460684	0.0968263	0.048363
IDH1	NFATC3	Deletion	0.0460684	0.0968263	0.00706784
IDH1	NLK	Deletion	0.00841809	0.0484131	0.0226954
IDH1	NMT2	Both	7.70839e-43	0	0.0232392
IDH1	NPR2	Deletion	0.000598198	0.107385	0.0420872
IDH1	OSGIN2	Deletion	0.00841809	0.0484131	0.0262532
IDH1	PCM1	Deletion	0.0460684	0.0968263	0.0151679
IDH1	PHF3	Deletion	0.0231953	0.139793	0.0122348
IDH1	PI4KA	Deletion	0.00182101	0.114793	0.00340613
IDH1	PIP4K2B	Deletion	0.000333761	0	0.0259902
IDH1	POLR3E	Deletion	0.0159481	0.0529586	0.00669105
IDH1	PPP2R2A	Deletion	0.00226727	0.0414201	0.0108175
IDH1	PPP2R2D	Deletion	9.89867e-28	0.139908	0.0127539
IDH1	PRKCB	Deletion	0.0460684	0.0968263	0.0187174
IDH1	RAB11A	Deletion	0.0231953	0.139793	0.00273067
IDH1	RALGAPA1	Deletion	2.50212e-07	0.0543303	0.0276291
IDH1	RHBDD3	Deletion	9.19089e-05	0.108661	0.0226896
IDH1	RPL23A	Deletion	0.00841809	0.0484131	0.0375652
IDH1	RPL26	Deletion	0.00115957	0.0386729	0.0313459
IDH1	RPP30	Deletion	4.69674e-38	0.0629175	0.014753
IDH1	RPS24	Deletion	2.80565e-41	0.0292256	0.029435
IDH1	RUSC2	Deletion	0.000884084	0.1212	0.0106025
IDH1	SAV1	Deletion	4.40124e-05	0.115305	0.0162198
IDH1	SETD6	Deletion	0.0159481	0.0529586	0.00245441
IDH1	SLK	Deletion	2.11219e-34	0.0772598	0.0258
IDH1	SOS2	Deletion	4.40124e-05	0.115305	0.00931013
IDH1	SOX4	Deletion	0.0371916	0.116019	0.0209358
IDH1	SPATA5L1	Deletion	0.0020582	0.137377	0.0372621
IDH1	SUZ12	Deletion	0.0159481	0.0529586	0.0177412
IDH1	SUZ12P	Deletion	0.00841809	0.0484131	0.0031027
IDH1	THRA	Deletion	0.0043916	0.0446252	0.005191
IDH1	TIAL1	Deletion	2.92509e-28	0.139336	0.00882846
IDH1	TMEM231	Deletion	0.0371916	0.116019	0.0440375
IDH1	TMEM62	Deletion	0.00123036	0.133613	0.000529849
IDH1	TNKS	Deletion	0.0265373	0.0892505	0.000993036
IDH1	TNRC6B	Deletion	0.000200404	0.131777	0.0158887
IDH1	TUBGCP4	Deletion	0.00123036	0.133613	0.0250098
IDH1	TUG1	Deletion	8.10502e-06	0.0988326	0.0108137
IDH1	WAC	Both	5.27238e-44	0	0.000463566
IDH1	WSB1	Deletion	0.00841809	0.0484131	0.000578575
IDH1	ZBTB5	Deletion	1.63245e-05	0.0905505	0.000597319
IDH1	ZNF219	Deletion	9.15527e-09	0.0353289	0.00265411
IDH1	ZNF248	Deletion	1.56661e-41	0.00772048	0.00619163
IDH1	ZNF395	Deletion	0.00226727	0.0414201	0.00338694
IDH1	CELF2	Both	7.70839e-43	0	0.0263796
IDH1	KLF6	Both	5.27238e-44	0	0.0311524
IDH1	MLF2	Amplification	0.00233223	0.136898	0.0491871
IDH1	MLL	Amplification	5.40706e-07	0.0228902	0.00746634
DNMT3A	ANXA1	Deletion	0.0442963	0.0286325	0.0121531
DNMT3A	BICD2	Deletion	0.0216024	0.0147343	0.0152471
DNMT3A	C9orf21	Deletion	0.0224451	0.0147607	0.0291576
DNMT3A	C9orf89	Deletion	0.0233186	0.0147876	0.00161373
DNMT3A	NINJ1	Deletion	0.0233186	0.0147876	0.0170092
DNMT3A	PTGS1	Deletion	0.0394367	0.0152095	0.0137464
DNMT3A	SEMA4D	Deletion	0.0242242	0.0148148	0.00417205
DNMT3A	SYK	Deletion	0.0224451	0.0147607	0.00771109
DNMT3A	TJP2	Deletion	0.0428414	0.0285916	0.0162853
DNMT3A	ZBTB43	Deletion	0.0352887	0.0151111	0.0103924
DNMT3A	ZCCHC6	Deletion	0.0207897	0.0147082	0.0256722
Cohesin	EIF3D	Deletion	0.000627621	0.0726129	0.00942782
Cohesin	EIF3L	Deletion	0.00199204	0.0766112	0.00126079
Cohesin	CCDC106	Deletion	0.00966336	0.0226599	0.00809067
Cohesin	ZNF256	Deletion	0.0455275	0.0433555	0.028866
Cohesin	ZNF542	Deletion	0.0372364	0.0316163	0.0117154
Cohesin	BCL2L13	Deletion	0.00107719	0.0669603	0.0452543
Cohesin	GGT1	Deletion	0.0104496	0.0817376	0.027808
Cohesin	MIF	Deletion	0.00493683	0.073304	0.00608975
Cohesin	BMPR1B	Deletion	0.0182724	0.0750653	0.0111983
Cohesin	ATP8B3	Deletion	0.0414236	0.0642857	0.0287827
Cohesin	GAMT	Deletion	0.00660521	0.0818182	0.0263961
Cohesin	PCP2	Deletion	0.0347084	0.0716637	0.0417768
Cohesin	POLRMT	Deletion	0.0329007	0.118562	0.0166093
Cohesin	REEP6	Deletion	0.000902331	0.0923138	0.0468267
Cohesin	SLC39A3	Deletion	0.00192287	0.0726313	0.0478044
Cohesin	ZNF358	Deletion	0.00327117	0.0541769	0.00575494
Cohesin	UPF3B	Deletion	0.0460729	0	0.0270696
Cohesin	SNRPD2	Deletion	0.0229311	0.0370258	0.0475496
Cohesin	SNHG8	Deletion	0.0203835	0.0750453	0.00106036
Cohesin	NUDT12	Deletion	0.00128006	0.0357782	0.0213033
Cohesin	OCLN	Deletion	0.0390201	0.0757599	0.00224085
Cohesin	PKD2L2	Deletion	0.0405591	0.0484388	0.0118723
Cohesin	SNORA74A	Deletion	0.0109067	0.0405983	0.0355832
Cohesin	EEF1G	Deletion	0.0360777	0.0316165	0.00133702
Cohesin	FLRT1	Deletion	0.0462388	0.0307882	0.0128421
Cohesin	STIP1	Deletion	0.0481508	0.0366273	0.0192347
Cohesin	C11orf1	Deletion	0.0240637	0.108836	0.00978162
Cohesin	DCPS	Deletion	0.0123721	0.0815934	0.0121548
Cohesin	DCUN1D5	Deletion	0.0220088	0.0919434	0.00752397
Cohesin	DDX10	Deletion	0.00769688	0.0865091	0.0201844
Cohesin	PDGFD	Deletion	0.00891059	0.0795389	0.0135225
Cohesin	RPS25	Deletion	0.0247283	0.0899504	0.00574128
Cohesin	TAF1D	Deletion	0.00333489	0.0571803	0.00496766
Cohesin	ZBTB16	Deletion	0.00756181	0.0751913	0.00266761
Cohesin	IPO5	Deletion	0.0160392	0.0718755	0.0150946
Cohesin	TGDS	Deletion	0.0193455	0.0752632	0.0134178
Cohesin	UGGT2	Deletion	0.0145557	0.0795043	0.0172063
Cohesin	HAUS2	Deletion	0.0142806	0.0709328	0.011034
Cohesin	LRRC57	Deletion	0.0142806	0.0709328	0.00263793
Cohesin	OIP5	Deletion	0.0159917	0.0782749	0.0196966
Cohesin	PAK6	Deletion	0.0289177	0.0929713	5.25084e-05
Cohesin	RFX7	Deletion	0.0255538	0.0598273	0.0102047
Cohesin	SLTM	Deletion	0.0326612	0.0602171	0.00926696
Cohesin	B9D1	Deletion	0.033028	0.126153	0.00601959
Cohesin	FAM83G	Deletion	0.0463744	0.139257	0.0406684
Cohesin	NT5M	Deletion	0.0266381	0.111754	0.00375667
Cohesin	NTN1	Deletion	0.00078183	0.110519	0.021915
Cohesin	SLC5A10	Deletion	0.0362806	0.13804	0.0116929
Cohesin	TP53	Deletion	0.0178114	0.137915	0.0277023
Cohesin	EEF1A1	Deletion	0.000230582	0.0306506	0.000361705
Cohesin	IRAK1BP1	Deletion	0.0266037	0.0707271	0.0282895
Cohesin	KCNQ5	Deletion	0.00156744	0.0306411	0.0183271
Cohesin	LMBRD1	Deletion	0.0182081	0.0594344	0.0262516
Cohesin	NDUFAF4	Deletion	0.0230985	0.0877892	0.0104128
Cohesin	SNHG5	Deletion	0.011346	0.0573157	0.0147636
Cohesin	SNORD50B	Deletion	0.000147864	0.0147495	0.043707
Cohesin	KCNK5	Deletion	0.0430218	0.021645	0.00076832
Cohesin	MAPK14	Deletion	0.0430218	0.021645	0.0155575
Cohesin	SRPK1	Deletion	0.0429703	0.0223305	0.00372379
Cohesin	AHI1	Deletion	0.00460363	0.0639427	0.0497225
Cohesin	RPS12	Deletion	0.0403139	0.0711265	0.00133224
Cohesin	TUBE1	Deletion	0.0125006	0.0746029	0.0206985
Cohesin	COG6	Deletion	0.0141823	0.102198	0.0304074
Cohesin	LNX2	Deletion	0.0113146	0.0867934	0.0230124
Cohesin	POLR1D	Deletion	0.0113146	0.0867934	0.000102554
Cohesin	RPL21	Deletion	0.0113146	0.0867934	0.0075015
Cohesin	UFM1	Deletion	0.00594361	0.0951492	0.0341816
Cohesin	USPL1	Deletion	0.0264586	0.0885756	0.00654979
Cohesin	WBP4	Deletion	0.0351509	0.11241	0.00497351
Cohesin	ZMYM2	Deletion	0.016514	0.0908444	0.0206852
Cohesin	ZMYM5	Deletion	0.023341	0.0913262	0.0108678
Cohesin	EMID1	Deletion	0.0326396	0.0831603	0.0462695
Cohesin	MORC2	Deletion	0.00979345	0.0695551	0.00176228
Cohesin	NIPSNAP1	Deletion	0.00536066	0.0662258	0.00328869
Cohesin	PES1	Deletion	0.000171173	0.0594001	0.00633253
Cohesin	ZNRF3	Deletion	0.00113107	0.0700549	0.00114275
Cohesin	FAM109B	Deletion	0.000204877	0.0873936	0.0110263
Cohesin	FBXO7	Deletion	0.000341024	0.0660557	0.0296617
Cohesin	PARVB	Deletion	3.24374e-05	0.0775449	0.0160322
Cohesin	PRR5	Deletion	3.69192e-05	0.0834401	0.014808
Cohesin	RPL3	Deletion	0.00104803	0.0723493	0.00118645
Cohesin	ST13	Deletion	0.000253886	0.0719519	0.00590939
Cohesin	TSPO	Deletion	3.85313e-05	0.0801724	0.0405292
Cohesin	TTLL12	Deletion	0.00042205	0.0783549	0.00424852
Cohesin	XRCC6	Deletion	0.000343482	0.0751923	0.01662
Cohesin	ARID4A	Deletion	0.0460761	0.0803906	0.0154035
Cohesin	EAPP	Deletion	0.016682	0.0535864	0.00191349
Cohesin	GMPR2	Deletion	0.0436623	0.0619987	0.00256803
Cohesin	RBM25	Deletion	0.0495366	0.0866477	0.0450385
Cohesin	NPW	Deletion	0.0175695	0.0409669	0.0411703
Cohesin	CCDC47	Deletion	0.0330888	0.0284354	0.015939
Cohesin	HOXB4	Deletion	0.00357994	0.0397005	0.0139473
Cohesin	HOXB5	Deletion	0.00173172	0.0453678	0.0088827
Cohesin	MRPL10	Deletion	0.0211024	0.0646473	0.0389421
Cohesin	NME1	Deletion	0.0181397	0.041689	0.0163746
Cohesin	PNPO	Deletion	0.012623	0.0578668	0.0286904
Cohesin	PSMD12	Deletion	0.0496695	0.0292414	0.00858937
Cohesin	RPL27	Deletion	0.00306834	0.0846313	0.0124183
Cohesin	UTP18	Deletion	0.0423464	0.0499467	0.0224587
Cohesin	KLF3	Deletion	0.0313699	0.0523195	0.00672609
Cohesin	ASCC1	Deletion	0.0435136	0.0374395	0.00392286
Cohesin	CNNM1	Deletion	0.0221097	0.0469166	0.032315
Cohesin	FAM38A	Deletion	0.0432019	0.127038	0.00084645
Cohesin	CIAPIN1	Deletion	0.00684729	0.0985949	0.0113822
Cohesin	GOT2	Deletion	0.0178066	0.108438	0.000696625
Cohesin	KARS	Deletion	0.00253577	0.103485	0.000553958
Cohesin	LPCAT2	Deletion	0.0402685	0.107065	0.0104476
Cohesin	NIP7	Deletion	0.0183395	0.118646	0.0351039
Cohesin	NOB1	Deletion	0.00276967	0.0976585	0.000878882
Cohesin	NUP93	Deletion	0.00241944	0.0915199	0.00502801
Cohesin	PSMD7	Deletion	0.00114111	0.0969517	0.00302589
Cohesin	SETD6	Deletion	0.018305	0.108473	0.0327664
Cohesin	TERF2IP	Deletion	0.00262252	0.103515	0.049358
Cohesin	USP10	Deletion	0.00866293	0.116287	0.00130366
Cohesin	WDR59	Deletion	0.000951177	0.0968094	0.038078
Cohesin	WFDC1	Deletion	0.00246384	0.0975177	0.0216533
Cohesin	ZFP1	Deletion	0.00472665	0.111187	0.0345035
Cohesin	RCC1	Deletion	0.0419904	0.0710364	0.000721012
Cohesin	SNHG3	Deletion	0.0452163	0.0778154	0.00467593
Cohesin	ALG8	Deletion	0.0229516	0.0418092	0.031131
Cohesin	CLNS1A	Deletion	0.0331201	0.0425567	0.000620318
Cohesin	RPS3	Deletion	0.0193499	0.0393825	0.000571203
Cohesin	ALKBH2	Deletion	0.0164369	0.0274972	0.00141729
Cohesin	COQ5	Deletion	0.0491815	0.037889	0.0283938
Cohesin	CRY1	Deletion	0.0328199	0.0338203	2.94474e-06
Cohesin	PEBP1	Deletion	0.0145452	0.0241509	0.0355013
Cohesin	RPL6	Deletion	0.0249112	0.0265783	0.00138551
Cohesin	SCYL2	Deletion	0.0287626	0.0348366	0.0478312
Cohesin	SDSL	Deletion	0.0110067	0.0198693	0.0317352
Cohesin	TAOK3	Deletion	0.0093088	0.0247393	0.012378
Cohesin	UNC119B	Deletion	0.0481508	0.0366273	0.0145936
Cohesin	GTSF1	Deletion	0.0300076	0	0.00339107
Cohesin	ZNF485	Deletion	0.0399733	0.0252061	0.0255714
Cohesin	C5orf28	Deletion	0.0454322	0	0.0322913
Cohesin	RAB34	Deletion	0.0379977	0.0756514	2.49966e-05
KRAS	NR1H2	Deletion	0.0435301	0.119929	0.00532166
KRAS	C19orf6	Deletion	0.00100278	0.0739562	0.0499466
KRAS	CIRBP	Deletion	0.000545694	0.0810944	0.0121741
KRAS	FEM1A	Deletion	8.88539e-05	0.0568102	0.031868
KRAS	MIDN	Deletion	0.000545694	0.0810944	0.0169056
KRAS	DMPK	Deletion	0.0164769	0.0864334	0.0248252
KRAS	DMWD	Deletion	0.0323387	0.0991453	0.0216603
KRAS	ABHD14B	Deletion	0.011398	0.128386	0.0390399
KRAS	MAPKAPK3	Deletion	0.0135237	0.129424	0.0411166
KRAS	NKTR	Deletion	0.0159938	0.127039	0.0483316
KRAS	OXSR1	Deletion	0.0262747	0.130483	0.0384258
KRAS	ARHGEF3	Deletion	0.0135237	0.129424	0.00498006
KRAS	PDE12	Deletion	0.0135237	0.129424	0.00865543
KRAS	RPP14	Deletion	0.0135237	0.129424	0.0196836
KRAS	PAPD4	Deletion	0.000176699	0.110872	0.000599018
KRAS	PIK3R1	Deletion	0.0210865	0.108197	0.0198633
KRAS	PLK2	Deletion	0.00209439	0.121171	0.0294947
KRAS	CSNK1A1	Deletion	0.0488308	0.135486	0.0134145
KRAS	HSPA4	Deletion	0.015846	0.137033	0.00100791
KRAS	PPP2CA	Deletion	0.0186023	0.138053	0.00215607
KRAS	SLC35A4	Deletion	0.0264003	0.127018	0.0239005
KRAS	TMED7	Deletion	0.0133652	0.139191	0.024885
KRAS	UBE2D2	Deletion	0.0223702	0.125801	0.00328599
KRAS	UBLCP1	Deletion	0.0187836	0.120912	0.00883868
KRAS	YIPF5	Deletion	0.0157645	0.119716	0.0170352
KRAS	ZCCHC10	Deletion	0.0134619	0.136033	0.0285441
KRAS	RARS	Deletion	0.0111952	0.121226	0.0470233
KRAS	STK10	Deletion	0.0188982	0.124614	0.0466406
KRAS	CLTB	Deletion	0.0425942	0.130864	0.026161
KRAS	HIGD2A	Deletion	0.0425942	0.130864	0.00143733
KRAS	RMND5B	Deletion	0.0223131	0.12214	0.000776646
KRAS	TJP2	Deletion	0.00339688	0.135315	0.026816
KRAS	FAM166A	Deletion	1.72303e-05	0.0174077	0.0365096
KRAS	GNG10	Deletion	0.00782631	0.121629	0.0103029
KRAS	NOTCH1	Deletion	0.00564921	0.121678	0.0207582
KRAS	SLC44A1	Deletion	0.000201755	0.0478524	0.0210055
KRAS	CHMP5	Deletion	0.0167462	0.050841	0.0320149
KRAS	DNAJA1	Deletion	0.0479302	0.138638	0.00963989
KRAS	EIF3K	Deletion	0.0402072	0.071535	0.0162973
KRAS	SIPA1L3	Deletion	0.0402072	0.071535	0.0332936
KRAS	ATP6V0C	Deletion	0.00261274	0.0570109	0.0334697
KRAS	LITAF	Deletion	0.0253671	0.0707305	0.0417322
KRAS	UQCRC2	Deletion	0.040338	0.0748971	0.000776971
KRAS	MLL3	Deletion	0.0250942	0.0855164	0.012299
KRAS	ZC3H18	Deletion	7.42643e-05	0.100958	0.0473496
KRAS	SECISBP2	Deletion	0.00124375	0.121149	5.40155e-05
KRAS	ADCY7	Deletion	0.000171093	0.077729	0.0207282
KRAS	BRD7	Deletion	0.000132652	0.0769601	0.013945
KRAS	CES2	Deletion	0.00068585	0.0961199	0.0365446
KRAS	CMTM4	Deletion	0.000434517	0.0944588	0.0248037
KRAS	MAF	Deletion	0.00701937	0.0808163	0.0403342
KRAS	MTHFSD	Deletion	8.2202e-05	0.104994	0.0463036
KRAS	PAPD5	Deletion	0.000220189	0.0785185	0.0302028
KRAS	PKD1L2	Deletion	9.39345e-05	0.101619	0.00747551
KRAS	PSMB10	Deletion	0.000755179	0.0729358	0.0167843
KRAS	PSMD7	Deletion	8.19601e-05	0.0892075	0.0341113
KRAS	TTC1	Deletion	0.0264242	0.123401	0.0194493
KRAS	UBE2N	Deletion	0.0364775	0	0.032857
KRAS	CD81	Deletion	0.0164354	0.0988757	0.000429583
KRAS	RHOG	Deletion	0.0354483	0.105057	0.000189419
KRAS	LMO2	Deletion	0.0326573	0.0697525	0.00927637
KRAS	C7orf50	Deletion	0.0238148	0.0454645	0.0372727
KRAS	COX19	Deletion	0.0238148	0.0454645	0.0175831
KRAS	POMZP3	Deletion	0.0185707	0.043926	0.000112818
KRAS	ST7	Deletion	0.00162718	0.0353652	0.0376396
KRAS	ING3	Deletion	0.0413988	0	0.0249156
KRAS	IRF5	Deletion	0.034433	0.0349537	0.0291965
TP53	TMEM45A	Deletion	0.000255225	0.121493	0.0258577
TP53	TCTEX1D1	Deletion	1.58367e-16	0.0797833	4.53043e-05
TP53	SPTA1	Amplification	0.000503188	0.0488095	0.00473654
TP53	LIF	Amplification	6.28983e-07	0.118622	0.0317094
TP53	ACO1	Amplification	2.97022e-07	0.120599	0.000569934
TP53	AQP3	Amplification	1.5396e-07	0.108543	0.00535382
TP53	CREB3	Amplification	1.44596e-14	0.134934	0.0256246
TP53	RECK	Amplification	1.4383e-11	0.0815848	0.0290323
TP53	SIT1	Amplification	1.11199e-05	0.117081	0.0034718
TP53	TPM2	Amplification	6.00745e-06	0.0893312	0.0206144
TP53	ANKRD9	Amplification	2.81577e-10	0.138421	0.0395982
TP53	BCL11B	Amplification	0.000340086	0.0763988	0.00832981
TP53	GOLGA5	Amplification	2.16605e-07	0.136199	0.0369549
TP53	GPR68	Amplification	0.000392773	0.0550987	0.016018
TP53	IFI27	Amplification	4.13011e-10	0.134017	0.0194732
TP53	KLRC3	Amplification	5.85935e-05	0	0.00593361
TP53	KLRC4	Amplification	5.85935e-05	0	0.00288137
TP53	KLRK1	Amplification	5.85935e-05	0	0.000150271
TP53	EMP1	Amplification	0.00036269	0.0911458	0.0168414
TP53	DNTTIP2	Amplification	2.0775e-10	0.127583	0.0476278
TP53	DR1	Amplification	2.57915e-08	0.13623	0.000327366
TP53	GCLM	Amplification	5.38614e-11	0.127338	0.000257393
TP53	TMEM56	Amplification	6.01719e-06	0.136517	0.0118119
TP53	HIAT1	Amplification	9.37597e-06	0.135152	0.00231589
TP53	TANC1	Amplification	2.51434e-07	0.11456	0.000704368
TP53	CDCA7	Amplification	2.94839e-13	0.103525	0.0482817
TP53	BCR	Amplification	3.27311e-13	0.136312	0.0408329
TP53	CECR5	Amplification	1.82655e-11	0.137199	0.0385798
TP53	MICAL3	Amplification	1.4814e-10	0.115159	0.000655799
TP53	ZNF280B	Amplification	1.17714e-07	0.0815389	0.0379413
TP53	KLF3	Amplification	0.000372366	0.109554	0.00280413
TP53	CD274	Amplification	6.30191e-12	0.12199	0.0275381
TP53	NFIB	Amplification	1.33231e-12	0.139467	0.0267814
TP53	RCL1	Amplification	6.40985e-20	0.138112	0.0101525
TP53	GTSE1	Amplification	3.58738e-09	0.13136	0.012795
TP53	LDOC1L	Amplification	2.05344e-10	0.110133	0.00468213
TP53	PARVB	Amplification	0.00012561	0.106923	1.04832e-05
TP53	PPARA	Amplification	2.62571e-11	0.121057	0.000411321
TP53	PRR5	Amplification	8.07515e-11	0.11807	0.000239417
TP53	TRMU	Amplification	2.10653e-09	0.130072	0.006483
TP53	TTLL12	Amplification	2.55765e-11	0.119157	0.00146714
TP53	ADD2	Amplification	4.67102e-09	0.125972	0.0132306
TP53	SPTBN1	Amplification	2.28685e-15	0.105467	0.00882256
TP53	POLR2D	Amplification	6.13633e-05	0.123756	0.01588
TP53	CCDC15	Amplification	1.56238e-12	0.106297	0.0119893
TP53	GRAMD1B	Amplification	4.68123e-09	0.104872	0.00886224
TP53	NRGN	Amplification	2.64895e-05	0.0918994	2.25258e-06
TP53	ROBO3	Amplification	3.03869e-05	0.104447	0.018503
TP53	SIAE	Amplification	1.32582e-11	0.099647	0.0250902
TP53	VWA5A	Amplification	1.70428e-09	0.102965	0.000760265
TP53	ZNF202	Amplification	2.30875e-13	0.101537	0.000405568
TP53	CHEK2	Amplification	7.27223e-15	0.117944	0.0374452
TP53	GAS2L1	Amplification	3.53097e-14	0.130156	0.0315166
TP53	KREMEN1	Amplification	4.44569e-11	0.138836	0.04613
TP53	MN1	Amplification	1.10765e-09	0.0591695	0.0352727
TP53	PITPNB	Amplification	4.66244e-13	0.124457	0.0236313
TP53	RHBDD3	Amplification	1.56502e-12	0.131844	0.016953
TP53	SNORD125	Amplification	2.08294e-11	0.130716	8.84209e-06
TP53	TPST2	Amplification	2.28204e-05	0.113394	2.76917e-08
TP53	TTC28	Amplification	5.96331e-06	0.127071	0.0426015
TP53	ZNRF3	Amplification	8.31843e-14	0.125745	0.003027
TP53	ASCC2	Amplification	4.51069e-18	0.118135	0.000118477
TP53	DRG1	Amplification	6.27736e-14	0.127268	0.00121228
TP53	EIF4ENIF1	Amplification	4.71729e-14	0.128737	0.00455309
TP53	GATSL3	Amplification	5.51551e-17	0.124758	0.00177149
TP53	LIMK2	Amplification	4.57712e-10	0.132303	0.00973754
TP53	MORC2	Amplification	8.86719e-15	0.136048	0.000326771
TP53	OSBP2	Amplification	1.47845e-14	0.130654	0.00618873
TP53	PES1	Amplification	2.44346e-13	0.138572	0.00141505
TP53	PIK3IP1	Amplification	8.28339e-10	0.137585	0.0420085
TP53	RNF185	Amplification	7.92093e-16	0.126473	0.00242464
TP53	RNF215	Amplification	6.04134e-15	0.134546	0.0187621
TP53	SF3A1	Amplification	1.82187e-16	0.12629	0.000733579
TP53	TBC1D10A	Amplification	1.82187e-16	0.12629	0.00151486
TP53	YWHAH	Amplification	6.12466e-13	0.134784	0.000421723
TP53	AASDHPPT	Amplification	4.9856e-12	0.130098	0.00982507
TP53	ARHGAP42	Amplification	2.51489e-13	0.12502	0.0291866
TP53	CHORDC1	Amplification	1.18242e-11	0.138675	0.0429512
TP53	CWC15	Amplification	5.01694e-12	0.13285	0.021331
TP53	DCUN1D5	Amplification	6.21936e-14	0.13217	0.000590507
TP53	MAML2	Amplification	5.68005e-11	0.119788	0.0265845
TP53	NPAT	Amplification	7.11277e-10	0.132658	0.00092994
TP53	PANX1	Amplification	2.05231e-12	0.129337	0.00495962
TP53	SLC35F2	Amplification	3.76819e-09	0.134148	0.00710652
TP53	TMEM123	Amplification	7.06833e-16	0.126115	0.0327237
TP53	RCOR2	Amplification	2.39631e-08	0.0997011	0.0312781
TP53	YPEL4	Amplification	0.000601848	0.129426	0.00165726
TP53	ACAD8	Amplification	6.04179e-12	0.122712	0.00850551
TP53	ARCN1	Amplification	4.86362e-13	0.111865	0.00424864
TP53	ARHGAP32	Amplification	9.01315e-12	0.106218	0.00451325
TP53	ARHGEF12	Amplification	2.23442e-08	0.114356	0.000195456
TP53	BCL9L	Amplification	1.13496e-12	0.11097	0.0010442
TP53	BUD13	Amplification	2.56494e-11	0.108722	0.0278949
TP53	CHEK1	Amplification	6.23298e-12	0.110385	0.00823757
TP53	DPAGT1	Amplification	1.90872e-11	0.11947	0.000655884
TP53	EI24	Amplification	1.51133e-11	0.113722	0.00271084
TP53	ETS1	Amplification	0.000387902	0.108166	7.37668e-05
TP53	FDXACB1	Amplification	7.40968e-13	0.11423	0.0067618
TP53	H2AFX	Amplification	1.90872e-11	0.11947	0.0142874
TP53	HINFP	Amplification	7.63284e-12	0.117939	0.00209708
TP53	HMBS	Amplification	3.00791e-11	0.120252	0.00460161
TP53	HYOU1	Amplification	7.63284e-12	0.117939	0.00678743
TP53	IFT46	Amplification	9.3352e-12	0.107032	0.0249091
TP53	JAM3	Amplification	0.00075149	0.125038	0.0129081
TP53	MLL	Amplification	3.28618e-08	0.110684	0.0240778
TP53	MPZL3	Amplification	1.78084e-09	0.102492	0.0075527
TP53	NCAPD3	Amplification	9.48932e-12	0.12345	0.00739897
TP53	NFRKB	Amplification	3.62441e-12	0.115096	0.00302928
TP53	OAF	Amplification	3.39128e-06	0.109672	2.32904e-05
TP53	PCSK7	Amplification	6.3847e-12	0.10645	0.00145984
TP53	PPP2R1B	Amplification	5.69439e-12	0.115804	0.0085523
TP53	PRDM10	Amplification	4.58234e-11	0.116351	0.00271058
TP53	PUS3	Amplification	1.55321e-12	0.108243	0.0341354
TP53	PVRL1	Amplification	4.53676e-11	0.112918	0.0214523
TP53	RBM7	Amplification	1.33934e-10	0.119351	0.023847
TP53	RDX	Amplification	1.39654e-11	0.117251	0.0111056
TP53	REXO2	Amplification	1.33934e-10	0.119351	3.87294e-06
TP53	RNF214	Amplification	6.3847e-12	0.10645	0.0205355
TP53	RNF26	Amplification	3.98067e-12	0.107723	0.000619003
TP53	SC5DL	Amplification	2.41336e-09	0.116472	0.0011084
TP53	SRPR	Amplification	9.63137e-13	0.109434	0.000505539
TP53	ST14	Amplification	5.68922e-11	0.117411	0.0127922
TP53	STT3A	Amplification	1.51133e-11	0.113722	0.000631845
TP53	TBCEL	Amplification	2.47348e-12	0.108946	0.00126256
TP53	THYN1	Amplification	3.8382e-12	0.121983	0.0302052
TP53	TIMM8B	Amplification	3.74881e-12	0.113343	0.00287103
TP53	TMEM136	Amplification	7.27272e-08	0.113679	0.00231217
TP53	TMEM25	Amplification	1.54166e-05	0.109167	0.00823626
TP53	UBE4A	Amplification	1.94844e-12	0.106242	0.00294697
TP53	USP28	Amplification	2.0727e-10	0.120153	0.00223675
TP53	VPS26B	Amplification	3.03227e-11	0.122023	0.0215619
TP53	ZC3H12C	Amplification	1.31308e-12	0.122657	0.0140204
TP53	ZNF259	Amplification	1.61709e-11	0.107953	0.0104927
TP53	ZW10	Amplification	1.33934e-10	0.119351	0.0114769
TP53	EGFL7	Amplification	1.19323e-05	0.118421	0.010928
TP53	CKAP2L	Amplification	1.35618e-06	0.095793	0.0155126
TP53	PTPN4	Amplification	8.5933e-08	0.13943	0.0104677
TP53	LYG1	Amplification	2.78819e-05	0.132795	0.00587122
TP53	MED23	Amplification	1.35982e-06	0.127643	0.0302971
TP53	MAP7	Amplification	3.94488e-07	0.138384	0.00112931
TP53	GBP1	Amplification	3.05158e-05	0.127842	1.29782e-05
TP53	GBP5	Amplification	2.39566e-06	0.133162	0.000787802
TP53	LMO4	Amplification	5.90038e-07	0.123774	2.11074e-05
TP53	LRRC8D	Amplification	4.68443e-06	0.139536	0.00383177
TP53	ANAPC1	Amplification	2.02004e-05	0.119281	0.00646722
TP53	BUB1	Amplification	3.16119e-06	0.105026	0.0164847
TP53	DDX18	Amplification	1.41801e-07	0.0948222	0.0349015
TP53	GTDC1	Amplification	9.97117e-05	0.134759	0.0312187
TP53	HJURP	Amplification	6.64959e-05	0.119124	0.0144806
TP53	INSIG2	Amplification	5.25547e-08	0.086689	0.0429562
TP53	ITGAV	Amplification	1.08459e-12	0.107087	3.58654e-05
TP53	RIF1	Amplification	6.24053e-06	0.120402	0.0353691
TP53	ACOT7	Amplification	1.32599e-07	0.125457	0.00286184
TP53	DNAJC11	Amplification	2.39166e-05	0.133815	0.00433039
TP53	ICMT	Amplification	5.41889e-06	0.135833	0.0327157
TP53	TPRG1L	Amplification	1.62564e-06	0.135823	0.0031355
TP53	CDCA8	Amplification	2.6035e-12	0.128557	0.00535776
TP53	GNL2	Amplification	2.65203e-10	0.131361	0.00810084
TP53	HPDL	Amplification	1.02852e-11	0.131073	0.0394601
TP53	KIF2C	Amplification	4.29116e-11	0.137677	0.00024664
TP53	RAD54L	Amplification	9.94826e-12	0.129247	0.0141727
TP53	SLC16A1	Amplification	1.01861e-05	0.120389	0.00893435
TP53	CLCN6	Amplification	0.000297987	0.0774697	0.00531301
TP53	FBXO44	Amplification	9.04222e-08	0.0818492	0.000920015
TP53	FBXO6	Amplification	1.51342e-08	0.0758339	0.0278067
TP53	MAD2L2	Amplification	6.15051e-08	0.109669	0.00218939
TP53	MFN2	Amplification	8.46891e-07	0.119501	0.0097097
TP53	MIIP	Amplification	2.11942e-07	0.119104	0.0217908
TP53	MTHFR	Amplification	3.10011e-05	0.0696599	0.000176782
TP53	VPS13D	Amplification	2.5353e-06	0.0973786	0.0186387
TP53	AMMECR1	Amplification	0.000181448	0.111178	0.01364
TP53	ICAM4	Amplification	4.38866e-10	0.119048	0.0273603
TP53	ZNF121	Amplification	3.6659e-12	0.12933	0.0122101
TP53	KLF1	Amplification	6.14038e-15	0.0961678	0.00251829
TP53	PRDX2	Amplification	1.35443e-12	0.137803	0.000737415
TP53	ZNF625	Amplification	5.182e-17	0.133989	0.0250478
TP53	ZNF788	Amplification	7.33149e-12	0.113273	0.00875222
TP53	ZNF844	Amplification	2.3479e-14	0.0880586	0.00108075
TP53	ARHGEF19	Amplification	1.63516e-07	0.112368	0.0152444
TP53	CROCC	Amplification	0.000124524	0.0769295	0.00855817
TP53	DDI2	Amplification	0.000784247	0.0886137	4.7081e-05
TP53	DFFA	Amplification	9.74615e-07	0.120882	0.0220262
TP53	EXOSC10	Amplification	0.000133938	0.0812699	0.0486376
TP53	GALE	Amplification	0.00010307	0.137375	0.00084918
TP53	LYPLA2	Amplification	0.00010307	0.137375	0.0180015
TP53	LZIC	Amplification	0.000341491	0.122068	0.0245167
TP53	PEX14	Amplification	6.51972e-06	0.138135	0.0430206
TP53	PLEKHM2	Amplification	1.61592e-08	0.0812271	0.0203367
TP53	RSC1A1	Amplification	0.000784247	0.0886137	0.000194665
TP53	SPEN	Amplification	0.000440369	0.112786	0.0471387
TP53	SRM	Amplification	1.15553e-06	0.11311	0.000418545
TP53	TMEM201	Amplification	1.46042e-07	0.0962212	0.0134407
TP53	UBIAD1	Amplification	2.6928e-08	0.0771326	0.00135213
TP53	UBR4	Amplification	0.000150741	0.106969	0.000355879
TP53	ZBTB17	Amplification	8.47617e-09	0.0745807	0.0297009
TP53	DUSP2	Amplification	0.000192831	0.136435	0.00565374
TP53	AP1B1	Amplification	2.57432e-10	0.121988	0.000425803
TP53	GCAT	Amplification	1.24456e-12	0.125716	7.98254e-05
TP53	PDXP	Amplification	1.28344e-14	0.103349	0.032358
TP53	PLA2G6	Amplification	5.36732e-13	0.12807	0.00294299
TP53	POLR2F	Amplification	1.73142e-13	0.116173	0.0069023
TP53	TMEM184B	Amplification	5.516e-14	0.117601	0.000112046
TP53	CBX7	Amplification	2.08289e-13	0.110105	0.0188179
TP53	APOBEC3F	Amplification	4.12696e-07	0.0665385	0.0451578
TP53	CACNA1I	Amplification	0.000883763	0.0745053	0.0333978
TP53	CBX6	Amplification	3.48233e-14	0.103988	0.0275327
TP53	GTPBP1	Amplification	3.58638e-16	0.095396	0.000259686
TP53	JOSD1	Amplification	3.58638e-16	0.095396	0.00028958
TP53	RPS19BP1	Amplification	4.05542e-14	0.0990466	0.000148122
TP53	SMCR7L	Amplification	4.05542e-14	0.0990466	0.000379811
TP53	ARFGAP3	Amplification	2.54056e-09	0.122786	0.00310395
TP53	ZNF675	Amplification	1.9044e-13	0.129698	0.0309385
TP53	ZNF681	Amplification	1.9044e-13	0.129698	0.00109979
TP53	SH3BGRL2	Amplification	0.00011654	0.087605	0.0129802
TP53	ASF1A	Amplification	0.000191876	0.139728	0.0172204
TP53	TBPL1	Amplification	2.22889e-07	0.105962	0.00487098
TP53	PEX3	Amplification	5.69931e-09	0.115694	0.000590804
TP53	ZNF492	Amplification	1.10564e-13	0.132104	0.00419139
TP53	ZNF98	Amplification	8.50517e-14	0.133711	0.000160074
TP53	APOL1	Amplification	0.0002972	0	0.0219535
TP53	FBXO7	Amplification	8.5181e-12	0.128313	0.00383462
TP53	FOXRED2	Amplification	1.94136e-10	0.135868	2.87206e-06
TP53	HMGXB4	Amplification	1.46691e-11	0.130694	0.0385343
TP53	KCTD17	Amplification	1.05291e-06	0.0954704	0.00621367
TP53	LARGE	Amplification	1.47761e-12	0.081412	0.0077841
TP53	MCM5	Amplification	3.4005e-13	0.12178	0.0222874
TP53	MYH9	Amplification	6.71396e-14	0.128032	0.0264982
TP53	TXN2	Amplification	2.62188e-12	0.120693	0.000345008
TP53	CYB5R3	Amplification	2.33478e-11	0.111911	0.000505305
TP53	POLDIP3	Amplification	1.61498e-11	0.107829	0.00109352
TP53	SERHL	Amplification	3.2498e-07	0.103763	0.0389212
TP53	TCF20	Amplification	1.26345e-08	0.125846	0.000806016
TP53	SREBF2	Amplification	4.02519e-13	0.107056	0.000596268
TP53	ISYNA1	Amplification	3.75226e-21	0.131852	0.00311981
TP53	SSBP4	Amplification	1.64703e-20	0.128128	0.012643
TP53	ADSL	Amplification	5.71422e-12	0.115554	0.000507769
TP53	EP300	Amplification	3.01807e-13	0.121202	0.0419273
TP53	FAM83F	Amplification	1.5203e-12	0.0961622	0.00307472
TP53	PMM1	Amplification	2.05344e-10	0.110133	0.000206011
TP53	POLR3H	Amplification	2.20113e-12	0.104124	0.00430247
TP53	RBX1	Amplification	7.00014e-15	0.109497	0.0404721
TP53	TEF	Amplification	1.29634e-11	0.115309	0.0306359
TP53	XRCC6	Amplification	4.77131e-11	0.0999558	0.0452658
TP53	ZC3H7B	Amplification	1.85349e-13	0.096514	0.0124808
TP53	SNORA61	Amplification	0.00059642	0.100223	0.0103643
TP53	ATP7A	Amplification	8.47544e-06	0.0349972	0.00146545
TP53	TTK	Amplification	3.38064e-10	0.0897188	0.0109806
TP53	AMD1	Amplification	5.45274e-05	0.125852	0.018439
TP53	BACH2	Amplification	1.12488e-11	0.0939674	0.0237096
TP53	CD164	Amplification	2.01271e-07	0.127663	0.0093537
TP53	FOXO3	Amplification	2.60514e-06	0.120733	0.0160245
TP53	GABRR2	Amplification	1.0829e-08	0.0942353	0.0446497
TP53	HBS1L	Amplification	3.09805e-07	0.102509	0.0233999
TP53	MANEA	Amplification	1.12488e-11	0.0939674	0.0204414
TP53	MAP3K7	Amplification	6.12156e-10	0.0974246	0.0121449
TP53	MDN1	Amplification	5.62616e-12	0.0927601	0.0286614
TP53	NCOA7	Amplification	4.90985e-07	0.122313	0.0255606
TP53	PGM3	Amplification	7.63401e-11	0.0904397	0.0182634
TP53	RNF217	Amplification	1.01693e-06	0.103913	4.13415e-09
TP53	TPD52L1	Amplification	6.97482e-07	0.116147	0.0166079
TP53	ZBTB24	Amplification	2.38584e-05	0.131007	0.0151189
TP53	ZNF292	Amplification	3.82209e-09	0.0820073	0.000841618
TP53	CNKSR3	Amplification	1.7814e-06	0.132493	0.000488625
TP53	LATS1	Amplification	1.80203e-08	0.124087	0.009301
TP53	PCMT1	Amplification	4.18713e-06	0.123924	0.0315796
TP53	TAB2	Amplification	6.13075e-07	0.125294	0.0135241
TP53	PBX4	Amplification	3.48378e-20	0.134569	0.0213723
TP53	ZNF101	Amplification	3.57603e-15	0.137852	0.019152
TP53	ZNF253	Amplification	8.13505e-18	0.128562	0.00192126
TP53	ZNF93	Amplification	8.13505e-18	0.128562	2.89614e-05
TP53	ZNF257	Amplification	4.55327e-14	0.128697	0.000208522
TP53	GATAD2A	Amplification	2.59524e-18	0.139326	0.00110448
TP53	NR2C2AP	Amplification	5.05274e-23	0.136124	0.0150016
TP53	IL27RA	Amplification	4.5002e-23	0.11156	0.00270367
TP53	LPHN1	Amplification	4.71892e-08	0.115724	0.0456492
RUNX1	AKD1	Deletion	0.0277385	0.0332723	0.00274711
RUNX1	ARHGEF10	Deletion	0.0207152	0.106838	0.0126869
RUNX1	BLK	Deletion	0.00566884	0.0913978	0.0460528
RUNX1	C9orf72	Deletion	0.00150421	0	0.00677373
RUNX1	C9orf93	Deletion	0.0436637	0.0337302	0.00445229
RUNX1	CIRBP	Deletion	0.00557518	0.0166063	0.0173542
RUNX1	CLN8	Deletion	0.0207152	0.106838	0.000754936
RUNX1	CNOT7	Deletion	0.00171183	0.076183	0.00649451
RUNX1	CNTLN	Deletion	0.0479976	0.0338384	0.0017359
RUNX1	CSGALNACT1	Deletion	0.0130802	0.106457	0.00228034
RUNX1	DDX58	Deletion	0.0241981	0.0173372	0.0247932
RUNX1	DENND4C	Deletion	0.0144928	0.0170335	0.000213102
RUNX1	DPYSL2	Deletion	0.00332305	0.0910853	0.00113267
RUNX1	DSE	Deletion	0.0372162	0.0335581	0.0314196
RUNX1	ENTPD4	Deletion	0.00247195	0.0909283	0.000412905
RUNX1	ERICH1	Deletion	0.0189357	0.106759	0.00236093
RUNX1	FAM26F	Deletion	0.040973	0.0336601	0.00310337
RUNX1	GNA11	Deletion	0.00126046	0	0.0067283
RUNX1	GNRH1	Deletion	0.00917821	0.106197	0.0204781
RUNX1	HMBOX1	Deletion	0.0139287	0.106506	0.000852332
RUNX1	HMHA1	Deletion	0.00732198	0.0167137	0.0135454
RUNX1	JAK2	Deletion	0.0120207	0.0169377	8.75595e-05
RUNX1	KIF13B	Deletion	0.0148251	0.106556	0.000423351
RUNX1	KPNA5	Deletion	0.040973	0.0336601	0.000268336
RUNX1	MLLT3	Deletion	0.0129577	0.0169753	1.25425e-06
RUNX1	NFX1	Deletion	0.034543	0.0175926	0.00119392
RUNX1	PIP5K1B	Deletion	0.0289429	0.0174603	1.07913e-06
RUNX1	PPP3CC	Deletion	0.00308836	0.0910454	5.1529e-10
RUNX1	PSIP1	Deletion	0.046512	0.0338019	5.11826e-06
RUNX1	PTAR1	Deletion	0.0289429	0.0174603	5.00564e-05
RUNX1	RBPMS	Deletion	0.0107348	0.0918319	0.0120922
RUNX1	RHOBTB2	Deletion	0.00266367	0.0909669	0.0336636
RUNX1	RNF122	Deletion	0.0498413	0.0933001	0.0452533
RUNX1	SESN1	Deletion	0.025105	0.0331832	0.0183866
RUNX1	SMU1	Deletion	0.031073	0.0175121	0.010332
RUNX1	SNAPC3	Deletion	0.0479976	0.0338384	0.0342479
RUNX1	SORBS3	Deletion	0.00286886	0.091006	5.76683e-08
RUNX1	TJP2	Deletion	0.0289429	0.0174603	3.05742e-07
RUNX1	TMEM181	Deletion	0.0268339	0.0332423	0.00299565
RUNX1	TNKS	Deletion	0.00628777	0.0914634	0.04535
RUNX1	TRIM23	Deletion	0.0161978	0.017094	0.00700249
RUNX1	TRIP10	Deletion	0.00840464	0	0.00625729
RUNX1	TULP4	Deletion	0.0259563	0.0332126	0.0081255
RUNX1	XPO7	Deletion	0.0118927	0.106385	0.00301058
RUNX1	ZDHHC21	Deletion	0.0495256	0.0338753	0.00328196
RUNX1	ZDHHC2	Deletion	0.00158403	0.0761469	0.00461827

## Sheet: Sheet2
Breakdown of scores as per MiSL pipeline for each synthetic lethal interaction identified by MiSL in bladder cancer
Mutation	MiSL Candidate	Pipeline	p-value of Boolean Implication	sparsity score of Boolean Implication	p-value of differential expression
A2M	TRIM14	Deletion	0.0187623	0.0306013	0.0269488
ABCA13	POLR2C	Deletion	0.00323443	0.0763764	0.00586086
ABCA8	TINF2	Deletion	0.0488	0	0.00226548
ABCA9	PPPDE2	Deletion	0.0225057	0.0240996	0.000484504
ABCC11	BIN3	Deletion	0.0490805	0.113123	0.000707687
ABCC11	CHMP7	Deletion	0.0490805	0.113123	0.0159545
ABCC11	KLHL36	Deletion	0.0458414	0.0499278	0.0317166
ABCC11	MSRA	Deletion	0.0207734	0.0938166	0.0488548
ABCC11	PHLPP1	Deletion	0.0492187	0.0690476	0.0480218
ABCC11	R3HCC1	Deletion	0.0446269	0.112883	0.00782965
ABCC11	VAC14	Deletion	0.0347099	0.0391156	0.0492448
ABCC9	C9orf78	Deletion	0.00394673	0.0212744	0.0276977
ABCC9	CDC26	Deletion	0.00509067	0.0215111	0.0167178
ABCC9	MRPL41	Deletion	0.00614954	0.0216986	0.00713928
ABCC9	TRUB2	Deletion	0.00542264	0.0215726	0.033403
ABCC9	TUBB2C	Deletion	0.00654691	0.0217631	0.0429086
ACACA	EFHD2	Deletion	0.0259243	0.0300619	0.0223956
ACACA	GIT1	Deletion	0.0157919	0	4.78732e-06
ACACA	RNF135	Deletion	0.00531653	0	0.0213986
ACAN	ARHGAP32	Deletion	0.00409405	0.0366873	0.0491294
ACAN	EI24	Deletion	0.00409405	0.0366873	0.0170133
ACAN	ST14	Deletion	0.00437742	0.0367744	0.0129135
ACLY	CTSB	Deletion	0.00871603	0	0.0340735
ACLY	DHRS7B	Deletion	0.0248575	0	0.0005065
ACLY	FDFT1	Deletion	0.00871603	0	0.00768809
ACLY	PCM1	Deletion	0.0447874	0.0316667	0.0481519
ACLY	PDLIM2	Deletion	0.0370059	0.0314103	0.0219184
ACLY	TMEM66	Deletion	0.0447874	0.0316667	0.029562
ADAM30	EIF4A1	Deletion	0.0296252	0	0.000401513
ADAM30	EIF5A	Deletion	0.0313391	0	0.00165428
ADAM30	FXR2	Deletion	0.0264555	0	0.0455868
ADAM30	MAP2K2	Deletion	0.048756	0	0.0313818
ADAM30	MPDU1	Deletion	0.0296252	0	0.00944571
ADAM30	PAFAH1B1	Deletion	0.0391575	0	0.0155557
ADAM30	PFN1	Deletion	0.0413769	0	0.00350383
ADAM30	PIAS4	Deletion	0.0461704	0	0.0135905
ADAM30	PSMB6	Deletion	0.0461704	0	0.0314592
ADAM30	SHPK	Deletion	0.0391575	0	0.0356131
ADAM30	SLC5A10	Deletion	0.0391575	0	3.12448e-05
ADAM30	TSR1	Deletion	0.0391575	0	4.38224e-05
ADAM30	YWHAE	Deletion	0.0461704	0	0.0381337
ADAMTS12	ZNF79	Deletion	0.0445998	0.0651969	0.0194021
ADAMTS16	ARCN1	Deletion	0.0232515	0.0449397	0.0051311
ADAMTS16	BCL10	Deletion	0.0385707	0.0226343	1.50434e-07
ADAMTS16	DSC2	Deletion	0.0252828	0.0789039	0.011375
ADAMTS16	GLMN	Deletion	0.0306311	0.0221814	0.0243959
ADAMTS16	RPAP2	Deletion	0.0324595	0.022291	1.58801e-09
ADAMTS16	SIK3	Deletion	0.0139522	0.0440316	0.00299875
ADAMTS16	ZW10	Deletion	0.0476089	0.0604072	0.0269424
ADAMTS20	GBA2	Deletion	0.00969439	0.0487399	0.000639333
ADAMTS20	SYNJ2BP	Deletion	0.0440184	0.0572562	0.0025102
ADAMTS9	ARHGEF3	Deletion	0.0379649	0.0688575	0.0304619
ADAMTS9	CTDSPL	Deletion	0.0429598	0.0605114	0.0130758
ADAMTS9	DCTN4	Deletion	0.0325061	0.0332414	0.0248614
ADAMTS9	NAA35	Deletion	0.0287162	0.0330529	0.0333446
ADAMTS9	TICAM1	Deletion	0.0244749	0.0420027	0.0105484
ADAMTS9	UBQLN1	Deletion	0.025334	0.0328715	0.0408078
ADAMTSL3	MRPL52	Deletion	0.0453999	0.0141416	0.010381
AGL	COG3	Deletion	0.0235148	0.0179383	0.0326335
AGL	DENND4C	Deletion	0.0215184	0.0338297	0.0257415
AGL	MED4	Deletion	0.0224426	0.0178995	0.0343492
AGL	NUFIP1	Deletion	0.0258046	0.018018	0.00049821
AGL	PHF11	Deletion	0.0258046	0.018018	2.23504e-06
AGL	PPAPDC2	Deletion	0.0290933	0.0341699	0.0198141
AGL	PSMA5	Deletion	0.0488565	0	0.0156778
AGL	RB1	Deletion	0.0161254	0.0176457	0.000424587
AGL	SETDB2	Deletion	0.0246348	0.0179778	0.047499
AHNAK	ADAT2	Deletion	0.0221236	0.0908506	0.0305275
AHNAK	CNIH	Deletion	0.0491478	0.0762559	0.028556
AHNAK	CNKSR3	Deletion	0.0190764	0.0938064	0.0230312
AHNAK	ERO1L	Deletion	0.0410251	0.0724195	0.0029838
AHNAK	FBXO34	Deletion	0.0341987	0.0753274	0.00551507
AHNAK	MAP4K5	Deletion	0.0216748	0.0674923	0.0479942
AHNAK	MTHFD1L	Deletion	0.0478487	0.102167	0.00965584
AHNAK	PPP2R5C	Deletion	0.000734839	0.0516512	0.0146025
AHNAK	PPP2R5E	Deletion	0.00609501	0.0719809	0.0441221
AHNAK	PRPSAP2	Deletion	0.0491661	0.108569	0.00978516
AHNAK	TRAPPC6B	Deletion	0.0186279	0.0601904	0.0386779
AHNAK2	ENO1	Deletion	0.00275789	0.0645074	0.0475855
AHNAK2	HSP90AA1	Deletion	0.0192425	0.0803176	0.0293736
AHNAK2	TTC5	Deletion	0.0287469	0.0636798	0.0436343
AHNAK2	ZMYM6	Deletion	0.0111714	0.0508621	0.022421
AKAP9	ARPC4	Deletion	7.24936e-05	0.10449	0.000785646
AKAP9	C3orf19	Deletion	6.0329e-05	0.104369	0.00112428
AKAP9	PPP1R8	Deletion	0.024945	0.0199176	0.0374419
AKAP9	UBE2E1	Deletion	9.53195e-05	0.109529	0.022943
ALPK3	ELMO3	Deletion	0.0346262	0.0249786	0.00203012
AMOTL1	ACO2	Deletion	0.0171055	0	0.0376682
AMOTL1	ANKDD1A	Deletion	0.0347372	0	0.0352489
AMOTL1	ARFGAP3	Deletion	0.0136881	0	0.00694925
AMOTL1	ARHGAP8	Deletion	0.0109273	0	0.0421225
AMOTL1	FBLN1	Deletion	0.0109273	0	0.0107955
AMOTL1	GATM	Deletion	0.0201865	0	0.000151762
AMOTL1	HSCB	Deletion	0.0453331	0	0.00715963
AMOTL1	MIER2	Deletion	0.0329226	0	0.0370903
AMOTL1	NHP2L1	Deletion	0.0153062	0	0.010213
AMOTL1	PITPNB	Deletion	0.0386562	0	0.0129783
AMOTL1	TNFAIP8L1	Deletion	0.0386562	0	0.0136194
AMOTL1	UBXN6	Deletion	0.0386562	0	0.0262149
AMOTL1	XRCC6	Deletion	0.0153062	0	5.99998e-05
AMOTL1	ZNRF3	Deletion	0.047793	0	0.00108521
ANK1	ATP5A1	Deletion	0.0329708	0.110269	0.0231641
ANK1	C9orf80	Deletion	0.0144132	0.0358674	0.000376332
ANK1	CRK	Deletion	0.0131017	0.085546	0.0416124
ANK1	KLHDC4	Deletion	0.0178062	0.0430943	0.0482303
ANK1	MOCOS	Deletion	0.0193191	0.0920574	0.0015004
ANK1	PIGN	Deletion	0.0016853	0.0943943	0.000760223
ANK1	SHPK	Deletion	0.00592256	0.0784171	0.0422269
ANK1	SMAD2	Deletion	0.0291178	0.110017	0.000632419
ANK1	VPS4B	Deletion	0.00178263	0.0944557	6.58306e-05
ANK1	WDR7	Deletion	0.0104626	0.108235	0.00283528
ANK3	ARF6	Deletion	0.0199163	0.0391738	0.0422563
ANK3	BMP1	Deletion	0.036937	0.113708	0.038139
ANK3	FAM120B	Deletion	0.0495802	0.0636179	0.0299032
ANK3	FNTB	Deletion	0.0396446	0.0521814	0.00332591
ANK3	KDSR	Deletion	0.018349	0.0719987	0.0330251
ANK3	MED17	Deletion	0.0298022	0.0339031	0.00329771
ANK3	MEX3C	Deletion	0.0209346	0.0722438	0.0311042
ANK3	PERP	Deletion	0.0414768	0.0522938	0.0434492
ANK3	PIK3C3	Deletion	0.00953484	0.0548942	0.00498931
ANK3	SOCS6	Deletion	0.0272904	0.0779436	0.00152187
ANK3	VAPA	Deletion	0.046914	0.028452	0.0424731
ANKRD27	CENPN	Deletion	0.0206246	0.0257937	0.012207
ANKRD27	CSNK1G2	Deletion	0.0320837	0.0264778	5.53468e-08
ANKRD27	DNAJC7	Deletion	0.0406013	0	0.0449907
ANKRD27	DUSP3	Deletion	0.0406013	0	0.0387102
ANKRD27	EIF3M	Deletion	0.0225157	0	0.036575
ANKRD27	HYOU1	Deletion	0.0334047	0	0.0109043
ANKRD27	OAZ1	Deletion	0.0349844	0.0266291	0.032907
ANKRD27	PSMC3	Deletion	0.0406013	0	0.000572299
ANKRD27	PSMC3IP	Deletion	0.0368341	0	0.00377634
ANKRD27	PTPMT1	Deletion	0.044738	0	0.0481704
ANKRD27	RPS15	Deletion	0.0294055	0.0263317	0.00296749
ANKRD27	STK11	Deletion	0.0320837	0.0264778	0.0389865
ANKRD27	TCF3	Deletion	0.0269346	0.0261905	0.0180186
ANKRD27	TPPP3	Deletion	0.0294055	0.0263317	0.0151371
ANKRD27	ZNF830	Deletion	0.0368341	0	0.0186398
ANKRD30A	RBM23	Deletion	0.0252106	0.0215924	0.0406503
ANKRD30A	RNF31	Deletion	0.0292431	0.0219298	0.0315394
APOB	AARS	Deletion	0.00613136	0.11169	0.0213969
APOB	CHTF8	Deletion	0.00440972	0.111296	0.0407015
APOB	CNOT1	Deletion	0.0362804	0.121015	0.0326521
APOB	FAM82A2	Deletion	0.038648	0.0918368	0.0039876
APOB	FNDC3A	Deletion	0.045167	0.116961	0.0421166
APOB	L3MBTL2	Deletion	0.00996946	0.103251	0.0169597
APOB	SREBF2	Deletion	0.0192189	0.111013	0.046016
APOB	SYNJ2BP	Deletion	0.00875635	0.0869602	0.0305497
APOB	TXLNA	Deletion	0.000808606	0.0443641	0.00298915
APOB	UBR7	Deletion	0.0458989	0.0899087	0.00940324
ARHGAP29	MRPL18	Deletion	0.0339476	0.0197572	0.00204837
ARHGAP32	DYRK4	Deletion	0.0394326	0	0.0145879
ARHGAP32	PLEKHG6	Deletion	0.0483723	0	0.0458175
ARHGAP6	ALKBH7	Deletion	0.0433832	0.047002	0.00512425
ARHGAP6	CTR9	Deletion	0.0162662	0	0.047048
ARHGAP6	FBXO3	Deletion	0.0346065	0	0.0494334
ARHGAP6	ZNF319	Deletion	0.0356182	0.0175143	0.000391274
ARID1A	ACAD8	Deletion	0.00540103	0.0448605	0.000453555
ARID1A	ADCK1	Deletion	2.57e-05	0.0420346	0.0185049
ARID1A	ARIH2	Deletion	1.38288e-06	0.102013	0.0405942
ARID1A	BAP1	Deletion	1.00774e-06	0.101822	0.0332189
ARID1A	NISCH	Deletion	1.18098e-06	0.101917	0.00252825
ARID1A	PDHB	Deletion	5.95793e-06	0.0998922	0.0227786
ARID1A	PTTG1IP	Deletion	0.0061953	0.0371377	0.0124318
ARID1A	RPP14	Deletion	4.7506e-06	0.0997368	0.00167483
ARID1A	SYNJ2BP	Deletion	4.93164e-06	0.0371237	0.0210878
ARID1A	TMEM110	Deletion	1.18098e-06	0.101917	0.0309336
ARID1A	USP4	Deletion	1.49597e-06	0.102061	0.048469
ARID1B	CYB5R3	Deletion	0.0485022	0.0351737	0.0217185
ARMC3	EZR	Deletion	0.0138582	0.0172901	0.0475597
ARMC3	PLEKHG1	Deletion	0.0145573	0.0173246	0.0347667
ARMC3	SNX9	Deletion	0.0131909	0.0172563	0.033597
ARMC3	TSPYL1	Deletion	0.0453936	0.0342523	2.44134e-07
ASH1L	GRSF1	Deletion	0.0262655	0.0143936	0.0296611
ASH1L	SH3BP2	Deletion	0.0382628	0.0259916	0.0281248
ASPM	ADCK4	Deletion	0.046919	0.0599176	0.0443679
ASPM	AKT1S1	Deletion	0.036212	0.0722624	0.00684131
ASPM	CNOT3	Deletion	0.0178959	0.0656931	0.01438
ASPM	GYS1	Deletion	0.0166979	0.0654966	0.041316
ASPM	HNRNPUL1	Deletion	0.0384041	0.0591433	0.0234514
ASPM	IRF3	Deletion	0.0340148	0.0720462	0.00817948
ASPM	LRRC47	Deletion	0.023632	0.0574724	0.026316
ASPM	MED25	Deletion	0.0340148	0.0720462	0.0492582
ASPM	NUCB1	Deletion	0.0319355	0.0718327	0.0154639
ASPM	NUDC	Deletion	0.0164576	0.0563828	0.029392
ASPM	PDCD2L	Deletion	0.0472814	0.0502509	0.0479153
ASPM	PIH1D1	Deletion	0.0178959	0.0656931	0.0030881
ASPM	PLOD1	Deletion	0.0272181	0.0579316	0.0111922
ASPM	PNKP	Deletion	0.0340148	0.0720462	0.02481
ASPM	PRPF31	Deletion	0.0191711	0.0658921	0.0364943
ASPM	PRR12	Deletion	0.0178959	0.0656931	0.00239976
ASPM	RPS11	Deletion	0.0178959	0.0656931	0.0478159
ASPM	RUVBL2	Deletion	0.0191711	0.0658921	0.0422793
ASPM	SCAF1	Deletion	0.0340148	0.0720462	0.000489611
ASPM	SHKBP1	Deletion	0.0232781	0.0526611	0.0404909
ASPM	SRM	Deletion	0.0291883	0.0581665	0.0438774
ASPM	TFPT	Deletion	0.0191711	0.0658921	0.0385053
ASPM	TSEN34	Deletion	0.0166979	0.0654966	0.00277266
ASPM	UBXN11	Deletion	0.0141924	0.0559687	0.0314085
ASPM	VRK3	Deletion	0.036212	0.0722624	0.0256162
ASPM	ZNF530	Deletion	0.0310235	0.0759796	0.0439686
ASPM	ZNF71	Deletion	0.0446394	0.0772405	0.0340007
ASPM	ZNF773	Deletion	0.0350901	0.07639	0.0186384
ASPM	ZNF787	Deletion	0.0263546	0.0712078	0.0239224
ASXL2	NGRN	Deletion	0.0399027	0	0.0313427
ASXL2	PCSK6	Deletion	0.0301321	0	0.0109683
ASXL2	SNAPC5	Deletion	0.0128159	0	0.00530556
ASXL2	TTLL13	Deletion	0.0399027	0	0.04496
ATG2A	ALKBH7	Deletion	0.0287979	0.0347222	0.0481314
ATG2A	SVIP	Deletion	0.0338005	0	0.0358316
ATM	ACADVL	Deletion	0.0376166	0.0790027	0.0111248
ATM	ACO1	Deletion	0.0471711	0.0650333	0.0319607
ATM	AKAP10	Deletion	0.00992443	0.05195	0.0432124
ATM	ALKBH5	Deletion	0.00224477	0.0499866	0.0242678
ATM	AP3B1	Deletion	0.0252466	0.0536215	0.0469197
ATM	BDP1	Deletion	0.00627486	0.0407874	0.0298726
ATM	C5orf43	Deletion	0.0185597	0.0478492	7.09496e-05
ATM	CCNH	Deletion	0.0098406	0.0467601	0.0207824
ATM	CDC42SE2	Deletion	0.00726253	0.0355182	0.0151665
ATM	DMXL1	Deletion	0.00416206	0.0347792	0.00233452
ATM	DRG2	Deletion	0.00190885	0.0498084	0.0467766
ATM	FAM120A	Deletion	0.0301366	0.053995	0.0257584
ATM	FKTN	Deletion	0.0224071	0.0482137	0.0105652
ATM	GAPVD1	Deletion	0.0309068	0.048889	0.0150842
ATM	GPR107	Deletion	0.0100645	0.0414871	0.0336576
ATM	H2AFY	Deletion	0.0124365	0.0363446	8.07439e-05
ATM	HSD17B4	Deletion	0.00465902	0.0349207	0.00708519
ATM	HSPA4	Deletion	0.00726253	0.0355182	0.0439046
ATM	INVS	Deletion	0.0390542	0.0545833	0.00562961
ATM	KLHL18	Deletion	0.000115274	0.105327	0.0154661
ATM	MAN2A1	Deletion	0.0194607	0.0479389	0.00216841
ATM	MAP2K4	Deletion	0.0265812	0.0782948	0.033341
ATM	MAPKAP1	Deletion	0.0309068	0.048889	0.0433393
ATM	MRPL50	Deletion	0.0194607	0.0479389	0.0431755
ATM	MRRF	Deletion	0.0143776	0.0420783	0.0141168
ATM	NCOR1	Deletion	0.0107179	0.0670567	0.0193039
ATM	PHAX	Deletion	0.016702	0.0423456	0.00611721
ATM	PLD6	Deletion	0.00694103	0.0614858	0.0228163
ATM	PPP2CA	Deletion	0.00902694	0.0358374	0.0228903
ATM	RAB14	Deletion	0.0123543	0.0418195	0.0375457
ATM	SEC16A	Deletion	0.00775564	0.0410905	0.0180011
ATM	SKP1	Deletion	0.00902694	0.0358374	0.0131389
ATM	SLC31A1	Deletion	0.0282236	0.0486909	0.0311852
ATM	SRFBP1	Deletion	0.0111551	0.0416515	1.35545e-09
ATM	SRP19	Deletion	0.00735759	0.0410136	0.00233198
ATM	TMED7	Deletion	0.00416206	0.0347792	0.00460515
ATM	TMEM167A	Deletion	0.0288408	0.0539002	0.00173028
ATM	TRUB2	Deletion	0.0129975	0.0419048	0.0207593
ATM	TTC19	Deletion	0.0112108	0.0671271	0.000310225
ATM	UBP1	Deletion	4.30328e-05	0.0953377	0.0298203
ATM	VCP	Deletion	0.0374231	0.0544828	0.0421714
ATM	WDR36	Deletion	0.00861261	0.0412467	0.0428243
ATM	YTHDC2	Deletion	0.00817367	0.0411682	0.0160658
ATM	ZSWIM7	Deletion	0.0117243	0.067198	0.0361365
ATP10D	MAP1LC3B	Deletion	0.0406621	0.0320277	0.0469576
ATP2B2	ARIH2	Deletion	0.033741	0.0272727	0.0203226
ATP2B2	BCL2L13	Deletion	0.032076	0.0271908	0.0167766
ATP2B2	ENOSF1	Deletion	0.00680174	0.0253247	0.00274637
ATP2B2	FLNB	Deletion	0.00611817	0.0134769	0.00168711
ATP2B2	IL17RA	Deletion	0.0275244	0.0269537	0.0110235
ATP2B2	KLHL18	Deletion	0.0455117	0.0277972	0.0103436
ATP2B2	MAP4	Deletion	0.032076	0.0271908	0.0491065
ATP2B2	MAPKAPK3	Deletion	0.0304869	0.0271104	0.00338276
ATP2B2	PRCP	Deletion	0.0344777	0	0.0323916
ATP2B2	QRICH1	Deletion	0.033741	0.0272727	0.002586
ATP2B2	RBM5	Deletion	0.0304869	0.0271104	0.0371099
ATP2B2	RHOA	Deletion	0.0354851	0.0273561	0.00165411
ATP2B2	RNF123	Deletion	0.039224	0.0275276	0.0451669
ATP2B2	USP19	Deletion	0.0373117	0.0274411	0.0140593
ATP2B2	USP4	Deletion	0.0354851	0.0273561	0.0102627
ATRX	BAZ1A	Deletion	0.00177473	0.0202445	0.0405293
ATRX	BCAS2	Deletion	0.000711093	0.0625887	0.00569524
ATRX	BMP1	Deletion	5.24764e-05	0.103434	0.0261654
ATRX	CAST	Deletion	0.000792154	0.0702888	0.0143679
ATRX	CCDC85B	Deletion	0.0339404	0.0173655	0.02884
ATRX	CIAPIN1	Deletion	0.00253525	0.0487894	0.00207389
ATRX	CISD1	Deletion	0.000744259	0.0314716	0.0473844
ATRX	CLTA	Deletion	0.000717241	0.0663977	0.00414228
ATRX	COG4	Deletion	0.00226938	0.0485316	0.0237702
ATRX	CTSB	Deletion	0.00026493	0.108862	0.00823091
ATRX	DYNC1LI1	Deletion	0.000363748	0.0795902	0.0425549
ATRX	EAPP	Deletion	0.0020372	0.0204707	0.000556072
ATRX	EIF4A1	Deletion	0.00533282	0.0885801	0.00965031
ATRX	ENO1	Deletion	0.00244949	0.0572695	0.0380672
ATRX	FBXO34	Deletion	0.01834	0.0500484	0.0096724
ATRX	KARS	Deletion	0.000452194	0.0453346	0.00110558
ATRX	LAP3	Deletion	0.0135371	0.0579738	0.000432773
ATRX	MBD2	Deletion	0.00222122	0.0997841	0.0396134
ATRX	METTL11A	Deletion	0.0135484	0.0699961	0.000321034
ATRX	MPDU1	Deletion	0.00533282	0.0885801	0.00011586
ATRX	MRTO4	Deletion	0.00129156	0.0558511	0.00471544
ATRX	NGDN	Deletion	0.00312933	0.028249	0.0198661
ATRX	NUDC	Deletion	0.00178343	0.0565449	0.0437273
ATRX	PDLIM4	Deletion	0.0243318	0.0864775	0.0284464
ATRX	PPA1	Deletion	0.000187905	0.0237682	0.0438148
ATRX	PPP2CA	Deletion	0.0262653	0.0867686	0.0206954
ATRX	PSMA3	Deletion	0.0244146	0.0558511	0.0179205
ATRX	PSMA5	Deletion	0.00358837	0.0698896	0.012432
ATRX	PSMA6	Deletion	0.00307113	0.0211922	0.000171963
ATRX	PSMB5	Deletion	0.0199926	0.0453492	6.17225e-07
ATRX	RRP9	Deletion	0.00290296	0.103593	3.24962e-06
ATRX	SCFD1	Deletion	0.00403788	0.0288121	0.00685032
ATRX	SEC11C	Deletion	0.00142829	0.0988839	0.0300777
ATRX	SSSCA1	Deletion	0.0339404	0.0173655	0.00562828
ATRX	STOML2	Deletion	0.00148432	0.0640654	0.00479687
ATRX	SURF2	Deletion	0.0440656	0.0784265	0.00335595
ATRX	TMEM11	Deletion	0.00303469	0.061807	0.0367769
ATRX	TOMM5	Deletion	0.00019559	0.064173	0.0236131
ATRX	UBAC1	Deletion	0.0298207	0.076691	0.0138833
ATRX	WARS2	Deletion	0.00044677	0.0578457	0.0010079
ATRX	ZCCHC2	Deletion	0.00108904	0.0983612	0.0269963
ATRX	ZMYND19	Deletion	0.0440656	0.0784265	0.0158587
ATRX	ZNHIT2	Deletion	0.0339404	0.0173655	0.0102151
BAZ2A	ABHD6	Deletion	0.0349354	0	0.046879
BAZ2A	ACTR8	Deletion	0.0349354	0	0.0336572
BAZ2A	ARF4	Deletion	0.0319935	0	0.010121
BAZ2A	CCDC66	Deletion	0.0349354	0	0.00012774
BAZ2A	CDC37L1	Deletion	0.0349354	0	0.0317941
BAZ2A	FOXP1	Deletion	0.0381356	0	0.00174488
BAZ2A	GAS2L2	Deletion	0.0495105	0	0.0213676
BAZ2A	GLT8D1	Deletion	0.0349354	0	0.00716559
BAZ2A	GNL3	Deletion	0.0349354	0	0.00165904
BAZ2A	HYAL2	Deletion	0.0416157	0	0.0431023
BAZ2A	MANF	Deletion	0.0416157	0	0.0453938
BAZ2A	MMP28	Deletion	0.0495105	0	0.000408093
BAZ2A	NPRL2	Deletion	0.0416157	0	0.000601133
BAZ2A	RBM6	Deletion	0.0453989	0	0.00662586
BAZ2A	RNF135	Deletion	0.0416157	0	0.000221503
BAZ2A	SHQ1	Deletion	0.0416157	0	0.0417157
BAZ2A	SPCS1	Deletion	0.0349354	0	6.11274e-08
BAZ2A	TAF15	Deletion	0.0495105	0	0.0436314
BAZ2B	BIN3	Deletion	0.0363395	0.096129	0.000462883
BAZ2B	CHMP7	Deletion	0.0363395	0.096129	0.0180918
BAZ2B	CTSB	Deletion	0.0141139	0.0807116	0.0428476
BAZ2B	ERICH1	Deletion	0.00899813	0.0730435	0.0028189
BAZ2B	LONRF1	Deletion	0.0114898	0.0804788	0.0167252
BAZ2B	NEIL2	Deletion	0.0114898	0.0804788	0.023878
BAZ2B	R3HCC1	Deletion	0.0342674	0.0960428	0.0202854
BAZ2B	REEP4	Deletion	0.0419944	0.0963488	0.022654
BAZ2B	RRP9	Deletion	0.0217534	0.137274	9.30046e-08
BAZ2B	SH2D4A	Deletion	0.0470412	0.0965289	0.0275605
BCLAF1	APPL1	Deletion	0.0456177	0.0782927	0.0103383
BCLAF1	PDHB	Deletion	0.0490349	0.0784426	0.0311001
BCLAF1	RPP14	Deletion	0.0456177	0.0782927	3.15677e-06
BIRC6	ARPC4	Deletion	1.63679e-05	0.100177	0.0215786
BIRC6	CIDECP	Deletion	1.24699e-05	0.100016	0.0206786
BIRC6	DPP7	Deletion	0.0369311	0.0562447	0.0202251
BIRC6	SDCCAG3	Deletion	0.0262135	0.0554037	0.0437241
BIRC6	SEC13	Deletion	1.16446e-05	0.0999757	0.0132941
BIRC6	THUMPD3	Deletion	1.4292e-05	0.100096	0.0435534
BIRC6	TMEM111	Deletion	1.33512e-05	0.100056	0.00216397
BIRC6	TOMM5	Deletion	0.0184237	0.0646943	0.0419519
BIRC6	ZMYND19	Deletion	0.0351945	0.0561205	0.0482203
BMX	C9orf64	Deletion	0.0110412	0	0.0183919
BMX	C9orf78	Deletion	0.0141171	0	2.16838e-05
BMX	DDX31	Deletion	0.016604	0	0.00201003
BMX	EHMT1	Deletion	0.02113	0	0.0445304
BMX	ERP44	Deletion	0.00935758	0	5.24109e-05
BMX	FAM102A	Deletion	0.0179987	0	0.0359823
BMX	FAM120A	Deletion	0.0110412	0	0.00898913
BMX	FUBP3	Deletion	0.0141171	0	0.0286946
BMX	GAPVD1	Deletion	0.0153126	0	0.00369128
BMX	GNAQ	Deletion	0.0101663	0	0.000107811
BMX	IARS	Deletion	0.0101663	0	0.00980314
BMX	MAPKAP1	Deletion	0.0153126	0	0.00647404
BMX	MRPS2	Deletion	0.0141171	0	0.000937919
BMX	NAA35	Deletion	0.0101663	0	0.002049
BMX	NCBP1	Deletion	0.0101663	0	0.024525
BMX	PDCL	Deletion	0.0141171	0	0.0495817
BMX	PLD6	Deletion	0.026353	0.0293062	0.00191667
BMX	POLE3	Deletion	0.0153126	0	0.0156736
BMX	PSMB7	Deletion	0.0141171	0	0.00497158
BMX	PSMD5	Deletion	0.0119876	0	0.0148839
BMX	RABGAP1	Deletion	0.0153126	0	0.0482707
BMX	REXO4	Deletion	0.016604	0	0.00491597
BMX	SEC61B	Deletion	0.0110412	0	0.002632
BMX	SET	Deletion	0.0141171	0	0.00886457
BMX	TOR1A	Deletion	0.0141171	0	0.00207715
BMX	TXN	Deletion	0.013011	0	0.0457388
BMX	UBQLN1	Deletion	0.00935758	0	0.0056485
BMX	VAV2	Deletion	0.016604	0	0.00156078
BMX	WDR34	Deletion	0.0141171	0	4.93061e-05
BMX	ZBTB26	Deletion	0.0153126	0	0.0284523
BMX	ZMYND19	Deletion	0.02113	0	0.0325401
BRCA2	AKAP1	Deletion	0.0152699	0.0200691	0.00238804
BRCA2	IBTK	Deletion	0.00389339	0.0414048	0.0195018
BRCA2	RANGAP1	Deletion	0.0212703	0.0843688	0.0113066
BRWD1	ARFGAP3	Deletion	0.0349768	0.025625	0.0319611
BRWD1	ARHGAP8	Deletion	0.023553	0.0248843	0.00937158
BRWD1	ARPP19	Deletion	0.0384613	0	0.0226619
BRWD1	ATIC	Deletion	0.0479672	0	0.0499617
BRWD1	ATP8B1	Deletion	0.00879604	0	0.026184
BRWD1	C19orf6	Deletion	0.0260282	0.025059	0.00396677
BRWD1	C5orf43	Deletion	0.0173792	0.0243969	0.00526242
BRWD1	CCNH	Deletion	0.0260282	0.025059	0.0176009
BRWD1	CNN2	Deletion	0.0287431	0.0252404	0.0485142
BRWD1	COX7C	Deletion	0.0260282	0.025059	0.00622744
BRWD1	ENTPD4	Deletion	0.00137883	0.021875	0.0360207
BRWD1	FAT1	Deletion	0.0275326	0	0.00467911
BRWD1	FDFT1	Deletion	0.00387814	0.0226673	0.0225014
BRWD1	FZR1	Deletion	0.0114764	0.0238217	0.0339115
BRWD1	GALNT1	Deletion	0.0307903	0	0.0316888
BRWD1	GJD3	Deletion	0.0479672	0	0.007493
BRWD1	GNA15	Deletion	0.0114764	0.0238217	0.00341544
BRWD1	HSBP1	Deletion	0.0114764	0.0238217	0.0319333
BRWD1	IER3IP1	Deletion	0.0156441	0	0.0122194
BRWD1	INTS9	Deletion	0.00246579	0.0222917	0.0471105
BRWD1	JUP	Deletion	0.0275326	0	0.0158306
BRWD1	LCMT2	Deletion	0.0156441	0	0.0236863
BRWD1	LMAN1	Deletion	0.00879604	0	0.0044898
BRWD1	LPCAT4	Deletion	0.0139543	0	0.0134355
BRWD1	LYSMD3	Deletion	0.0349768	0.025625	0.0277301
BRWD1	MARVELD2	Deletion	0.023553	0.0248843	0.0418526
BRWD1	ME2	Deletion	0.00879604	0	0.0327821
BRWD1	MEX3D	Deletion	0.0141421	0.0240996	0.0165629
BRWD1	MTMR7	Deletion	0.00246579	0.0222917	0.0418167
BRWD1	NARS	Deletion	0.00879604	0	0.0183718
BRWD1	NKIRAS2	Deletion	0.0246096	0	0.00868803
BRWD1	PAPD5	Deletion	0.00696539	0	0.0459786
BRWD1	PDDC1	Deletion	0.00619422	0	0.0108633
BRWD1	PHRF1	Deletion	0.00550598	0	0.0277093
BRWD1	PPAP2C	Deletion	0.0141421	0.0240996	1.69525e-06
BRWD1	RASSF7	Deletion	0.00550598	0	0.0195851
BRWD1	RNH1	Deletion	0.004892	0	0.0239492
BRWD1	SAMM50	Deletion	0.0287431	0.0252404	0.0281143
BRWD1	SH2D3A	Deletion	0.0349768	0.025625	0.0204293
BRWD1	SIRT6	Deletion	0.0103278	0.0236895	0.0385296
BRWD1	SLC30A5	Deletion	0.023553	0.0248843	0.0160982
BRWD1	SMAD2	Deletion	0.0110885	0	0.0488492
BRWD1	SREBF1	Deletion	0.0180784	0.0451389	0.0377176
BRWD1	ST13	Deletion	0.046696	0.0262633	0.0349815
BRWD1	STAP2	Deletion	0.0141421	0.0240996	0.0434573
BRWD1	TMEM102	Deletion	0.0198925	0.0453345	0.0472598
BRWD1	TMEM167A	Deletion	0.0317185	0.0254289	0.0243028
BRWD1	TMEM66	Deletion	0.00246579	0.0222917	0.00595736
BRWD1	TMEM87A	Deletion	0.0110885	0	0.0412945
BRWD1	TOLLIP	Deletion	0.004892	0	0.0117707
BRWD1	UBXN8	Deletion	0.00276416	0.0223818	0.0350443
BRWD1	VPS37A	Deletion	0.00246579	0.0222917	0.0488204
BRWD1	VPS4B	Deletion	0.00696539	0	0.00104773
BRWD1	WDR18	Deletion	0.0260282	0.025059	0.0477745
BRWD1	WNT7B	Deletion	0.00303467	0	0.0153
BRWD1	ZBTB7A	Deletion	0.00834699	0.0234375	7.09807e-05
BRWD1	ZCCHC2	Deletion	0.00696539	0	0.0363815
BRWD1	ZDHHC7	Deletion	0.00928788	0.0235615	0.043905
BTAF1	COPS7A	Deletion	0.0451916	0	0.00202038
BTAF1	GPRC5D	Deletion	0.0261355	0	0.0471556
BTAF1	LPCAT3	Deletion	0.0483723	0	0.00079599
BTAF1	MYPOP	Deletion	0.0279968	0	0.000587203
BTAF1	RNF135	Deletion	0.0321169	0	0.0116699
BTAF1	STYK1	Deletion	0.0212491	0	3.71226e-08
C11orf30	BBS2	Deletion	0.0219595	0	0.0421026
C11orf30	DHODH	Deletion	0.0160274	0	0.00107989
C11orf30	EIF3D	Deletion	0.0167683	0	0.00900605
C11orf30	PES1	Deletion	0.0327621	0	0.00477432
C11orf30	PPAPDC1B	Deletion	0.0122036	0	0.00682197
C11orf30	THOC5	Deletion	0.0262501	0	0.000757206
C11orf30	TST	Deletion	0.0183506	0	0.0198427
CACNA1C	ARL6IP5	Deletion	0.00525457	0.107195	0.0351166
CACNA1C	ATXN10	Deletion	0.000447352	0.0646956	0.0129776
CACNA1C	BTBD2	Deletion	0.0109348	0.0993803	0.0120757
CACNA1C	DNAL4	Deletion	0.00550555	0.0626308	0.02406
CACNA1C	EIF4E2	Deletion	0.0123121	0.0290807	0.0256103
CACNA1C	GNAI2	Deletion	0.00251553	0.128066	0.0231327
CACNA1C	GPN2	Deletion	0.0135435	0.0398542	0.00716314
CACNA1C	HMGCL	Deletion	0.00919714	0.0340615	0.00279882
CACNA1C	MYL12B	Deletion	0.00262338	0.0271297	1.68332e-05
CACNA1C	NDUFA10	Deletion	0.0225768	0.0355691	0.049218
CACNA1C	NDUFAF3	Deletion	0.00537687	0.133112	4.83267e-05
CACNA1C	NOL12	Deletion	0.00218725	0.0568842	0.0442808
CACNA1C	NUDC	Deletion	0.0135435	0.0398542	0.00924223
CACNA1C	PPP1R7	Deletion	0.0160361	0.0349451	0.0231355
CACNA1C	PSME1	Deletion	0.047397	0.0570399	0.0120845
CACNA1C	RNF31	Deletion	0.047397	0.0570399	0.0108901
CACNA1C	SAMM50	Deletion	0.00032662	0.0598253	1.87576e-08
CACNA1C	TAB1	Deletion	0.0039934	0.0622314	0.0382412
CACNA1C	TGIF1	Deletion	0.00220655	0.0269553	0.00549736
CACNA1C	ZNF593	Deletion	0.00516467	0.0332786	0.00746403
CADPS	APPL1	Deletion	0.0181468	0.0255952	0.0338845
CADPS	CCDC71	Deletion	0.0227822	0.0259259	0.00293902
CADPS	CCNC	Deletion	0.00460162	0.0240741	0.0135784
CADPS	CTNNBIP1	Deletion	0.0369032	0.0149123	0.0412257
CADPS	EXOSC10	Deletion	0.0391785	0.015	0.0378787
CADPS	IGF2R	Deletion	0.0142376	0.0357914	0.00378398
CADPS	PSMD6	Deletion	0.0227822	0.0259259	0.000378455
CADPS	RHOA	Deletion	0.0215298	0.025841	0.0309228
CADPS	SHQ1	Deletion	0.0254929	0.0261006	0.0133847
CADPS	SOCS6	Deletion	0.0499833	0.103576	0.0141302
CADPS	USP19	Deletion	0.0227822	0.0259259	0.000537668
CADPS	VPS4B	Deletion	0.0249448	0.0932927	0.0192642
CAMTA1	APBA3	Deletion	0.0367008	0.0653832	0.0286204
CAMTA1	KLF16	Deletion	0.0266184	0.0647079	0.0128699
CAMTA1	MAP2K2	Deletion	0.0401391	0.0655856	0.000269181
CAMTA1	MOBKL2A	Deletion	0.0350807	0.0652837	0.00985692
CDH11	DHDDS	Deletion	0.0478265	0.0321335	0.048563
CDH11	NFX1	Deletion	0.0224513	0.0388944	0.0297382
CDH11	PTPN2	Deletion	0.00706889	0.0291708	0.0222655
CDH11	RRP1	Deletion	0.0377856	0.0316416	0.0445199
CDH11	SEH1L	Deletion	0.00601249	0.0289961	0.0129757
CDH11	SMU1	Deletion	0.020421	0.0387381	0.0302558
CDH11	TOPORS	Deletion	0.0274576	0.0470993	0.0272983
CELSR1	ACAT1	Deletion	0.0112916	0.0285576	0.000496625
CELSR1	AP3S2	Deletion	0.0214159	0.0114297	0.0379877
CELSR1	ETFDH	Deletion	0.00638305	0.0196111	0.0356526
CELSR1	FAM96A	Deletion	0.0134057	0.0202703	0.00716749
CELSR1	MAP2K5	Deletion	0.0175734	0.0205558	0.0030924
CELSR1	OAZ2	Deletion	0.0140285	0.0203162	0.0364334
CELSR1	PIK3IP1	Deletion	0.0200877	0.0207078	0.0269791
CELSR1	PPP3CA	Deletion	0.033906	0.0213875	0.000396166
CELSR1	SEC11A	Deletion	0.0456053	0.0218468	0.0374538
CELSR1	STT3A	Deletion	0.0196134	0.0291988	0.041611
CELSR1	UBL7	Deletion	0.0219472	0.0208128	0.00068609
CELSR3	C7orf49	Deletion	0.0469345	0.0143569	0.00689464
CELSR3	GPD1L	Deletion	0.037108	0.0825202	0.0477514
CENPE	ANP32B	Deletion	0.00968453	0.0220513	0.0312715
CENPE	C9orf85	Deletion	0.0161366	0.032059	0.0101542
CENPE	DCAF5	Deletion	0.0324749	0.0234491	0.0403077
CENPE	DSTN	Deletion	0.00411224	0	0.0435984
CENPE	DTD1	Deletion	0.00585811	0	0.00186576
CENPE	POLR3F	Deletion	0.00552336	0	0.0176474
CENPE	SIGMAR1	Deletion	0.0295025	0.0328808	0.0476582
CENPE	SNRPB	Deletion	0.0221388	0.0125467	0.0425487
CENPE	TASP1	Deletion	0.00305746	0	0.0418562
CENPE	ZNF133	Deletion	0.00490935	0	0.0279357
CEP350	ECSIT	Deletion	0.0128611	0.0230555	0.0284813
CEP350	MPV17L2	Deletion	0.0163795	0.012839	0.00300426
CEP350	MRPL34	Deletion	0.00895127	0.0123171	0.0094803
CEP350	TECR	Deletion	0.0261129	0.0240163	0.0489103
CGN	GINS3	Deletion	0.0214761	0	0.0459301
CGN	PPPDE2	Deletion	0.0473499	0	0.0152056
CHD1	FUT6	Deletion	0.0275687	0	0.043121
CHD2	ADPGK	Deletion	0.0130817	0	0.00388073
CHD2	COMMD4	Deletion	0.0130817	0	0.0463831
CHD2	DIS3L	Deletion	0.010213	0	0.0026217
CHD2	FAM96A	Deletion	0.00720582	0	0.0330751
CHD2	NPTN	Deletion	0.0118503	0	0.0261818
CHD2	NR2F2	Deletion	0.0315555	0	0.0226358
CHD2	PCSK6	Deletion	0.0300619	0	0.0464248
CHD2	RAB11A	Deletion	0.0107325	0	3.1565e-07
CHD2	TRIP4	Deletion	0.00720582	0	0.02776
CHD2	VPS13C	Deletion	0.00796298	0	0.00627203
CHD2	ZNF774	Deletion	0.0347637	0	0.000561322
CHD4	FAM120AOS	Deletion	0.0333539	0.0529704	0.00335612
CHD4	NINJ1	Deletion	0.035233	0.0531046	0.00528355
CHD4	PPA2	Deletion	0.0472385	0.0265471	0.0168351
CHD4	RNF20	Deletion	0.0461135	0.0538062	0.0298595
CHD4	SYK	Deletion	0.0372059	0.0532407	0.0426403
CHD4	UBAC1	Deletion	0.0299727	0.0441712	0.00879243
CHD7	ZC3H18	Deletion	0.0425096	0.0353383	0.0415941
CIC	AARS	Deletion	0.0135123	0.031498	0.0143404
CIC	ACSF3	Deletion	0.0150734	0.031754	0.0342036
CIC	AGPAT5	Deletion	0.00241658	0.0284455	0.0412419
CIC	ATG7	Deletion	0.0401098	0	1.16492e-05
CIC	ATP6V0E1	Deletion	0.0145263	0.0180166	0.0104546
CIC	BCCIP	Deletion	0.00082235	0.0147569	0.00841574
CIC	BLMH	Deletion	0.00704212	0	0.0477301
CIC	BUB3	Deletion	0.00138256	0.0151654	0.0339102
CIC	C8orf41	Deletion	0.00435946	0.0293236	0.0405331
CIC	CCDC112	Deletion	0.0206587	0.0186821	1.19862e-07
CIC	CHMP7	Deletion	0.00116676	0.0275298	0.00238601
CIC	COPS8	Deletion	0.00102322	0	0.000149179
CIC	CSNK1G3	Deletion	0.0232018	0.0189236	8.90533e-06
CIC	CSTF3	Deletion	0.000330725	0	0.0486579
CIC	CYB5R3	Deletion	0.00121507	0.0150589	0.0113082
CIC	DCTN5	Deletion	0.0457629	0	0.00708662
CIC	ECD	Deletion	0.0017863	0	0.0427288
CIC	EIF3M	Deletion	0.000286768	0	0.00225404
CIC	EIF4A1	Deletion	0.000554083	0.0144792	0.0123361
CIC	ERICH1	Deletion	0.00272262	0.028612	0.0173366
CIC	FARSB	Deletion	0.0120896	0	0.000964
CIC	HAUS4	Deletion	0.0458874	0.020633	0.0266505
CIC	HINT1	Deletion	0.00408282	0	0.0189828
CIC	HSPA4	Deletion	0.00408282	0	0.000345878
CIC	LEPROTL1	Deletion	0.00241658	0.0284455	0.00479464
CIC	MPDU1	Deletion	0.000554083	0.0144792	7.38206e-05
CIC	MTCH2	Deletion	0.00235585	0	0.0131758
CIC	MYO18A	Deletion	0.0351453	0	0.0113748
CIC	NEIL2	Deletion	0.00272262	0.028612	0.0167139
CIC	NPM1	Deletion	0.0163461	0.0182292	0.024303
CIC	OAT	Deletion	0.000937106	0.0148548	0.0497078
CIC	OXNAD1	Deletion	0.0457629	0	0.0456793
CIC	PDLIM2	Deletion	0.00131926	0.0276732	0.0129358
CIC	PPA1	Deletion	0.00205171	0	0.0218415
CIC	PPP2CA	Deletion	0.00408282	0	0.00742496
CIC	PPPDE2	Deletion	0.00178723	0.0153883	0.00104523
CIC	PRELID1	Deletion	0.0260404	0.0191761	0.0111704
CIC	PRTFDC1	Deletion	0.004681	0	0.0450434
CIC	PSMC3	Deletion	0.00205171	0	0.0309727
CIC	RNH1	Deletion	2.07951e-05	0	0.00101644
CIC	SFXN1	Deletion	0.0145263	0.0180166	0.0016623
CIC	SIL1	Deletion	0.00356002	0	0.040717
CIC	SLC16A9	Deletion	0.0114506	0.0176164	0.0486428
CIC	SLC7A5	Deletion	0.0108351	0.0310096	0.0272066
CIC	STOML2	Deletion	0.038976	0.0344929	0.0249013
CIC	THOC5	Deletion	0.00408282	0	0.006895
CIC	TIAL1	Deletion	0.000121041	0	0.0201678
CIC	TRMT2A	Deletion	0.0180772	0	0.0448875
CIC	TUBGCP2	Deletion	0.00121507	0.0150589	0.000147523
CIC	UBE2F	Deletion	0.00135278	0	0.00170781
CIC	UIMC1	Deletion	0.0232018	0.0189236	0.0171737
CIC	VTI1A	Deletion	0.00138256	0.0151654	0.00584155
CIC	XRCC6	Deletion	0.00178723	0.0153883	0.0493507
CIT	C18orf8	Deletion	0.0136288	0.0127428	0.00152889
CIT	MOCOS	Deletion	0.0169612	0.0426036	0.0492264
COG8	RSU1	Amplification	0.00382364	0.0888889	0.0200278
COG8	CTSS	Amplification	0.0286511	0.0898268	0.0026597
COG8	MCL1	Amplification	0.0286511	0.0898268	0.0383912
COG8	MRPL9	Amplification	0.0286511	0.0898268	0.00547103
COG8	PRPF3	Amplification	0.0224619	0.0896624	0.0314645
COG8	TARS2	Amplification	0.0254245	0.0897436	0.000268505
COG8	FBXO46	Amplification	0.00192717	0.0887097	0.0271698
COG8	ITPKC	Amplification	0.00112398	0.0885965	0.0283904
COG8	MRPS12	Amplification	0.00468233	0.0889513	0.0201193
COG8	PLAUR	Amplification	0.00148618	0.0886525	5.96056e-05
COG8	RPS16	Amplification	0.00308545	0.0888278	0.00521659
COG8	ZNF540	Amplification	0.00382364	0.0888889	0.0309134
COL18A1	RAD17	Deletion	0.0326373	0.0190537	0.00389835
COL18A1	SCAMP1	Deletion	0.0275372	0.0189076	0.00807859
COL18A1	SLC30A5	Deletion	0.0326373	0.0190537	0.0296542
COL19A1	A4GALT	Deletion	0.0470605	0.0421031	0.0467571
COL19A1	ADD1	Deletion	0.0480401	0.0337662	0.0464136
COL19A1	MMAA	Deletion	0.039282	0.024223	0.0475818
COL19A1	PACSIN2	Deletion	0.0470605	0.0421031	0.0293687
COL19A1	RNF214	Deletion	0.0483245	0.057829	0.00136063
COL19A1	SEC24D	Deletion	0.0468404	0.0246149	0.0362905
COL19A1	WFS1	Deletion	0.0431174	0.0334992	0.0326754
COL19A1	ZNF260	Deletion	0.0421275	0	0.0432632
COL19A1	ZNF552	Deletion	0.0133041	0.0124459	0.0375334
COL22A1	ALKBH5	Deletion	0.00234473	0.129167	0.0347798
COL22A1	BRD3	Deletion	0.0061647	0.0683055	0.0194752
COL22A1	C9orf80	Deletion	0.0335204	0.0803513	0.017863
COL22A1	CREBL2	Deletion	0.0223231	0.0324692	1.51716e-05
COL22A1	FLII	Deletion	0.00259756	0.129287	0.024787
COL22A1	HIATL1	Deletion	0.0357541	0.0888986	0.00942766
COL22A1	MAPK1	Deletion	0.0354883	0.0847058	0.035935
COL22A1	MAPKAP1	Deletion	0.0176478	0.0746119	0.0220856
COL22A1	NAGA	Deletion	0.00230427	0.0965712	0.00460323
COL22A1	NUP214	Deletion	0.00954908	0.0734117	0.0165883
COL22A1	NUP50	Deletion	0.00585678	0.114216	0.00917951
COL22A1	PLBD2	Deletion	0.027037	0.0329434	0.00617783
COL22A1	PLD6	Deletion	0.00436404	0.137922	0.0467346
COL22A1	SEC16A	Deletion	0.00492516	0.0679421	2.68457e-06
COL22A1	SETX	Deletion	0.00954908	0.0734117	0.0152949
COL22A1	SMC2	Deletion	0.0242688	0.0795826	0.0311667
COL22A1	ST13	Deletion	0.00210948	0.0923038	0.00125234
COL22A1	ST7	Deletion	0.0342422	0.020796	0.0427956
COL22A1	SURF4	Deletion	0.0111716	0.0737013	0.00200389
COL22A1	TMEM184B	Deletion	0.0187078	0.0998589	5.87673e-05
COL22A1	TOM1L2	Deletion	0.00528329	0.138168	0.00138091
COL22A1	ZMYND19	Deletion	0.00454299	0.0634025	0.000400323
COL4A3	ACADVL	Deletion	0.0158858	0.0378947	0.0388257
COL4A3	ACSF3	Deletion	0.0384591	0.0272993	0.0256473
COL4A3	BTBD2	Deletion	0.0463052	0.0505263	0.0119311
COL4A3	GALNS	Deletion	0.0384591	0.0272993	0.027212
COL4A3	TRAPPC1	Deletion	0.0124837	0.0376531	0.0312923
COL5A1	IRAK1BP1	Deletion	0.0436394	0.0458916	0.0135959
COL5A1	TMEM218	Deletion	0.00495605	0.0349224	0.00956346
COL6A3	TAB1	Deletion	0.0309504	0.0845275	0.0192163
COL7A1	APRT	Deletion	0.00867685	0.0356952	0.0184568
COL7A1	ATP6V0D1	Deletion	0.0279151	0.0380163	0.00451078
COL7A1	C3orf45	Deletion	0.0430223	0.0488292	0.0186783
COL7A1	COX4NB	Deletion	0.0223348	0.0471109	0.0153028
COL7A1	EIF4E2	Deletion	0.0183683	0	0.0497507
COL7A1	IFRD2	Deletion	0.0430223	0.0488292	0.00208758
COL7A1	KLHDC4	Deletion	0.00638336	0.0352167	0.0338104
COL7A1	MPHOSPH6	Deletion	0.0273088	0.0475936	0.0366442
COL7A1	MVD	Deletion	0.00867685	0.0356952	0.0171018
COL7A1	SIL1	Deletion	0.0320764	0.0383632	0.0387148
COL7A1	SLC7A5	Deletion	0.00638336	0.0352167	0.0294384
COMP	ATP6V1B2	Deletion	0.0327295	0	0.0141419
CREBBP	APBA3	Deletion	0.00615732	0.0491663	0.00520075
CREBBP	CKAP4	Deletion	0.0353544	0	0.0351484
CREBBP	CWF19L2	Deletion	0.00864219	0.0427769	0.00804293
CREBBP	DCPS	Deletion	0.0141552	0.0435606	0.00968993
CREBBP	DUS3L	Deletion	0.00581619	0.0422212	0.0273702
CREBBP	EIF2B1	Deletion	0.0412713	0	0.0169956
CREBBP	NDUFAF1	Deletion	0.0145127	0.0504844	0.0317452
CREBBP	UBXN1	Deletion	0.0259224	0	0.0157824
CRNKL1	ACADVL	Deletion	0.0258145	0	0.0118093
CRNKL1	CAMTA2	Deletion	0.0308742	0	0.0119611
CRNKL1	DVL2	Deletion	0.0258145	0	0.0476901
CRNKL1	FBXO31	Deletion	0.0464984	0	0.0418508
CRNKL1	MBTPS1	Deletion	0.0414113	0	0.00315035
CRNKL1	TP53	Deletion	0.0190641	0	0.0448882
CSMD1	ACO2	Deletion	0.00167505	0.108557	0.0373198
CSMD1	ACTR10	Deletion	0.0253299	0.0944887	0.0121098
CSMD1	ATXN10	Deletion	0.0345677	0.137177	0.0365334
CSMD1	CCNI	Deletion	0.0155394	0.0721167	0.000885179
CSMD1	CHD8	Deletion	0.0252156	0.0754411	3.0515e-05
CSMD1	COPS4	Deletion	0.0135954	0.0805429	0.00971213
CSMD1	ELF2	Deletion	0.0318404	0.0887912	0.000774141
CSMD1	GMPR2	Deletion	0.0271836	0.0799474	0.0339409
CSMD1	MRFAP1	Deletion	0.0403632	0.0914641	0.0251332
CSMD1	MUDENG	Deletion	0.0333397	0.0951203	7.55048e-06
CSMD1	PRMT10	Deletion	0.0168327	0.085248	0.0114846
CSMD1	RSPRY1	Deletion	4.75538e-08	0.0795172	0.00829542
CSMD1	SMARCA5	Deletion	0.0170498	0.0810185	0.00138693
CSMD1	TAB1	Deletion	0.00389252	0.109661	0.0041976
CSMD1	TERF2IP	Deletion	8.37052e-09	0.0851636	0.0203979
CSMD1	THTPA	Deletion	0.0214964	0.0772311	0.00719917
CSMD1	TMCO7	Deletion	2.1522e-08	0.0855918	0.0386304
CSMD1	TMEM184C	Deletion	0.0168327	0.085248	0.00274582
CSMD1	TOB2	Deletion	0.00149895	0.106373	0.0254765
CSMD1	TRAPPC6B	Deletion	0.022858	0.0795322	0.0414875
CSMD1	USP38	Deletion	0.0148939	0.0807316	0.0484642
CSMD1	WDFY3	Deletion	0.0227482	0.0859043	0.0080374
CSMD2	ACAT1	Deletion	8.46412e-05	0.0822547	0.0127564
CSMD2	ADPRHL2	Deletion	0.0445017	0.0479874	0.0260705
CSMD2	ATMIN	Deletion	0.00811911	0.121322	0.0141341
CSMD2	BRD7	Deletion	0.0298163	0.111546	8.02064e-09
CSMD2	BUD13	Deletion	2.84065e-05	0.0781874	0.000480398
CSMD2	CAPZB	Deletion	0.00541904	0.064286	0.0339448
CSMD2	CCDC85B	Deletion	0.0381462	0.030781	0.00421833
CSMD2	CFL1	Deletion	0.0381462	0.030781	0.00142348
CSMD2	CIAPIN1	Deletion	0.0159987	0.113372	0.00014419
CSMD2	CWF19L2	Deletion	0.000139483	0.0826867	2.18884e-08
CSMD2	DDX10	Deletion	0.000195826	0.0861716	0.0222238
CSMD2	DDX19A	Deletion	0.000951512	0.0971847	0.0280679
CSMD2	ENO1	Deletion	0.0249915	0.0706351	0.0380432
CSMD2	EXOSC6	Deletion	0.00105926	0.0973049	0.0265138
CSMD2	FAM118B	Deletion	0.000201366	0.0830212	0.00968174
CSMD2	FAM192A	Deletion	0.00868946	0.109323	5.59172e-06
CSMD2	KARS	Deletion	0.00116623	0.103603	0.000577658
CSMD2	MRTO4	Deletion	0.00262752	0.0597786	8.33754e-06
CSMD2	MUS81	Deletion	0.0381462	0.030781	1.82515e-08
CSMD2	NUP93	Deletion	0.0147364	0.113228	0.00209939
CSMD2	POLA2	Deletion	0.0381462	0.030781	0.0182371
CSMD2	POLR2C	Deletion	0.0166649	0.113444	0.0375013
CSMD2	PSMD7	Deletion	0.000949881	0.100285	0.00047295
CSMD2	REXO2	Deletion	0.00015812	0.0891376	0.000264611
CSMD2	RPUSD4	Deletion	0.000227257	0.0831347	0.0337379
CSMD2	SSSCA1	Deletion	0.0381462	0.030781	1.75138e-05
CSMD2	TMEM39B	Deletion	0.00988283	0.0442043	0.0362602
CSMD2	TRAPPC3	Deletion	0.0445017	0.0479874	0.0180613
CSMD2	UBXN1	Deletion	0.0121218	0.032485	9.42446e-06
CSMD2	VAC14	Deletion	0.000581847	0.0966564	0.045327
CSMD2	VEGFB	Deletion	0.0130481	0.036894	1.25938e-05
CSMD2	WDR74	Deletion	0.0121218	0.032485	0.00515205
CSMD2	ZNF259	Deletion	2.84065e-05	0.0781874	1.60109e-06
CSMD3	PPFIA3	Deletion	0.000378328	0.103891	0.0357675
CSMD3	KIF26A	Deletion	0.0412013	0.098342	0.0204186
CSMD3	HERC2	Deletion	0.000416423	0.105685	0.0229027
CSMD3	NDN	Deletion	0.0220268	0.100545	0.0251079
CSMD3	PIP5KL1	Deletion	0.0051947	0.124919	0.0153051
CSMD3	ZFP161	Deletion	0.038693	0.139187	0.0137674
CSMD3	IFI27L2	Deletion	0.000547211	0.0878407	0.000371296
CSMD3	DMKN	Deletion	0.000108503	0.0486667	0.0328833
CSMD3	KCTD15	Deletion	0.000466097	0.0390158	0.00201843
CSMD3	ATL1	Deletion	2.23021e-05	0.0837821	0.0271441
CSMD3	BCL2L2	Deletion	6.4345e-07	0.0834669	0.0184093
CSMD3	CHD8	Deletion	1.80611e-05	0.0915065	0.0199821
CSMD3	RBM23	Deletion	2.41693e-06	0.0885281	0.0218586
CSMD3	TOX4	Deletion	5.17221e-06	0.0861973	0.0134468
CSMD3	METTL9	Deletion	0.0381594	0.114162	0.0475031
CSMD3	NAGS	Deletion	4.84866e-07	0.120098	0.00620001
CSMD3	B3GNT8	Deletion	0.000179948	0.0635436	0.0377115
CSMD3	H2AFY2	Deletion	0.0118634	0.0279124	0.00840268
CSMD3	HNRNPH3	Deletion	0.0447225	0.0488968	0.0325197
CSMD3	SLCO3A1	Deletion	0.0270538	0.0764138	0.0381559
CSMD3	CSTF2T	Deletion	0.0393711	0.0737755	0.0171379
CSMD3	PRSS8	Deletion	0.000657466	0.102488	0.00338782
CSMD3	MME	Deletion	0.00368913	0.0651332	0.0444537
CSMD3	OSBPL11	Deletion	0.00344777	0.070126	0.044809
CSMD3	MTMR1	Deletion	0.0201515	0.03125	0.0302417
CSMD3	ZNF362	Deletion	0.0136176	0.109046	0.0164374
CTCF	AGTRAP	Deletion	0.0443006	0.0535241	0.0312816
CTCF	ANKRD13B	Deletion	0.0152437	0.0204497	0.0142886
CTCF	ANXA1	Deletion	0.00554687	0.0277223	0.0457673
CTCF	ARHGEF5	Deletion	0.0451044	0.021996	0.0279195
CTCF	ATG9A	Deletion	0.0102683	0.0200293	0.00121655
CTCF	BCAR1	Deletion	0.049814	0.130203	0.0287343
CTCF	BMP1	Deletion	2.66001e-07	0.0671964	0.0373807
CTCF	BTBD10	Deletion	0.0165788	0.0368436	0.0149329
CTCF	BZW1	Deletion	0.0044851	0	0.0377494
CTCF	C18orf8	Deletion	0.0320471	0.0298972	0.0361339
CTCF	C9orf3	Deletion	0.0013369	0.0185119	7.31736e-05
CTCF	C9orf86	Deletion	0.00350182	0.019122	0.0191815
CTCF	CCDC134	Deletion	1.98756e-05	0.0247437	0.00240063
CTCF	CEP164	Deletion	0.00441577	0.0929975	0.00182969
CTCF	CES2	Deletion	0.0364464	0.122944	0.021533
CTCF	CMIP	Deletion	0.0300744	0.129448	0.0441602
CTCF	CNN2	Deletion	0.00185534	0.034632	0.01102
CTCF	COPB1	Deletion	0.0275939	0.0376019	0.0238435
CTCF	CSTF3	Deletion	0.0297868	0.0213203	0.0370554
CTCF	CTR9	Deletion	0.00851228	0.0360243	0.0239872
CTCF	DEFB1	Deletion	4.75584e-07	0.0673524	0.0394622
CTCF	DUSP1	Deletion	0.00641714	0.0278604	0.0445408
CTCF	EIF4E2	Deletion	0.0108391	0.0284091	0.0157254
CTCF	ENO1	Deletion	0.0223032	0.0449053	0.0319784
CTCF	ERAP2	Deletion	0.000576834	0.0261177	0.0426101
CTCF	ESRP2	Deletion	0.0353567	0.122898	0.0434621
CTCF	FARSB	Deletion	0.0055896	0.0194805	0.0109608
CTCF	FRMD4B	Deletion	0.00147409	0.0567086	0.00839157
CTCF	HRAS	Deletion	0.00404036	0.0352764	0.0309782
CTCF	IMPDH1	Deletion	0.0200494	0.0114935	0.00760347
CTCF	INVS	Deletion	0.000962287	0.0183346	0.03754
CTCF	KLF16	Deletion	0.00037326	0.0258908	0.000934891
CTCF	KLF7	Deletion	0.00580763	0.0105585	0.046608
CTCF	L3MBTL4	Deletion	0.00588419	0.019523	0.0278973
CTCF	LDHA	Deletion	0.0206138	0.0292208	0.0408147
CTCF	LIMK2	Deletion	0.000869289	0.0341041	0.0418997
CTCF	LRRFIP2	Deletion	0.0134052	0.0589161	0.0351453
CTCF	MAP3K6	Deletion	0.0251686	0.0450938	0.0246052
CTCF	MICALL1	Deletion	7.27751e-05	0.0251839	0.0417346
CTCF	MRPL17	Deletion	0.00174807	0.0267976	0.0424741
CTCF	MRPL23	Deletion	0.00350039	0.0351483	0.0322758
CTCF	MRPL44	Deletion	0.0225435	0.0293489	0.000621355
CTCF	NAP1L4	Deletion	0.000885186	0.0263613	0.0166612
CTCF	NOP58	Deletion	0.0145966	0.0112105	0.0118787
CTCF	ODF3L1	Deletion	0.000206313	0	0.0026579
CTCF	PFDN1	Deletion	0.0103417	0.0283563	0.01856
CTCF	PHRF1	Deletion	0.00385219	0.0352333	0.0400613
CTCF	PLEKHG5	Deletion	0.0232237	0.0449675	0.0394894
CTCF	PPP4R1	Deletion	0.00530911	0.0194386	0.0175413
CTCF	PRRG4	Deletion	0.0284223	0.0212515	0.0264126
CTCF	RAB24	Deletion	0.0119019	0.0285167	0.00970122
CTCF	RHOG	Deletion	0.00128	0.0265895	0.000670138
CTCF	RNF20	Deletion	0.00113477	0.0184218	0.0265032
CTCF	RNH1	Deletion	0.00350039	0.0351483	0.00125431
CTCF	SFN	Deletion	0.021416	0.0448438	0.0496011
CTCF	SLC27A4	Deletion	0.00619356	0.019566	0.00991138
CTCF	TAF10	Deletion	0.00174807	0.0267976	0.00335891
CTCF	TCEB3	Deletion	0.0251686	0.0450938	0.000117501
CTCF	THSD1	Deletion	0.000176959	0.0407184	0.00272356
CTCF	TMEM141	Deletion	0.00350182	0.019122	0.0247277
CTCF	TRIM5	Deletion	0.00149662	0.0266921	0.0319212
CTCF	TSG101	Deletion	0.0197074	0.0291579	0.0201015
CTCF	UBAC1	Deletion	0.00268969	0.0189394	0.00268824
CTCF	VAMP3	Deletion	0.0476127	0.0536669	0.0163997
CTCF	ZNF142	Deletion	0.0107932	0.0200792	0.00080702
CTCF	ZYX	Deletion	0.0431002	0.0219156	0.00216993
CTNND2	ABCB8	Deletion	0.0427695	0.0235018	0.0116992
CTNND2	CUL1	Deletion	0.0272561	0.0223423	0.0115653
CUBN	ARF6	Deletion	0.0237865	0.0754276	9.37649e-05
CUBN	ASCC3	Deletion	0.0130851	0.0842406	0.0316459
CUBN	CASP8AP2	Deletion	0.0484352	0.0871324	0.0186815
CUBN	CDK19	Deletion	0.0158095	0.0911765	0.00183996
CUBN	DDX19B	Deletion	0.024262	0.0854774	0.0294539
CUBN	FAM179B	Deletion	0.0172943	0.0747405	0.049148
CUBN	FANCM	Deletion	0.020778	0.075129	0.000614681
CUBN	HAS3	Deletion	0.00975174	0.0803802	0.008151
CUBN	MAP4K5	Deletion	0.0165094	0.074645	2.94194e-07
CUBN	PREP	Deletion	0.0376674	0.0930147	0.00938999
CUBN	SCFD1	Deletion	0.0453013	0.0770214	0.00597859
CUBN	SNX6	Deletion	0.0280718	0.0724195	0.00114017
CUBN	SOS2	Deletion	0.0198531	0.0750309	0.0123286
CUL9	BIN3	Deletion	0.0156678	0.0802786	0.0272488
CUL9	C8orf41	Deletion	0.0255086	0.0727641	0.0450172
CUL9	CHMP7	Deletion	0.0156678	0.0802786	0.0318527
CUL9	DCTN6	Deletion	0.0284267	0.0809659	0.0474914
CUL9	INTS10	Deletion	0.00902979	0.0716558	0.0441154
CUL9	MAP2K5	Deletion	0.0450035	0.0123377	0.00195319
CUL9	MSRA	Deletion	0.00996902	0.0717481	0.0316556
CUL9	NDUFAF1	Deletion	0.0324932	0.0219542	0.00522911
CUL9	NOP10	Deletion	0.0453622	0.0223979	0.0383664
CUL9	NUDT18	Deletion	0.0182541	0.0804434	4.64349e-05
CUL9	PDLIM2	Deletion	0.0161572	0.0803112	0.0405155
CUL9	POLR3D	Deletion	0.0171772	0.0803769	0.0487886
CUL9	R3HCC1	Deletion	0.0147285	0.0802139	0.0209231
CUL9	RBPMS	Deletion	0.030103	0.081039	1.78026e-05
CUL9	SNAPC5	Deletion	0.0487965	0.0124301	0.0106011
CUL9	SNX1	Deletion	0.0352201	0.0120803	0.0137638
CUL9	TMEM85	Deletion	0.0453622	0.0223979	0.047112
DCC	SLC24A6	Deletion	0.0357377	0	0.0203504
DCHS1	RNMT	Deletion	0.0260968	0.0558656	0.00685117
DCHS1	TINAGL1	Deletion	0.0301694	0.0222467	0.0337124
DCHS1	TMEM39B	Deletion	0.0370455	0.0227215	0.0113432
DCHS2	CCDC134	Deletion	0.0307314	0.0603318	0.000777134
DCHS2	CDK20	Deletion	0.00192312	0.0379238	0.0391198
DCHS2	CORO2A	Deletion	0.00632392	0.045641	0.0119881
DCHS2	DDTL	Deletion	0.0220756	0.042554	0.00458258
DCHS2	DPP7	Deletion	0.019094	0.0480291	4.25274e-05
DCHS2	L3MBTL2	Deletion	0.0387854	0.0610337	0.0149547
DCHS2	NGDN	Deletion	0.02892	0.037094	0.00109281
DCHS2	POLDIP3	Deletion	0.0476265	0.0669426	0.00669685
DCHS2	SH3RF1	Deletion	0.0224669	0.0540525	0.0203139
DCHS2	TOR1B	Deletion	0.0127521	0.0470696	0.0208062
DCHS2	URM1	Deletion	0.0203962	0.0481974	0.0452406
DCHS2	VPS36	Deletion	0.0382198	0.0662393	0.0153677
DENND4A	ACAD8	Deletion	0.0301925	0	0.0164916
DENND4A	APPL1	Deletion	0.0301925	0	0.00345103
DENND4A	ARHGEF12	Deletion	0.0301925	0	0.0155651
DENND4A	BAG1	Deletion	0.0396865	0	0.00451593
DENND4A	BAHD1	Deletion	0.0301925	0	0.0349324
DENND4A	CASC4	Deletion	0.0396865	0	0.0359733
DENND4A	CIRBP	Deletion	0.00666307	0	0.0209625
DENND4A	DCAF12	Deletion	0.0301925	0	0.0278489
DENND4A	DCPS	Deletion	0.0301925	0	0.0205802
DENND4A	DPAGT1	Deletion	0.0434446	0	0.00168902
DENND4A	DUOXA1	Deletion	0.0434446	0	0.00255857
DENND4A	EVI5L	Deletion	0.0208702	0	0.000291614
DENND4A	FLNB	Deletion	0.0275441	0	0.0216971
DENND4A	GBA2	Deletion	0.0330845	0	0.0386367
DENND4A	GCHFR	Deletion	0.0362414	0	0.0109115
DENND4A	GLT8D1	Deletion	0.0301925	0	0.0177393
DENND4A	GPR108	Deletion	0.0143466	0	0.0227677
DENND4A	HINT2	Deletion	0.0330845	0	0.0117945
DENND4A	LRRC57	Deletion	0.0275441	0	0.013856
DENND4A	MAST4	Deletion	0.0491323	0.0280027	0.0308371
DENND4A	MFAP1	Deletion	0.0434446	0	0.00744211
DENND4A	MPZL2	Deletion	0.0362414	0	0.00794757
DENND4A	MST1R	Deletion	0.0475432	0	0.0351422
DENND4A	NEK4	Deletion	0.0301925	0	0.0219415
DENND4A	NISCH	Deletion	0.0434446	0	0.02735
DENND4A	PBRM1	Deletion	0.0301925	0	0.00709105
DENND4A	PHYHD1	Deletion	0.04196	0.0277053	5.94413e-09
DENND4A	PIGO	Deletion	0.0330845	0	0.00823547
DENND4A	PPAP2C	Deletion	0.00604383	0	0.012882
DENND4A	PRSS3	Deletion	0.0301925	0	0.0408878
DENND4A	QRICH1	Deletion	0.0475432	0	0.00180335
DENND4A	RAB11B	Deletion	0.0396865	0	0.000998964
DENND4A	RFX2	Deletion	0.0118695	0	0.0222706
DENND4A	SAFB2	Deletion	0.00980594	0	0.00900773
DENND4A	SNX19	Deletion	0.0396865	0	0.038607
DENND4A	SPCS1	Deletion	0.0301925	0	0.0330257
DENND4A	ST14	Deletion	0.0330845	0	0.0225696
DENND4A	STT3A	Deletion	0.0301925	0	0.0178148
DENND4A	TMEM25	Deletion	0.0434446	0	0.000185298
DENND4A	TMEM62	Deletion	0.0330845	0	0.0384905
DENND4A	TRAPPC4	Deletion	0.0434446	0	0.00698691
DENND4A	VMAC	Deletion	0.00980594	0	0.0341086
DENND4A	VPS26B	Deletion	0.0301925	0	0.0103793
DENND4A	VPS39	Deletion	0.0301925	0	0.0489204
DENND5B	NPRL2	Deletion	0.0113439	0.0554957	0.0479486
DENND5B	RANGRF	Deletion	0.00316163	0	0.0343288
DENND5B	RPUSD3	Deletion	0.0176956	0.0384964	0.000140471
DENND5B	SS18L2	Deletion	0.0233388	0.056309	0.0259152
DHX9	PPP3CC	Deletion	0.038652	0.0878319	0.0428257
DMBT1	TMEM126B	Deletion	0.0372982	0.0328558	0.00758505
DMD	CCDC134	Deletion	1.55113e-05	0.0966003	0.0250309
DMD	FBXO34	Deletion	0.0307805	0.0763768	0.0017676
DMD	GAS2L1	Deletion	6.19811e-05	0.0869525	0.00175081
DMD	LIMK2	Deletion	5.39009e-05	0.0841421	0.0241414
DMD	MICALL1	Deletion	2.65296e-05	0.088981	0.00100905
DMD	SLC37A1	Deletion	0.012638	0.0603071	0.0242201
DMD	TMEM159	Deletion	0.0135582	0.034766	0.006031
DMXL2	ATP6V1E1	Deletion	0.0485524	0.0173611	0.00288091
DMXL2	BMP1	Deletion	0.0253558	0.0809524	0.0398771
DMXL2	COG8	Deletion	0.00426028	0	0.0434981
DMXL2	DHODH	Deletion	0.00219004	0	0.0351486
DMXL2	GALNS	Deletion	0.00104097	0	0.00236824
DMXL2	GATM	Deletion	0.049484	0.031746	0.0144224
DMXL2	MLYCD	Deletion	0.00104097	0	0.0179402
DMXL2	NUP93	Deletion	0.00305838	0	0.0028418
DMXL2	POLR2C	Deletion	0.00398782	0	0.000558768
DMXL2	PSMD7	Deletion	0.00219004	0	0.00855631
DMXL2	SH3BGRL3	Deletion	0.0489057	0	0.00809224
DNAH10	KLC1	Deletion	0.0357251	0.0708783	0.0407403
DNAH10	TRMT61A	Deletion	0.0373151	0.0709865	0.0130959
DNAH11	CES2	Deletion	0.029234	0.0885142	0.0114685
DNAH11	HPS4	Deletion	0.0199707	0.066483	0.00209714
DNAH11	LDHD	Deletion	0.0200527	0.0878972	0.017879
DNAH11	MRPL41	Deletion	0.0351533	0.0548387	0.00817164
DNAH11	NDOR1	Deletion	0.0391419	0.0550725	0.00457008
DNAH11	TPRN	Deletion	0.0391419	0.0550725	0.0468058
DNAH17	CREB3	Deletion	0.0398117	0.0555644	0.031217
DNAH17	DAD1	Deletion	0.0436903	0.0142157	0.014002
DNAH17	DHRS2	Deletion	0.0469345	0.0143569	0.0253863
DNAH17	DYNLL1	Deletion	0.0352952	0	8.17464e-05
DNAH17	EIF2B1	Deletion	0.0384359	0	0.0163822
DNAH17	GADD45B	Deletion	0.0467691	0.0765014	3.06963e-05
DNAH17	GALNS	Deletion	0.0301141	0.0476599	0.00232576
DNAH17	KLHL36	Deletion	0.0284816	0.0475277	0.0243881
DNAH17	MLYCD	Deletion	0.0301141	0.0476599	0.000140725
DNAH17	OGFOD2	Deletion	0.0418524	0	0.0384019
DNAH17	RNF31	Deletion	0.0406587	0.0140791	0.0404479
DNAH2	ANKFY1	Deletion	0.0171225	0.0683186	0.0104587
DNAH2	CNTROB	Deletion	0.0202912	0.0735375	8.07009e-07
DNAH2	ELAC2	Deletion	0.0202912	0.0735375	0.0157865
DNAH2	GPS2	Deletion	0.0229164	0.0737583	0.0187629
DNAH2	MPDU1	Deletion	0.0238561	0.073833	8.00667e-05
DNAH2	WDR81	Deletion	0.0483363	0.0801492	0.000614203
DNAH2	WRAP53	Deletion	0.0322199	0.0792778	0.00729439
DNAH3	C18orf8	Deletion	0.0299118	0.0685854	0.0157361
DNAH3	ENO1	Deletion	0.000462766	0.0396694	0.0279309
DNAH3	PLOD1	Deletion	0.000507668	0.0397381	0.0113012
DNAH3	TTC39C	Deletion	0.0445492	0.072607	0.00408919
DNAH3	WARS	Deletion	0.00992046	0.0636144	0.0195684
DNAH5	ASCC2	Deletion	0.00258143	0.0849493	0.00952512
DNAH5	HOMEZ	Deletion	0.00387578	0.0566569	0.032258
DNAH5	MPST	Deletion	0.000628045	0.0857663	0.0278009
DNAH5	PIGH	Deletion	3.0871e-05	0.061828	0.0319283
DNAH5	RPS19BP1	Deletion	0.00104503	0.088587	0.00803655
DNAH5	SGSM3	Deletion	0.00599919	0.0997449	0.0286041
DNAH5	TBC1D10A	Deletion	0.00145294	0.0819643	0.0471803
DNAH5	THTPA	Deletion	0.00319874	0.0563881	0.0445553
DNAH5	TXN2	Deletion	0.000546291	0.0856341	0.0433276
DNAH5	UQCR10	Deletion	0.00305698	0.0851533	0.0115127
DNAH5	ZMAT5	Deletion	0.00247376	0.0848988	0.0309675
DNAH8	CTNNBIP1	Deletion	0.021631	0.052042	0.0202541
DNAH8	HDAC1	Deletion	0.0373635	0.0451632	0.00661881
DNAH8	VAMP3	Deletion	0.015816	0.0513462	0.012477
DNAJC13	CCDC94	Deletion	0.0359535	0.0426501	0.00532961
DNAJC13	FNTB	Deletion	0.0294349	0.0158281	0.00318803
DNAJC13	GPRC5A	Deletion	0.0367064	0	3.46465e-06
DNAJC13	RAB11A	Deletion	0.0193209	0.0154589	0.000172884
DNAJC13	RNF111	Deletion	0.0397755	0.0299145	0.0491188
DNAJC13	SH3GL1	Deletion	0.038874	0.0427673	0.00041
DOCK1	AASDHPPT	Deletion	0.0390791	0.0368528	0.011564
DOCK1	ALKBH8	Deletion	0.0280816	0.0363399	0.00793138
DOCK1	APBA3	Deletion	0.00745556	0.0348071	0.0413324
DOCK1	ARCN1	Deletion	0.0390791	0.0368528	0.0488396
DOCK1	CARM1	Deletion	0.0488659	0.0264042	0.00338913
DOCK1	CCDC15	Deletion	0.034566	0.0366541	0.000970351
DOCK1	CDC37	Deletion	0.0345377	0.0258571	0.049058
DOCK1	CEP78	Deletion	0.0305296	0.0364631	0.0131989
DOCK1	CUL5	Deletion	0.0237141	0.0361025	0.00728545
DOCK1	CWF19L2	Deletion	0.0280816	0.0363399	0.000164901
DOCK1	EPC1	Deletion	0.0425559	0	0.0431253
DOCK1	FAM122A	Deletion	0.0292823	0.0364011	0.00810766
DOCK1	FDXACB1	Deletion	0.0175372	0.0357143	0.0168107
DOCK1	GUF1	Deletion	0.0344244	0.0141369	4.73998e-05
DOCK1	HIATL1	Deletion	0.0145652	0.0248016	0.0301786
DOCK1	HIATL2	Deletion	0.0159904	0.0248994	8.30588e-07
DOCK1	NAA35	Deletion	0.0132597	0.0247065	0.000917422
DOCK1	PAFAH1B2	Deletion	0.0258137	0.0362197	0.00121084
DOCK1	PTAR1	Deletion	0.0331698	0.0365896	0.0143852
DOCK1	RELL1	Deletion	0.0283414	0.0139286	0.0414805
DOCK1	SEC61B	Deletion	0.01924	0.0251035	0.0452688
DOCK1	SIK3	Deletion	0.0269259	0.0362794	0.0465583
DOCK1	SMC5	Deletion	0.0331698	0.0365896	0.010004
DOCK1	SPIN1	Deletion	0.0159904	0.0248994	4.6013e-05
DOCK1	USP28	Deletion	0.0482888	0.0475486	0.026873
DOCK1	YME1L1	Deletion	0.0303759	0	0.0040924
DOCK1	ZW10	Deletion	0.0482888	0.0475486	0.00043523
DOCK8	FBXO6	Deletion	0.0347149	0.0134448	0.000552581
DOCK8	NIPAL3	Deletion	0.0244951	0.0131198	0.00814009
DOCK8	PLOD1	Deletion	0.036244	0.0134889	0.000530851
DOPEY2	ARFGAP2	Deletion	0.0453158	0	8.44937e-06
DOPEY2	BTBD2	Deletion	0.00279979	0.0278555	0.043356
DOPEY2	CCDC34	Deletion	0.0179932	0	0.0402439
DOPEY2	DGKZ	Deletion	0.0424485	0	0.0112213
DOPEY2	KBTBD4	Deletion	0.0453158	0	0.0275476
DOPEY2	PCID2	Deletion	0.0359242	0.0167359	0.0343905
DOPEY2	PEX16	Deletion	0.0453158	0	0.00986701
DOPEY2	TNFRSF10A	Deletion	0.0338579	0.0907472	0.0461907
DOPEY2	ZNF195	Deletion	0.0359242	0.0167359	0.0383693
DOPEY2	ZNF408	Deletion	0.0483723	0	7.04775e-05
DSCAM	ARHGAP12	Deletion	0.0367766	0.024003	0.0153621
DSCAM	CCNY	Deletion	0.015832	0.0128656	0.0459191
DSG2	CYB5A	Deletion	0.0443578	0.036504	0.0374749
DSG2	DERL2	Deletion	0.0185876	0.0355467	0.0251143
DSG2	EIF4A1	Deletion	0.0193666	0.0355846	0.0202708
DSG2	GALNS	Deletion	0.0402428	0.0192513	0.0358074
DSG2	MED11	Deletion	0.0257114	0.0358634	0.00288307
DSG2	RANGRF	Deletion	0.0178375	0.0355093	0.0155462
DSG2	UBB	Deletion	0.0237287	0.0357812	0.00122044
DSG2	ZADH2	Deletion	0.0109193	0.0182773	0.00470358
DSP	AKT1S1	Deletion	0.04719	0.0246521	0.00943301
DSP	CCDC61	Deletion	0.0172146	0.0127894	0.0489426
DSP	CKAP4	Deletion	0.02976	0	0.0131834
DSP	CYTH2	Deletion	0.0338423	0.0238399	0.00961349
DSP	GLTSCR1	Deletion	0.0338423	0.0238399	0.0111993
DSP	GLTSCR2	Deletion	0.0361931	0.0239943	0.047605
DSP	IRF3	Deletion	0.0413553	0.0243148	0.00167335
DSP	KDELR1	Deletion	0.0361931	0.0239943	0.00572793
DSP	MED25	Deletion	0.044184	0.0244813	0.0308353
DSP	NR1H2	Deletion	0.04719	0.0246521	0.00045119
DSP	NUCB1	Deletion	0.0338423	0.0238399	0.0174083
DSP	PGLS	Deletion	0.0331327	0.0323929	0.0154894
DSP	PSENEN	Deletion	0.0460417	0	0.0290491
DSP	RNF34	Deletion	0.035445	0	0.0092866
DSP	RPL13A	Deletion	0.0413553	0.0243148	0.0243771
DSP	RPS11	Deletion	0.0413553	0.0243148	0.00637606
DSP	SCAF1	Deletion	0.0413553	0.0243148	0.0116412
DSP	TBC1D17	Deletion	0.04719	0.0246521	0.00795071
DSP	VRK3	Deletion	0.04719	0.0246521	0.0108872
DSP	ZNF101	Deletion	0.0479466	0.0333704	0.0342898
DSP	ZNF146	Deletion	0.035445	0	0.0281591
DYNC1H1	ACSF3	Deletion	0.0444577	0.0514456	0.0282889
DYNC1H1	LAP3	Deletion	0.0341774	0.0443072	0.0205617
DYNC1H1	P2RX5	Deletion	0.00381384	0.0766448	0.0337974
DYNC1H1	PFKL	Deletion	0.0194717	0.0362812	0.0486867
DYNC1H1	PLOD1	Deletion	0.00113772	0.00981902	0.036048
DYNC1H1	SH3BGRL3	Deletion	0.000385799	0.00930372	0.00264718
DYNC1H1	TRAPPC3	Deletion	0.0354361	0.0131666	0.0285615
DYNC1H1	UFSP2	Deletion	0.00139598	0.0324564	0.0216258
DYNC1H1	VGLL4	Deletion	0.0274463	0.0742762	0.0158448
EDC4	BRD7	Deletion	0.0431856	0	0.0306113
EDC4	TBC1D22A	Deletion	0.0236841	0	0.0229713
EFCAB5	ACO2	Deletion	0.0206296	0.0166279	0.00016268
EFCAB5	ARHGAP8	Deletion	0.0305282	0.0315891	0.00816272
EFCAB5	ATP5O	Deletion	0.0443547	0	0.0368313
EFCAB5	BMP1	Deletion	0.0370737	0.0840532	0.0147485
EFCAB5	CHMP7	Deletion	0.0328408	0.0838519	0.0282767
EFCAB5	CMTM8	Deletion	0.0477701	0.0175803	0.0257217
EFCAB5	CNOT10	Deletion	0.0477701	0.0175803	0.0387662
EFCAB5	COX4NB	Deletion	0.0100994	0.0160527	0.0437473
EFCAB5	FBLN1	Deletion	0.0277016	0.0314525	0.00342498
EFCAB5	GATM	Deletion	0.0157254	0.0163898	0.000600474
EFCAB5	HSD17B2	Deletion	0.0119381	0.0161734	0.0431876
EFCAB5	IFNGR2	Deletion	0.0499902	0	0.0207542
EFCAB5	POLR2C	Deletion	0.0350532	0.0171835	0.00229346
EFCAB5	REEP4	Deletion	0.0385856	0.0841215	0.0184822
EFCAB5	RHBDD3	Deletion	0.0409545	0.017375	0.0327797
EFCAB5	RPL14	Deletion	0.0453891	0.0175103	0.039312
EFCAB5	SAMM50	Deletion	0.0426212	0.0321054	0.0271103
EFCAB5	ST13	Deletion	0.0229687	0.0167299	0.0126075
EFCAB5	TGIF1	Deletion	0.0328416	0	0.0185391
EFCAB5	TRMU	Deletion	0.0251168	0.0313203	0.0291473
EFCAB5	UBE2L3	Deletion	0.0242644	0	0.0361349
EFCAB5	UFD1L	Deletion	0.0242644	0	0.0111112
EFCAB5	WDR48	Deletion	0.0431188	0.0174419	0.0223826
EFCAB5	XRCC6	Deletion	0.0185162	0.0165299	0.0115936
EFCAB6	CPXM1	Deletion	0.0157081	0	0.016165
EFCAB6	RNF122	Deletion	0.00196911	0.052682	2.52606e-05
EIF4G3	EMG1	Deletion	0.0372363	0	0.0399184
EIF4G3	LEPREL2	Deletion	0.0345838	0	0.0125174
EIF4G3	LGALS9	Deletion	0.0499902	0	1.8093e-06
EIF4G3	LRRC23	Deletion	0.0345838	0	0.0425599
EIF4G3	PTMS	Deletion	0.0345838	0	0.043409
ELF3	PSMG2	Deletion	0.0278731	0.0729167	0.025843
ELF3	TGIF1	Deletion	0.0399663	0.073489	0.000987292
EMILIN2	FAM83G	Deletion	0.0345669	0.0329365	0.0342476
EMILIN2	ITGAE	Deletion	0.0255084	0.046875	0.0259159
EMILIN2	PITPNA	Deletion	0.00646285	0.0312112	0.0206106
EMILIN2	SLC5A10	Deletion	0.0190049	0.0321942	0.014439
EP300	ACTN4	Deletion	0.0304582	0	0.044018
EP300	C9orf78	Deletion	0.0259541	0.040468	0.0473627
EP300	LRP11	Deletion	0.0219737	0.0401313	0.0222894
ERBB2	FAM82A2	Deletion	0.0187254	0.0378387	0.013451
ERBB2	NDUFAF1	Deletion	0.0172488	0.0377451	0.0384566
EXPH5	FBXO46	Deletion	0.0452278	0.0328624	5.12027e-06
EXPH5	PHRF1	Deletion	0.0137928	0.0219083	2.90531e-06
EXPH5	TOLLIP	Deletion	0.0151038	0.0220008	0.0337482
FANCA	CENPN	Deletion	0.031279	0	0.0199295
FANCA	FAM65A	Deletion	0.0400694	0	0.00196213
FANCA	MARVELD3	Deletion	0.031279	0	0.0497174
FANCA	TRADD	Deletion	0.0426034	0	0.0167869
FANCA	VAC14	Deletion	0.0354193	0	0.00112944
FANCI	DAPK3	Deletion	0.048756	0	0.00793573
FAT1	ACSF3	Deletion	2.47748e-05	0.0938959	0.00674787
FAT1	ARL2BP	Deletion	2.96204e-06	0.0671866	0.0256767
FAT1	ATP5A1	Deletion	0.000254437	0.13376	0.00652267
FAT1	B2M	Deletion	8.53024e-06	0.0776422	0.0321618
FAT1	BID	Deletion	5.00226e-07	0.0592177	0.0354029
FAT1	BUD13	Deletion	0.00554143	0.0872236	0.00886444
FAT1	C18orf8	Deletion	3.56977e-06	0.0641197	0.00109321
FAT1	C4orf43	Deletion	0.0272027	0.12025	0.030713
FAT1	CKAP4	Deletion	0.0186609	0.0538925	0.0458008
FAT1	COG8	Deletion	2.19689e-06	0.076393	0.000637508
FAT1	COPS4	Deletion	0.00779109	0.0969887	0.040813
FAT1	COQ2	Deletion	0.00779109	0.0969887	0.0454654
FAT1	CSNK1G2	Deletion	6.0323e-06	0.118611	0.0441267
FAT1	CWF19L2	Deletion	0.0258271	0.0973763	0.0431126
FAT1	DCPS	Deletion	0.00322615	0.0829616	0.000490265
FAT1	DCTN5	Deletion	0.00122714	0.0387783	0.005873
FAT1	DDX10	Deletion	0.02847	0.100601	0.0159347
FAT1	DDX54	Deletion	0.0357698	0.0564017	0.0127229
FAT1	DHRS4	Deletion	0.0201422	0.0751804	0.0306786
FAT1	DHRS4L2	Deletion	0.0137985	0.0707102	0.0496616
FAT1	DNAJC8	Deletion	0.0246641	0.0821896	0.0123915
FAT1	DUS3L	Deletion	0.00056928	0.115214	0.0358552
FAT1	DUT	Deletion	1.60952e-05	0.0720138	0.0189196
FAT1	E2F4	Deletion	9.22531e-06	0.0808068	0.00633153
FAT1	EIF2B1	Deletion	0.039623	0.060629	0.0389873
FAT1	EIF3D	Deletion	5.13798e-08	0.067321	0.041436
FAT1	EIF4A1	Deletion	1.10844e-05	0.127631	0.034938
FAT1	ENOSF1	Deletion	0.00235167	0.0823097	0.00674022
FAT1	EPN1	Deletion	0.00308171	0.063455	0.0262093
FAT1	ESD	Deletion	0.00696031	0.119623	0.00687765
FAT1	EXOSC6	Deletion	4.89044e-05	0.08867	0.0319995
FAT1	FAH	Deletion	0.00122156	0.0682992	0.049599
FAT1	FAM113A	Deletion	0.0402014	0.0643131	0.0430712
FAT1	FAM118B	Deletion	0.00322615	0.0829616	0.0136553
FAT1	FAM192A	Deletion	3.67672e-06	0.0673809	0.0241172
FAT1	FAM86A	Deletion	0.000381892	0.0450209	0.0389798
FAT1	FBXL8	Deletion	1.97246e-05	0.0846395	0.0183044
FAT1	FGFR1OP	Deletion	4.74427e-07	0.0720273	0.0253355
FAT1	FKRP	Deletion	0.00138862	0.0618147	0.00865908
FAT1	GANC	Deletion	8.0799e-06	0.0837363	0.0433037
FAT1	GAR1	Deletion	0.00352237	0.0981665	0.0190814
FAT1	GIT1	Deletion	1.05478e-06	0.0530861	0.00185718
FAT1	GTF2F2	Deletion	0.00450115	0.115907	0.0376168
FAT1	HDHD2	Deletion	5.97831e-05	0.129302	0.00267857
FAT1	HSP90B1	Deletion	0.0281614	0.0554187	0.0242828
FAT1	ING2	Deletion	0.0032426	0.120895	0.00825588
FAT1	JOSD1	Deletion	4.56194e-08	0.0672451	0.00145687
FAT1	KARS	Deletion	0.000130558	0.0987787	0.0378531
FAT1	KLC1	Deletion	0.00570425	0.0748246	0.00204104
FAT1	L3MBTL2	Deletion	1.10917e-07	0.077194	0.0127223
FAT1	LAP3	Deletion	0.0302299	0.100797	0.0125582
FAT1	LITAF	Deletion	0.00110418	0.0385878	0.048153
FAT1	MAN2C1	Deletion	0.000310667	0.0660143	0.0469844
FAT1	MBD1	Deletion	3.07877e-05	0.134194	0.0324823
FAT1	MESDC2	Deletion	0.00111826	0.0681366	0.0126571
FAT1	MOCOS	Deletion	0.000408325	0.117578	0.0128914
FAT1	MRPL1	Deletion	0.00474313	0.0838087	0.0253714
FAT1	MTHFD1	Deletion	0.0242739	0.0971787	0.039692
FAT1	NOB1	Deletion	3.68836e-05	0.0883487	0.0268942
FAT1	NOC4L	Deletion	0.00546311	0.0540824	0.00289977
FAT1	NOP56	Deletion	0.0347085	0.063693	0.0210697
FAT1	NUP93	Deletion	6.34304e-06	0.0710815	0.0247153
FAT1	OGFOD1	Deletion	7.04408e-06	0.0711823	0.0436846
FAT1	PCSK7	Deletion	0.0069057	0.0877463	0.0342314
FAT1	PDF	Deletion	2.44341e-06	0.0764855	0.0359934
FAT1	PES1	Deletion	3.00515e-07	0.0621136	0.00695289
FAT1	PHF23	Deletion	2.28794e-05	0.128318	0.0458258
FAT1	PIK3C3	Deletion	9.59207e-05	0.12422	0.0331683
FAT1	PITPNB	Deletion	1.05515e-08	0.056705	0.0177207
FAT1	PKM2	Deletion	0.000495409	0.0667408	0.0382042
FAT1	PLCB4	Deletion	0.0166647	0.0573237	0.00450904
FAT1	PLRG1	Deletion	0.0304025	0.120581	0.040168
FAT1	PMPCA	Deletion	0.0329614	0.109653	0.044854
FAT1	POLR3H	Deletion	3.03595e-07	0.080972	0.0414915
FAT1	PPPDE2	Deletion	2.17366e-07	0.0807297	0.0168327
FAT1	PSMA3	Deletion	0.0232788	0.0941041	0.0460294
FAT1	PSMB5	Deletion	0.030413	0.079803	0.0487792
FAT1	PSMD7	Deletion	4.62166e-05	0.0916047	0.0015198
FAT1	PSME1	Deletion	0.0162195	0.0744828	0.00295808
FAT1	PSME2	Deletion	0.0162195	0.0744828	0.00243929
FAT1	PWP1	Deletion	0.0305185	0.0557405	0.0477062
FAT1	RNF31	Deletion	0.0162195	0.0744828	0.0270851
FAT1	RNF34	Deletion	0.0367394	0.0603031	0.00969801
FAT1	RPL17	Deletion	4.49284e-05	0.131792	0.0432751
FAT1	RRP12	Deletion	0.00512625	0.0713249	0.043197
FAT1	RWDD1	Deletion	9.58438e-06	0.074638	0.0453392
FAT1	SAMM50	Deletion	5.06773e-07	0.093383	0.0113756
FAT1	SMAD2	Deletion	4.2364e-05	0.128938	0.0256742
FAT1	SNW1	Deletion	0.00628187	0.0782438	0.0363465
FAT1	SPAG7	Deletion	8.56711e-06	0.124584	0.0449003
FAT1	SQRDL	Deletion	1.91048e-05	0.0784647	0.0348031
FAT1	SRRD	Deletion	7.30674e-08	0.0611394	0.0471311
FAT1	STIM2	Deletion	0.0222926	0.0998303	0.0448217
FAT1	STK11	Deletion	3.97821e-05	0.12607	0.0404312
FAT1	STRN4	Deletion	0.00138862	0.0618147	0.0376616
FAT1	STT3A	Deletion	0.00348772	0.0831281	0.0193963
FAT1	STUB1	Deletion	7.64971e-05	0.046624	0.0150206
FAT1	SUGT1	Deletion	0.0060464	0.113694	0.00673478
FAT1	TBC1D22A	Deletion	5.17273e-07	0.10222	0.000356741
FAT1	TFB1M	Deletion	4.64017e-07	0.068856	0.0434558
FAT1	THOC5	Deletion	7.04011e-07	0.0659869	0.0320665
FAT1	TOM1	Deletion	3.82207e-08	0.0639487	0.0345275
FAT1	TOMM22	Deletion	4.56194e-08	0.0672451	0.0119973
FAT1	TTC38	Deletion	8.78633e-08	0.0921387	0.0487644
FAT1	UFSP2	Deletion	0.00397816	0.121282	3.452e-06
FAT1	USP10	Deletion	4.05687e-06	0.0891361	0.0396847
FAT1	VIPAR	Deletion	0.0058174	0.0780562	0.0447588
FAT1	VTI1A	Deletion	0.0232093	0.0756592	0.0357759
FAT1	WDR18	Deletion	7.27263e-05	0.126716	0.00173073
FAT1	WDR25	Deletion	0.0122919	0.0831341	0.0496195
FAT1	WDR73	Deletion	0.000412275	0.0597074	0.0454594
FAT1	XRCC6	Deletion	1.55184e-07	0.0804913	0.000391751
FAT1	ZC3H18	Deletion	2.47748e-05	0.0938959	0.00601139
FAT1	ZNF259	Deletion	0.00554143	0.0872236	0.00225722
FAT1	ZNF271	Deletion	0.000277655	0.114214	0.00776168
FAT2	SHB	Deletion	0.0491858	0.0749635	0.0301137
FAT3	ACSF3	Deletion	1.12168e-06	0.102796	1.26432e-07
FAT3	ADAT1	Deletion	1.0793e-05	0.106332	0.0253242
FAT3	AMFR	Deletion	0.000205622	0.106627	0.0078502
FAT3	APOL6	Deletion	0.00276466	0.105378	0.00294576
FAT3	ATXN7	Deletion	0.0126846	0.137851	0.018586
FAT3	BCL2L13	Deletion	0.00985193	0.103164	0.00582354
FAT3	BUD13	Deletion	0.000233233	0.0878165	0.000963456
FAT3	C2CD2L	Deletion	0.000135355	0.0808102	0.0119306
FAT3	CCDC90B	Deletion	4.01433e-05	0.0449544	0.0186717
FAT3	CNOT1	Deletion	7.65666e-06	0.097712	0.0238627
FAT3	DPAGT1	Deletion	0.000135355	0.0808102	0.00961169
FAT3	DUSP18	Deletion	0.0156394	0.108078	0.021463
FAT3	EAF1	Deletion	0.00896298	0.123341	0.0244664
FAT3	FAM118B	Deletion	0.000485275	0.0885898	0.00878895
FAT3	FBXO44	Deletion	0.00612465	0.0747664	0.00451877
FAT3	FBXO7	Deletion	0.0150776	0.11208	0.0372371
FAT3	FDXACB1	Deletion	0.000657699	0.0931764	0.000129331
FAT3	GTPBP1	Deletion	0.00144994	0.102484	0.0446687
FAT3	ITFG1	Deletion	0.019766	0.112578	0.00146562
FAT3	KATNB1	Deletion	7.62406e-05	0.103665	0.00682633
FAT3	LSM10	Deletion	0.0469494	0.056592	0.0304823
FAT3	NICN1	Deletion	0.002712	0.139774	0.0370284
FAT3	PHF11	Deletion	0.00935033	0.117357	0.0122
FAT3	RAB36	Deletion	0.000461076	0.0799136	0.0277788
FAT3	SLC38A7	Deletion	1.05348e-05	0.0979361	5.53815e-06
FAT3	TATDN2	Deletion	0.0192118	0.126594	0.0208198
FAT3	TERF2IP	Deletion	1.14855e-05	0.106376	0.0198201
FAT3	TK2	Deletion	8.60421e-06	0.101997	0.0203936
FAT3	TMEM126A	Deletion	0.000121734	0.0509912	0.0110091
FAT3	VAC14	Deletion	1.16522e-05	0.1043	0.00476703
FAT3	VPS11	Deletion	0.000135355	0.0808102	1.30214e-05
FAT3	ZC3H18	Deletion	1.12168e-06	0.102796	0.00630786
FAT3	ZNF621	Deletion	0.00542151	0.132649	0.00183657
FAT4	ARL8B	Deletion	1.36314e-09	0.0845586	0.0172547
FAT4	C9orf72	Deletion	0.00143348	0.0881942	0.00224011
FAT4	EDEM1	Deletion	1.36314e-09	0.0845586	0.0166038
FAT4	ESCO1	Deletion	0.0116401	0.0701916	0.00389713
FAT4	NAA30	Deletion	0.0182654	0.0827088	0.0424838
FAT4	PLAA	Deletion	0.00262008	0.0919089	0.046953
FAT4	PPP4R1	Deletion	0.0290338	0.0785726	0.0142405
FAT4	PTGR2	Deletion	0.0410944	0.0958631	0.0192213
FAT4	RNMT	Deletion	0.0409785	0.0797517	0.0452773
FAT4	SDCCAG3	Deletion	0.033453	0.076237	0.0408826
FAT4	SHB	Deletion	0.0258816	0.08913	0.0249427
FAT4	SIGMAR1	Deletion	0.00254056	0.0637896	0.000113301
FAT4	UBAP1	Deletion	0.00201672	0.0633497	0.0206764
FAT4	VAPA	Deletion	0.0219405	0.074871	0.0485118
FAT4	ZBTB5	Deletion	0.0252386	0.0863674	0.0296424
FAT4	ZCCHC7	Deletion	0.0252386	0.0863674	0.0253295
FBXW7	CD97	Deletion	0.018326	0.0291153	0.0265627
FBXW7	EXOSC9	Deletion	0.00603231	0.0196473	0.023714
FBXW7	MRPL1	Deletion	0.0179567	0.0211646	0.0415588
FBXW7	NAA15	Deletion	0.0207289	0.0293503	0.000203933
FBXW7	SETD7	Deletion	0.0207289	0.0293503	0.0396275
FBXW7	TPM4	Deletion	0.00979221	0.0202537	0.0126354
FER1L6	C7orf49	Deletion	0.0403837	0.0141564	0.00638659
FER1L6	TMEM126A	Deletion	0.00657043	0.0210724	0.0463744
FGA	BTBD2	Deletion	0.0101465	0.0315789	0.0281659
FGA	TJP2	Deletion	0.0229187	0.0324074	0.040522
FLG	CHD8	Deletion	0.0328914	0.0860807	0.0415669
FLG	EDEM1	Deletion	0.0471013	0.138596	0.0325105
FLG	TERF2	Deletion	2.95713e-07	0.0973224	0.035644
FLG	TMEM203	Deletion	0.0332667	0.09624	0.0459223
FLG	TOX4	Deletion	0.03603	0.086347	0.0437018
FLG	WWP2	Deletion	3.79386e-07	0.0991798	0.0470973
FLG	ZC3H18	Deletion	1.1951e-06	0.110008	0.0189956
FLG2	C5orf35	Deletion	0.0337465	0.0971534	8.50104e-06
FLG2	CCNC	Deletion	0.0394027	0.086344	0.0364423
FLG2	CTNNBIP1	Deletion	0.000696506	0.0438337	0.0266999
FLG2	DAPP1	Deletion	0.00876764	0.0756757	0.00867448
FLG2	DDI2	Deletion	0.000758729	0.048192	0.0456808
FLG2	PIAS2	Deletion	0.0316837	0.129702	0.0100683
FLG2	PIGY	Deletion	0.0204882	0.0772714	0.0339205
FLG2	SH3BGRL3	Deletion	0.000974089	0.0526517	0.00182797
FLG2	SLC39A6	Deletion	0.0233836	0.107418	0.00545679
FLG2	TMEM30A	Deletion	0.0133759	0.0606664	0.027074
FLG2	ZDHHC7	Deletion	0.0305743	0.104297	0.00907147
FLNA	COPS2	Deletion	0.0415829	0.0336631	0.0287799
FLNA	LIN7C	Deletion	0.0406343	0.0243831	0.011538
FLNA	RRM1	Deletion	0.0374199	0.0334282	0.0200608
FLNA	TMEM126B	Deletion	0.00463438	0.0116111	0.000448487
FLNB	GEMIN7	Deletion	0.025732	0.0266804	0.027687
FLNB	JOSD2	Deletion	0.0098388	0.0256247	0.0381727
FLNB	MED15	Deletion	0.0144365	0	0.0412973
FLNB	MED25	Deletion	0.0103382	0.0256706	0.0389505
FLNB	PPP2R1A	Deletion	0.0103382	0.0256706	0.00882499
FLNB	SCAF1	Deletion	0.0103382	0.0256706	0.000179433
FOXP2	CISD1	Deletion	0.0446707	0.0148695	5.08924e-06
FOXP2	ESD	Deletion	0.0310525	0.0370301	0.031212
FOXP2	GTF2F2	Deletion	0.0340256	0.0371854	0.00859562
FOXP2	INTS12	Deletion	0.0194049	0	0.00024116
FRAS1	EXOSC10	Deletion	0.0459999	0.0440495	0.0178111
FREM1	ADD1	Deletion	0.0339905	0.0244492	0.00896293
FREM1	B3GNT9	Deletion	0.0222389	0.0237749	0.0073294
FREM1	B9D2	Deletion	0.0310462	0	0.0376154
FREM1	C4orf42	Deletion	0.0290349	0.0241846	0.0499178
FREM1	C5orf35	Deletion	0.0411779	0.0523737	0.0383
FREM1	CDC42EP1	Deletion	0.0261129	0.0240163	0.0433276
FREM1	CLEC11A	Deletion	0.0466244	0.0141294	2.51399e-13
FREM1	CRISPLD2	Deletion	0.0175304	0.0330264	0.018724
FREM1	CYB5R3	Deletion	0.0407667	0.0344848	0.0201135
FREM1	ETFDH	Deletion	0.0322578	0.0243593	0.0316016
FREM1	FBLN1	Deletion	0.016651	0.0329514	0.00660075
FREM1	MAP1LC3B	Deletion	0.016651	0.0329514	0.0455317
FREM1	NUDT18	Deletion	0.045655	0.109754	0.00221841
FREM1	REEP3	Deletion	0.0104886	0	0.0201778
FREM1	RNF122	Deletion	0.044477	0.093784	0.0141218
FREM1	STIM2	Deletion	0.00841943	0.0122704	0.00482372
FREM1	TBC1D19	Deletion	0.00791804	0.0122246	0.0358639
FREM1	TOM1	Deletion	0.0290349	0.0241846	0.0151004
FREM1	WDR1	Deletion	0.00744542	0.0121797	0.0282256
FREM1	ZNF575	Deletion	0.0310462	0	0.00915825
FREM2	ATPAF2	Deletion	0.013866	0.0872954	0.00697788
FREM2	BIN3	Deletion	0.0124763	0.133862	0.00527179
FREM2	CHMP7	Deletion	0.0124763	0.133862	0.0261683
FREM2	CNN2	Deletion	0.00265048	0.0511905	0.010823
FREM2	CYB5D1	Deletion	0.00414831	0.0852861	0.0202383
FREM2	GPS2	Deletion	0.00551958	0.0857143	0.0231674
FREM2	HSPBP1	Deletion	0.0426789	0.0232224	0.00682195
FREM2	KIF1C	Deletion	0.0028617	0.0793651	0.0228798
FREM2	KLF16	Deletion	0.0012542	0.0502415	0.00302367
FREM2	LAP3	Deletion	0.0481276	0.0511278	0.00186473
FREM2	MPDU1	Deletion	0.00238578	0.0791209	0.0306203
FREM2	NEIL2	Deletion	0.017289	0.134412	0.013202
FREM2	NUP88	Deletion	0.00238578	0.0791209	0.0447492
FREM2	PHRF1	Deletion	0.0289006	0.0434946	2.6357e-06
FREM2	PIN1	Deletion	0.0291272	0.0496982	0.0464712
FREM2	PLSCR3	Deletion	0.00551958	0.0857143	0.0284023
FREM2	POLR2G	Deletion	0.0148029	0	0.0145245
FREM2	R3HCC1	Deletion	0.0113392	0.133709	0.00691307
FREM2	RANGRF	Deletion	0.00224427	0.0790407	0.01916
FREM2	SMG6	Deletion	0.00224427	0.0790407	0.0416406
FREM2	STIP1	Deletion	0.00767896	0	0.00973013
FREM2	TMEM66	Deletion	0.024909	0.13	0.0384464
FREM2	TMEM93	Deletion	0.00130299	0.0729033	0.0466858
FREM2	UBB	Deletion	0.0151628	0.0927861	0.00329714
GARNL3	EHMT1	Deletion	0.0373091	0	0.0239579
GARNL3	FLII	Deletion	0.01617	0	0.00116737
GARNL3	FPGS	Deletion	0.0373091	0	0.00121548
GARNL3	LRSAM1	Deletion	0.0399324	0	0.0378852
GARNL3	RALGDS	Deletion	0.0303814	0	0.0196266
GARNL3	RFX2	Deletion	0.0427292	0	0.0174135
GARNL3	TRUB2	Deletion	0.0303814	0	0.0328891
GARNL3	VAV2	Deletion	0.0303814	0	2.1539e-05
GCC2	C9orf64	Deletion	0.0459835	0.034779	0.0136567
GCC2	ZDHHC7	Deletion	0.0224426	0.0178995	0.0152018
GOLGA3	UBB	Deletion	0.0208982	0.0452684	3.34934e-05
GOLGA3	VTI1A	Deletion	0.0336661	0	0.000244472
GOLGB1	ARPC5L	Deletion	0.00187539	0.0113212	0.0394371
GOLGB1	FAM102A	Deletion	0.00925057	0.0225799	0.0277619
GOLGB1	HDHD3	Deletion	0.00873291	0.0225184	0.0184043
GOLGB1	PACSIN2	Deletion	0.0373377	0.0341556	0.0213925
GOLGB1	PPARA	Deletion	0.0120925	0.0323328	0.045149
GPR151	SDHAP1	Amplification	0.0111842	0.0892857	0.0280696
GPR151	SDHAP2	Amplification	0.0111842	0.0892857	6.52234e-06
GPR151	TNK2	Amplification	0.0111842	0.0892857	0.0418142
GPR151	SNX4	Amplification	0.00468233	0.0889513	0.047816
GPR98	CAMK2D	Deletion	0.00724599	0.0639478	0.0364396
GPR98	CNIH	Deletion	0.0315943	0.069076	0.0186816
GPR98	ERO1L	Deletion	0.0284235	0.0660053	0.0351438
GPR98	GNPNAT1	Deletion	0.0293391	0.0660622	0.00805421
GPR98	JKAMP	Deletion	0.0489271	0.0812239	0.0411814
GPR98	MAPK1	Deletion	0.0076998	0.0726903	0.0135985
GPR98	PCNX	Deletion	0.0489304	0.0895684	0.0359799
GPR98	SIK3	Deletion	0.00335379	0.0745965	0.0446632
GPR98	SLC38A7	Deletion	0.00179959	0.0909435	0.0434363
GPR98	TRAF3IP2	Deletion	0.0033332	0.0774409	0.0376313
GPR98	TRMT5	Deletion	0.0450572	0.0810648	0.0379283
GPR98	ZC3H18	Deletion	0.0140307	0.115149	0.0111588
GRIK1	BTBD2	Deletion	0.047723	0.0576023	0.0432888
GRIK1	CNOT3	Deletion	0.0357446	0	2.37676e-05
GRIK1	CYTH2	Deletion	0.0177919	0	1.61112e-06
GRIK1	EPN1	Deletion	0.0335632	0	0.00515516
GRIK1	GLTSCR2	Deletion	0.0189656	0	0.000184867
GRIK1	GYS1	Deletion	0.0177919	0	1.37698e-07
GRIK1	HSPBP1	Deletion	0.0357446	0	0.00011261
GRIK1	IRF3	Deletion	0.0202148	0	1.77467e-06
GRIK1	KDELR1	Deletion	0.0189656	0	9.75292e-07
GRIK1	MYO1F	Deletion	0.0154006	0.0300347	0.00753181
GRIK1	PNKP	Deletion	0.0215444	0	2.45252e-05
GRIK1	PPP1R12C	Deletion	0.0380643	0	0.00852149
GRIK1	PPP2R1A	Deletion	0.0260666	0	9.38958e-09
GRIK1	RPL13A	Deletion	0.0202148	0	0.0408427
GRIK1	SCAF1	Deletion	0.0202148	0	2.03263e-05
GRIK1	TFPT	Deletion	0.0380643	0	0.00686192
GRIK1	TSEN34	Deletion	0.0335632	0	0.0228668
GRIK1	ZNF473	Deletion	0.0229592	0	0.0143652
GRIK1	ZNF480	Deletion	0.0260666	0	0.00524852
GRIN2C	C9orf3	Deletion	0.048756	0	0.0171626
GRM1	CHTF8	Deletion	0.0332303	0.0375022	0.000988825
GRM1	LNX1	Deletion	0.0433499	0.0230246	0.00709005
GRM1	MLLT4	Deletion	0.0456118	0.0577269	1.4541e-05
GRM1	SFT2D1	Deletion	0.0222612	0.0497205	4.51592e-07
GRM1	TPPP3	Deletion	0.031352	0.0373573	0.0328653
GTF3C3	FAM116A	Deletion	0.0499781	0	0.0119103
GTF3C3	FDX1	Deletion	0.0428482	0	0.00110612
GTF3C3	RDX	Deletion	0.0428482	0	1.42617e-06
GTF3C3	TMEM87A	Deletion	0.0499781	0	0.0111704
GTF3C3	TTBK2	Deletion	0.0499781	0	0.00639201
HECTD1	AKAP11	Deletion	0.00935286	0.0343848	0.0481873
HECTD1	LRSAM1	Deletion	0.0341473	0.0255058	0.00743006
HECTD1	MIB1	Deletion	0.0103761	0	0.00114078
HECTD1	POLR1D	Deletion	0.0417578	0.0464588	0.0246405
HECTD1	RAD23B	Deletion	0.0214846	0.024875	0.0479145
HEG1	RHOV	Deletion	0.0483621	0.0200893	0.0371383
HERC1	ADPGK	Deletion	0.00652774	0.0117866	0.0226481
HERC1	CD276	Deletion	0.00565492	0.0116734	0.00652987
HERC1	MAP2K5	Deletion	0.0198483	0.0229215	0.0346318
HERC1	SEC11A	Deletion	0.0123419	0.0123626	0.000792896
HERC1	TRIP4	Deletion	0.0446501	0.0335165	0.0363636
HIP1R	SHMT1	Deletion	0.0178921	0	0.00811664
HIP1R	SMCR7	Deletion	0.0204776	0	0.00296655
HIVEP1	C6orf70	Deletion	0.0299455	0.0502308	0.01225
HIVEP1	COG8	Deletion	0.00709718	0.0142387	0.0444317
HIVEP1	KIFC3	Deletion	0.00524995	0.013997	0.0433334
HK1	PLLP	Deletion	0.0452871	0	0.043608
HMCN1	ACSF3	Deletion	0.000563561	0.107424	0.0433429
HMCN1	CNOT1	Deletion	0.000472168	0.0956757	0.0192577
HMCN1	MBTPS1	Deletion	0.00119523	0.112693	0.00386259
HMCN1	MLYCD	Deletion	0.00124479	0.112731	0.0299837
HMCN1	MTHFSD	Deletion	0.000397414	0.10713	0.00881198
HMCN1	PPARA	Deletion	0.0436081	0.124065	0.00999749
HMCN1	ZKSCAN3	Deletion	0.0180062	0.0313995	0.0217146
HNRNPUL1	ADCY7	Deletion	0.0431856	0	0.00275239
HNRNPUL1	ADM	Deletion	0.0345481	0	0.0320968
HNRNPUL1	CAPNS2	Deletion	0.0275687	0	0.0243056
HNRNPUL1	CD81	Deletion	0.0345481	0	0.011514
HNRNPUL1	CYP2R1	Deletion	0.0464948	0	3.25606e-09
HNRNPUL1	LDHD	Deletion	0.0174187	0	0.000896205
HNRNPUL1	MBTPS1	Deletion	0.0137903	0	0.0341206
HNRNPUL1	PHLDA2	Deletion	0.0255564	0	1.58445e-06
HNRNPUL1	RHOG	Deletion	0.0372263	0	0.000152983
HNRNPUL1	RNH1	Deletion	0.0345481	0	0.00216522
HNRNPUL1	TOLLIP	Deletion	0.0345481	0	0.00481791
HRAS	ATP6V0E1	Deletion	0.0256198	0	0.0230956
HRAS	C8orf58	Deletion	0.0168931	0.0350379	0.0361293
HRAS	CARS	Deletion	0.0484147	0	0.000481337
HRAS	CCDC112	Deletion	0.024368	0	0.0148919
HRAS	CREB3	Deletion	0.0439754	0	0.0116987
HRAS	CTNNA1	Deletion	0.0380235	0	0.0138565
HRAS	DDX41	Deletion	0.0269314	0	0.000784137
HRAS	EFNA5	Deletion	0.0209466	0	0.0194374
HRAS	EGR3	Deletion	0.0168931	0.0350379	0.0173488
HRAS	ERICH1	Deletion	0.00251483	0	0.00250334
HRAS	ESD	Deletion	0.034483	0	0.000368355
HRAS	FARSB	Deletion	0.0461453	0	0.0144858
HRAS	FDXACB1	Deletion	0.0058904	0	0.00219885
HRAS	FOXO1	Deletion	0.034483	0	0.0394819
HRAS	FRMD4B	Deletion	0.0066807	0.0345833	0.0449076
HRAS	GALT	Deletion	0.0419011	0	0.0462632
HRAS	GIGYF2	Deletion	0.0380235	0	0.0141196
HRAS	GIN1	Deletion	0.0231735	0	0.0297354
HRAS	GRK6	Deletion	0.0269314	0	0.000620438
HRAS	H2AFY	Deletion	0.0362129	0	0.00285382
HRAS	HARS2	Deletion	0.0419011	0	0.0322053
HRAS	HDLBP	Deletion	0.0419011	0	0.0407341
HRAS	HMGXB3	Deletion	0.0380235	0	0.00207816
HRAS	IK	Deletion	0.0419011	0	0.00371125
HRAS	ITM2B	Deletion	0.0328304	0	0.0453091
HRAS	KDSR	Deletion	0.0285544	0.0353822	0.0409218
HRAS	MAT2B	Deletion	0.0256198	0	0.0274649
HRAS	ME2	Deletion	0.0392565	0.035636	0.000303178
HRAS	MRPL22	Deletion	0.0328304	0	0.000488722
HRAS	MRPL44	Deletion	0.0439754	0	8.42296e-05
HRAS	NCL	Deletion	0.0419011	0	0.0216855
HRAS	NIPAL4	Deletion	0.0312521	0	0.000300592
HRAS	P4HA2	Deletion	0.0312521	0	1.95075e-09
HRAS	PFDN1	Deletion	0.0419011	0	0.0234417
HRAS	PGAP2	Deletion	0.0484147	0	0.0292505
HRAS	PHLDA2	Deletion	0.0484147	0	1.34092e-09
HRAS	POLR3D	Deletion	0.0168931	0.0350379	0.0164829
HRAS	PTK2B	Deletion	0.021527	0.035187	0.000873584
HRAS	RAB24	Deletion	0.0269314	0	0.00995645
HRAS	RHBDD1	Deletion	0.0439754	0	0.00016381
HRAS	SIL1	Deletion	0.0380235	0	0.0339895
HRAS	SKP1	Deletion	0.0362129	0	0.0364642
HRAS	SLC35A4	Deletion	0.0419011	0	0.0053675
HRAS	SLU7	Deletion	0.0283055	0	0.000739979
HRAS	SRA1	Deletion	0.0419011	0	0.0051955
HRAS	TCOF1	Deletion	0.0380235	0	0.00476184
HRAS	THSD1	Deletion	0.0484147	0	0.0204709
HRAS	TNFAIP8	Deletion	0.0269314	0	0.0012691
HRAS	TRIM35	Deletion	0.021527	0.035187	0.0133513
HRAS	TSPAN17	Deletion	0.0269314	0	0.0234632
HRAS	VDAC1	Deletion	0.0362129	0	0.0246218
HRAS	ZNF259	Deletion	0.00733282	0	0.0432296
HUWE1	ACADVL	Deletion	0.0191705	0.108567	0.0163576
HUWE1	C1QBP	Deletion	0.0256798	0.112908	4.45592e-05
HUWE1	CYB5D1	Deletion	0.0337686	0.117228	0.000938051
HUWE1	DCTN6	Deletion	0.0230083	0.139634	0.000289624
HUWE1	EIF4A1	Deletion	0.0445315	0.117724	0.0439006
HUWE1	ELAC2	Deletion	0.0345599	0.124959	0.0315279
HUWE1	GTF2E2	Deletion	0.0182164	0.135486	0.0047541
HUWE1	RNF167	Deletion	0.0332681	0.113342	0.000184921
HUWE1	SHPK	Deletion	0.0235233	0.108887	0.018112
HUWE1	TMEM102	Deletion	0.0292632	0.113123	0.0118853
HUWE1	TNK1	Deletion	0.0283293	0.113069	0.000162958
HUWE1	YWHAE	Deletion	0.0389236	0.113622	0.0312834
HUWE1	ZFYVE21	Deletion	0.012574	0.0639298	0.0459437
HYDIN	AKR7A2	Deletion	0.0439969	0.0888868	0.00359306
HYDIN	CCDC90B	Deletion	0.00406287	0.0514888	0.0276518
HYDIN	EFHD2	Deletion	0.0482463	0.0861668	0.0083808
HYDIN	GOT2	Deletion	1.67848e-05	0.0866747	0.000234303
HYDIN	IRAK1BP1	Deletion	0.0293542	0.0792736	0.00162845
HYDIN	RARS2	Deletion	0.0353893	0.0942606	0.0161933
HYDIN	RPL22	Deletion	0.0255972	0.079016	0.0316418
HYDIN	ZCCHC17	Deletion	0.0254179	0.0639075	0.0213066
HYDIN	ZNF593	Deletion	0.0139335	0.0779765	0.0295364
IGSF10	BUD13	Deletion	0.0372531	0.0509345	0.0226992
IGSF10	ESD	Deletion	0.0200985	0.0497462	0.024492
INO80	B2M	Deletion	0.0437196	0.0193355	0.00342748
INO80	CYB5A	Deletion	0.0443578	0.036504	0.0338663
INO80	DUOX1	Deletion	0.0474713	0.0194229	0.00473049
INO80	DUOXA1	Deletion	0.0474713	0.0194229	1.35832e-11
INO80	ELAC1	Deletion	0.0395621	0.0363562	0.00262642
INO80	HAS3	Deletion	0.0163937	0	0.000382938
INO80	SORD	Deletion	0.0474713	0.0194229	0.00835983
INO80	VPS4B	Deletion	0.0460683	0.0365546	0.04873
INO80	ZCCHC2	Deletion	0.0443578	0.036504	0.000328563
INO80D	ARL2BP	Deletion	0.0481286	0	0.0251479
INO80D	CMTM3	Deletion	0.0426034	0	0.00338159
INO80D	ELMO3	Deletion	0.0426034	0	0.0388363
INO80D	KIFC3	Deletion	0.0426034	0	0.00217695
INO80D	PSMB10	Deletion	0.0452871	0	0.00179483
INO80D	SLC12A4	Deletion	0.0426034	0	0.00911744
INPP5F	CDYL2	Deletion	0.0110412	0	0.0232171
INPP5F	EXOSC6	Deletion	0.013011	0	0.0152528
INPP5F	HAUS2	Deletion	0.0499781	0	0.0153612
INPP5F	LDHA	Deletion	0.0366936	0	0.0489031
INPP5F	MRPL17	Deletion	0.0290159	0	0.0323887
INPP5F	MTAP	Deletion	0.0349881	0.0296717	0.0486254
INPP5F	RHOG	Deletion	0.0313869	0	0.032151
INPP5F	RRM1	Deletion	0.0313869	0	0.00458657
INPP5F	RRP8	Deletion	0.0290159	0	2.93301e-05
INPP5F	SAAL1	Deletion	0.0339416	0	0.00104182
INPP5F	XAB2	Deletion	0.0366936	0	0.0189612
IPO8	POLR1D	Deletion	0.047746	0.0197387	0.0099238
ITGA8	NFRKB	Deletion	0.0327281	0.0548837	0.0400328
ITGA8	NPAT	Deletion	0.000428515	0.0267011	0.0213379
ITGA8	RAB30	Deletion	0.0427124	0.0330669	0.0237724
ITPR2	YME1L1	Deletion	0.047405	0.0141858	0.00660842
KALRN	WRNIP1	Deletion	0.0331557	0.0136452	0.0011641
KCNH5	GAB1	Deletion	0.0294095	0.0225225	0.0161505
KCNH5	NAA15	Deletion	0.0279462	0.0224421	0.0401506
KCNH5	PAFAH1B2	Deletion	0.0413433	0.0484037	0.0185453
KCNH5	PRMT10	Deletion	0.022745	0.0221342	0.00901866
KCNH5	SLC10A7	Deletion	0.0239531	0.0222092	0.00061977
KCNH5	SMARCA5	Deletion	0.0294095	0.0225225	0.00112512
KCNH5	ZW10	Deletion	0.0259119	0.04752	0.0118425
KCNH6	CRISPLD2	Deletion	0.0309742	0.0187105	0.0345734
KCNH6	FAM65A	Deletion	0.0117732	0	7.2224e-11
KCNH6	KATNA1	Deletion	0.0248779	0.018523	0.0290826
KCNH6	PDF	Deletion	0.0151801	0	0.0497024
KCNH6	RRAD	Deletion	0.01443	0	0.0179888
KCNT1	A4GALT	Deletion	0.0220566	0.017217	0.0336671
KCNT1	ACO2	Deletion	0.0297287	0.0175	0.0393496
KCNT1	ATP6V1E1	Deletion	0.0135755	0	0.029011
KCNT1	BTBD1	Deletion	0.0284793	0	0.0451198
KCNT1	COPS2	Deletion	0.00637897	0	0.022989
KCNT1	FAH	Deletion	0.026915	0	0.0278347
KCNT1	LEO1	Deletion	0.00905583	0	0.0346
KCNT1	PKM2	Deletion	0.0170772	0	0.0050064
KDM3B	AASDHPPT	Deletion	0.0130096	0.0248932	0.023726
KDM3B	ACAT1	Deletion	0.00738618	0.024393	0.0316399
KDM3B	ALKBH8	Deletion	0.00893866	0.0245512	0.0368736
KDM3B	ARCN1	Deletion	0.0130096	0.0248932	0.0496475
KDM3B	C3orf38	Deletion	0.0232225	0.0468348	0.0390985
KDM3B	CCDC15	Deletion	0.0113128	0.0247608	3.61474e-06
KDM3B	CEP57	Deletion	0.0348945	0.0260558	0.00730268
KDM3B	CNOT10	Deletion	0.0276953	0.057247	0.0364202
KDM3B	CWF19L2	Deletion	0.00893866	0.0245512	0.0115829
KDM3B	DCPS	Deletion	0.0107951	0.0247178	0.00384272
KDM3B	DPAGT1	Deletion	0.0124191	0.0248485	0.0387724
KDM3B	FAM118B	Deletion	0.0107951	0.0247178	0.00417622
KDM3B	HEMK1	Deletion	0.0111436	0.0560928	0.030434
KDM3B	IP6K1	Deletion	0.0126051	0.0562304	0.00102861
KDM3B	MAPKAPK3	Deletion	0.010692	0.0560478	3.94711e-05
KDM3B	NPAT	Deletion	0.00703993	0.0243547	0.0476201
KDM3B	PHF7	Deletion	0.0116126	0.0561383	0.0414432
KDM3B	PICALM	Deletion	0.0242849	0.0138528	0.0040287
KDM3B	RAB30	Deletion	0.0373648	0.0142992	0.00132951
KDM3B	RDX	Deletion	0.00552696	0.0241698	0.014076
KDM3B	RHOA	Deletion	0.0120996	0.0561842	9.42595e-05
KDM3B	SLC35F2	Deletion	0.00812752	0.0244711	6.8992e-05
KDM3B	TMEM126B	Deletion	0.0267495	0.0139453	0.00172613
KDM3B	TWF2	Deletion	0.0111436	0.0560928	0.0317225
KDM3B	USP28	Deletion	0.00501272	0.024099	0.0293972
KDM3B	VPS26B	Deletion	0.0136263	0.0249386	0.0188424
KIAA0319L	RANGRF	Deletion	0.0495124	0	0.0314728
KIAA0319L	SAT2	Deletion	0.0449533	0	0.0113899
KIAA0319L	TRAPPC1	Deletion	0.0449533	0	0.0375885
KIAA0355	GINS2	Deletion	0.0305063	0	0.0302301
KIAA0368	C9orf16	Deletion	0.0406593	0.0195763	0.0314492
KIAA0467	BMP1	Deletion	0.00551875	0.0301037	0.00119196
KIAA0467	ERICH1	Deletion	0.0363108	0.0605056	0.0252607
KIAA0467	PPP3CC	Deletion	0.00551875	0.0301037	0.0493034
KIAA0564	BCL2L13	Deletion	0.0396014	0.0169671	0.0159208
KIAA0564	BMP1	Deletion	0.0497317	0.0927536	0.0375344
KIAA0564	C5orf15	Deletion	0.0126585	0.0157715	0.00252513
KIAA0564	C9orf86	Deletion	0.009411	0.0155425	0.0200665
KIAA0564	C9orf95	Deletion	0.0106629	0.0293149	0.00201312
KIAA0564	CCDC130	Deletion	0.0465286	0.0313545	0.0371492
KIAA0564	CHMP7	Deletion	0.0441187	0.0925189	0.0164018
KIAA0564	COBRA1	Deletion	0.0106013	0.0156315	0.0114795
KIAA0564	DPP7	Deletion	0.00998929	0.0155865	0.000626465
KIAA0564	ENOSF1	Deletion	0.0255324	0	0.000158248
KIAA0564	FLII	Deletion	0.0228823	0.0431721	0.000152271
KIAA0564	FPGS	Deletion	0.00886466	0.0154992	1.38342e-05
KIAA0564	IL17RA	Deletion	0.0335363	0.0167519	0.000241629
KIAA0564	INPP5E	Deletion	0.00655677	0.0152943	0.00663381
KIAA0564	KATNA1	Deletion	0.0227448	0.0302137	0.00870085
KIAA0564	MAX	Deletion	0.022426	0	0.0473602
KIAA0564	MPPE1	Deletion	0.0272397	0	0.0156249
KIAA0564	MYL12A	Deletion	0.0272397	0	0.0353917
KIAA0564	MYO1C	Deletion	0.0274309	0.0559006	0.0387354
KIAA0564	NDOR1	Deletion	0.0106013	0.0156315	0.00145519
KIAA0564	NPDC1	Deletion	0.009411	0.0155425	0.00649016
KIAA0564	PKN3	Deletion	0.00655677	0.0152943	0.0338619
KIAA0564	POLR3D	Deletion	0.0497317	0.0927536	0.0126685
KIAA0564	PPP3CC	Deletion	0.0497317	0.0927536	0.0198209
KIAA0564	R3HCC1	Deletion	0.0406839	0.092366	0.0419022
KIAA0564	RNF14	Deletion	0.0283499	0.0165514	0.0109024
KIAA0564	SH3BGRL3	Deletion	0.0455651	0	0.00268359
KIAA0564	SNAPC4	Deletion	0.00696676	0.0153339	0.0420475
KIAA0564	SORBS3	Deletion	0.0459267	0.0925964	0.00106588
KIAA0564	TMEM110	Deletion	0.0112489	0.0156773	0.00541357
KIAA0564	TOR1A	Deletion	0.00580485	0.0152174	0.0478473
KIAA0564	TOR1B	Deletion	0.00580485	0.0152174	0.0153401
KIAA0564	UBXN11	Deletion	0.0427408	0	0.0233222
KIAA0564	WDR18	Deletion	0.00539908	0.0286836	0.00775659
KIAA0754	AES	Deletion	0.0137903	0	0.002175
KIAA0754	ALKBH7	Deletion	0.0297309	0	0.00103482
KIAA0754	CDH11	Deletion	0.0188178	0	0.0203022
KIAA0754	CRB3	Deletion	0.0297309	0	0.0347647
KIAA0754	DAPK3	Deletion	0.0127495	0	0.00145554
KIAA0754	GADD45B	Deletion	0.0149114	0	0.0232916
KIAA0754	GINS2	Deletion	0.0161188	0	0.00590991
KIAA0754	HSBP1	Deletion	0.0149114	0	0.0453186
KIAA0754	HSD11B1L	Deletion	0.0255564	0	0.00878571
KIAA0754	MEX3D	Deletion	0.0174187	0	0.0308311
KIAA0754	MLYCD	Deletion	0.0149114	0	0.0105784
KIAA0754	MMP2	Deletion	0.0275687	0	0.00373962
KIAA0754	PLLP	Deletion	0.0203233	0	0.0342211
KIAA0754	RFX2	Deletion	0.0297309	0	0.0352033
KIAA0754	SIRT6	Deletion	0.0137903	0	0.0232367
KIAA0754	SLC39A3	Deletion	0.0149114	0	0.0178297
KIAA0754	STAP2	Deletion	0.0174187	0	2.41558e-05
KIAA0754	TLE2	Deletion	0.0137903	0	0.00645832
KIAA0754	UBXN6	Deletion	0.0219426	0	0.00525339
KIAA0754	VMAC	Deletion	0.0255564	0	0.00399797
KIAA0754	WDR18	Deletion	0.0275687	0	0.0158866
KIAA0947	PDIA4	Deletion	0.0453999	0.0141416	0.021262
KIAA0947	REPIN1	Deletion	0.0453999	0.0141416	0.00243983
KIAA0947	TMUB1	Deletion	0.0424707	0.0140214	0.0123414
KIAA0947	ZNF775	Deletion	0.0453999	0.0141416	0.0194379
KIAA0947	ZNF777	Deletion	0.0453999	0.0141416	0.0415168
KIAA1109	GRIPAP1	Deletion	0.0101406	0.0126517	3.33481e-05
KIAA1109	MAGIX	Deletion	0.0101406	0.0126517	0.0256442
KIAA1109	WDR13	Deletion	0.00919151	0.0125237	0.000339345
KIAA1632	ATP8B1	Deletion	0.0228729	0.098262	1.12072e-08
KIAA1632	CXXC1	Deletion	0.0243881	0.0983165	0.0371208
KIAA1632	ELAC1	Deletion	0.0200704	0.0981555	0.00152794
KIAA1632	MBD2	Deletion	0.0214347	0.0982084	0.00516294
KIAA1632	SMAD2	Deletion	0.0294245	0.0984848	0.0164328
KIAA1632	VPS4B	Deletion	0.0228729	0.098262	2.15941e-09
KIAA2018	AES	Deletion	0.00342017	0.0286738	6.46897e-09
KIAA2018	ALKBH7	Deletion	0.00641956	0.0291667	0.0334019
KIAA2018	CAPS	Deletion	0.00641956	0.0291667	0.000156543
KIAA2018	DUT	Deletion	0.0213818	0.0163743	0.0193848
KIAA2018	ELOF1	Deletion	0.0449109	0.031568	0.0395769
KIAA2018	FBLN1	Deletion	0.0211065	0.0304189	0.00624592
KIAA2018	GCAT	Deletion	0.0213818	0.0163743	0.0101609
KIAA2018	L3MBTL2	Deletion	0.0170616	0.0161616	0.0374674
KIAA2018	LEO1	Deletion	0.0332898	0.0168582	0.00467936
KIAA2018	MAP2K2	Deletion	0.00342017	0.0286738	4.5614e-05
KIAA2018	PICK1	Deletion	0.0239106	0.0164875	0.0109311
KIAA2018	PRR5	Deletion	0.0287138	0.0308429	0.00659583
KIAA2018	RANGAP1	Deletion	0.0202141	0.0163194	0.0108016
KIAA2018	RPS19BP1	Deletion	0.0213818	0.0163743	0.0458177
KIAA2018	STAP2	Deletion	0.00483518	0.0289336	6.27228e-08
KIAA2018	UBL5	Deletion	0.0302031	0.0309179	0.0227973
KIF21A	RNF122	Deletion	0.00241815	0.0534382	0.0174563
KNTC1	ABR	Deletion	0.0374631	0.0578769	0.0012922
KNTC1	INPP5K	Deletion	0.0391241	0.0579545	0.00542551
KNTC1	MEIS3P1	Deletion	0.0142002	0.0435846	1.36914e-07
KNTC1	MPRIP	Deletion	0.0156832	0.0437063	0.0165278
KNTC1	NEIL2	Deletion	0.0409378	0.0829601	0.0229942
KNTC1	PTEN	Deletion	0.0111065	0	0.01356
KNTC1	RASD1	Deletion	0.0173069	0.0438312	6.79255e-07
KNTC1	SLC43A2	Deletion	0.0314251	0.0575758	0.0241392
KNTC1	UBB	Deletion	0.0149248	0.043645	0.0182278
KNTC1	VAMP2	Deletion	0.00277217	0.0289001	1.90795e-05
KNTC1	WDR11	Deletion	0.0363395	0	0.0234005
KNTC1	ZZEF1	Deletion	0.013508	0.0435249	0.0216157
LAMA1	ARL6IP5	Deletion	0.0148323	0.105959	0.0466137
LAMA1	BAP1	Deletion	0.00940143	0.126259	0.0102259
LAMA1	RPP14	Deletion	0.0280074	0.127753	3.47519e-05
LAMA3	ACTR10	Deletion	0.00812031	0.0189272	0.0478814
LAMA3	CCDC86	Deletion	0.0403975	0	0.0319912
LAMA3	COX4NB	Deletion	0.0131957	0.0272458	0.0214816
LAMA3	COX8A	Deletion	0.0459209	0	0.0493433
LAMA3	MNAT1	Deletion	0.0475676	0.0367693	0.0384122
LAMA3	MRTO4	Deletion	0.0351947	0.0431941	0.0017078
LAMA3	NDUFV2	Deletion	0.0124966	0.0344918	0.0158299
LAMA3	NQO1	Deletion	0.00403497	0.00994618	0.0290737
LAMA3	PSMA3	Deletion	0.00812031	0.0189272	0.000771403
LAMA3	PSMG2	Deletion	0.0150654	0.0347501	0.0311853
LAMA3	SDHAF2	Deletion	0.0459209	0	0.00112548
LAMA3	SH3BGRL3	Deletion	0.0324021	0.0430362	0.0473782
LAMA3	TIMM9	Deletion	0.0258976	0.0282332	0.0419502
LAMA3	WDR74	Deletion	0.0430718	0	0.0485324
LAMC3	ARHGEF5	Deletion	0.035513	0	0.000801743
LAMC3	C9orf69	Deletion	0.0277117	0.023913	0.0364475
LAMC3	C9orf86	Deletion	0.00654782	0.011983	0.0439257
LAMC3	CAMSAP1	Deletion	0.0254756	0.0238095	0.000501609
LAMC3	FUBP3	Deletion	0.0277117	0.023913	0.0302167
LAMC3	GPR107	Deletion	0.0265718	0.0238609	0.00550896
LAMC3	MRPS2	Deletion	0.0265718	0.0238609	0.0358715
LAMC3	QSOX2	Deletion	0.0265718	0.0238609	0.0281485
LAMC3	RXRA	Deletion	0.0301284	0.0240196	0.00101709
LAMC3	SDCCAG3	Deletion	0.0234079	0.0237089	0.0310326
LAMC3	SHB	Deletion	0.0355621	0.0439716	0.028069
LAMC3	UBAC1	Deletion	0.0254756	0.0238095	0.00391612
LGR5	ARL2BP	Deletion	0.0352512	0.0173395	0.0173332
LGR5	COG8	Deletion	0.0410445	0.0175227	0.0205511
LGR5	FAM65A	Deletion	0.0318229	0.0172239	3.03259e-10
LGR5	HAUS1	Deletion	0.0215831	0.0315018	0.03532
LGR5	KATNB1	Deletion	0.0334961	0.0172811	0.0389183
LGR5	KIFC3	Deletion	0.0334961	0.0172811	0.0211889
LGR5	PDF	Deletion	0.0410445	0.0175227	0.0354806
LGR5	PIK3C3	Deletion	0.0302186	0.0319396	0.0135157
LGR5	PRSS54	Deletion	0.0272604	0.0170594	0.00332266
LGR5	ZNF319	Deletion	0.0318229	0.0172239	0.0283457
LPHN2	FRK	Deletion	0.00846304	0.0449855	0.0481848
LPHN2	GJA1	Deletion	0.0121889	0.0456522	0.0111966
LPHN2	HECA	Deletion	0.00194342	0.0236671	0.0237213
LRBA	DHPS	Deletion	0.0467249	0.0261645	0.0031153
LRP1	DCAF5	Deletion	0.000730676	0.0318984	0.0197762
LRP1	GALC	Deletion	0.00670238	0.0446577	0.0477322
LRP1	MAPK1IP1L	Deletion	0.0131103	0.0406771	0.0385393
LRP1	NAA30	Deletion	0.00207279	0.0329164	0.0326606
LRP1	NEK9	Deletion	0.00635836	0.0445809	0.0470063
LRP1	NUMB	Deletion	0.00201671	0.0380824	0.0452269
LRP1	PACS2	Deletion	0.0134309	0.0506912	0.0472626
LRP1	PCNX	Deletion	0.000604959	0.0317354	0.048272
LRP1	PPM1A	Deletion	0.00127648	0.0324162	0.0423255
LRP1	PTGR2	Deletion	0.00603086	0.0445049	0.0236184
LRP1	RNF31	Deletion	0.0353699	0.0427121	0.0170564
LRP1	SEL1L	Deletion	0.0162767	0.0510374	0.0307833
LRP1	SIPA1L1	Deletion	0.000604959	0.0317354	0.0338587
LRP1B	ABCD4	Deletion	0.0110118	0.121138	0.0103742
LRP1B	ADPRHL2	Deletion	0.00196968	0.061948	0.00229892
LRP1B	ATXN3	Deletion	0.0468871	0.125568	0.0210992
LRP1B	COX16	Deletion	0.00277459	0.114444	0.0491421
LRP1B	DCAF5	Deletion	0.00188256	0.11188	0.0143375
LRP1B	DNAJC8	Deletion	8.87956e-05	0.0760954	0.0140445
LRP1B	ERH	Deletion	0.00257921	0.114292	0.0179624
LRP1B	FBXO42	Deletion	0.00593302	0.0980818	0.0411535
LRP1B	GNG5	Deletion	0.0377423	0.0927512	0.00768225
LRP1B	GPATCH3	Deletion	0.00359152	0.0987152	0.0202988
LRP1B	GPN2	Deletion	0.00359152	0.0987152	0.036792
LRP1B	ISCA2	Deletion	0.0159676	0.123854	0.0461297
LRP1B	MDP1	Deletion	0.03095	0.108528	0.0314856
LRP1B	METTL3	Deletion	0.0441355	0.106305	0.0319609
LRP1B	PARP2	Deletion	0.0495616	0.106778	0.0308291
LRP1B	RNF31	Deletion	0.0328668	0.108744	0.000680552
LRP1B	SDR39U1	Deletion	0.03095	0.108528	0.0130189
LRP1B	SNW1	Deletion	0.0303925	0.124079	0.0479672
LRP1B	TINF2	Deletion	0.03095	0.108528	0.0374545
LRP1B	TMEM39B	Deletion	0.000140206	0.0614747	0.0470217
LRP1B	TRAPPC3	Deletion	0.00196968	0.061948	0.0273857
LRP1B	VAC14	Deletion	0.00257927	0.107144	0.0441004
LRP1B	ZBTB25	Deletion	0.000844286	0.108578	0.00367356
LRP2	CAPZB	Deletion	0.0186652	0.0818287	0.0102869
LRRC7	COG4	Deletion	0.0347657	0.101492	0.00280238
LRRC7	CYB5R3	Deletion	0.012326	0.111731	0.00359995
LRRC7	HAS3	Deletion	0.0407747	0.105957	0.0138957
LRRC7	PSMG4	Deletion	0.00697396	0.0178281	0.0469831
LRRC7	ZNF787	Deletion	0.00722987	0.0457602	0.000910044
LRRIQ1	AAGAB	Deletion	0.0352676	0.0325475	0.029464
LRRIQ1	ADAP2	Deletion	0.0457011	0.0143678	0.0379905
LRRIQ1	CXXC1	Deletion	0.0230547	0.0806194	0.00180026
LRRIQ1	DYNLL1	Deletion	0.0324798	0	0.0416531
LRRIQ1	EIF4E2	Deletion	0.0169974	0.0224833	0.0116166
LRRIQ1	FARS2	Deletion	0.0209566	0	0.0477789
LRRIQ1	GRSF1	Deletion	0.00555335	0	0.00879061
LRRIQ1	IMP3	Deletion	0.0479466	0.0333704	0.0081625
LRRIQ1	MBD1	Deletion	0.0230547	0.0806194	0.0452013
LRRIQ1	MYO5B	Deletion	0.0385126	0.0882184	0.045661
LRRIQ1	NARS	Deletion	0.0489057	0.0951664	0.00611604
LRRIQ1	NUDT22	Deletion	0.0272655	0	0.0269165
LRRIQ1	PAPD5	Deletion	0.00494639	0.0207535	0.00744544
LRRIQ1	RAB11A	Deletion	0.0375275	0.0327053	0.0190921
LRRIQ1	RNF34	Deletion	0.035445	0	0.00343657
LRRIQ1	VPS33A	Deletion	0.0324798	0	0.000848663
LRRIQ1	WHAMM	Deletion	0.00924253	0.0120762	0.0103843
LRRIQ1	ZNF165	Deletion	0.02976	0	0.0346334
LRRK2	BID	Deletion	0.00640184	0.0576125	0.00777169
LRRK2	C18orf8	Deletion	0.00108651	0.0434783	0.0121303
LRRK2	CARS	Deletion	0.00841565	0.051769	0.0382966
LRRK2	CCDC134	Deletion	0.00262613	0.074769	0.00694893
LRRK2	CSNK1G3	Deletion	0.0419934	0.0784267	0.0495494
LRRK2	DCTN5	Deletion	0.0155385	0.0188696	0.023601
LRRK2	EFHD2	Deletion	0.0457809	0.0482337	0.035076
LRRK2	ERICH1	Deletion	0.00355124	0.127352	0.0195671
LRRK2	ESD	Deletion	0.0265961	0.0835101	0.0411028
LRRK2	MRPL23	Deletion	0.0179668	0.0589821	0.0436631
LRRK2	NAP1L4	Deletion	0.00771587	0.0516622	0.0451561
LRRK2	NOP2	Deletion	0.0320098	0.0113171	0.046854
LRRK2	P4HA2	Deletion	0.0440315	0.072596	0.0457427
LRRK2	POLR3H	Deletion	0.00849104	0.0819305	0.0119375
LRRK2	RHOG	Deletion	0.0108813	0.0520997	0.00195586
LRRK2	RNH1	Deletion	0.0147245	0.0586874	0.00151727
LRRK2	RRP7A	Deletion	0.00230313	0.0746475	0.0426247
LRRK2	SDHB	Deletion	0.0349317	0.0476841	0.01422
LRRK2	SERGEF	Deletion	0.0469627	0.0545529	0.0452796
LRRK2	SH3BGRL3	Deletion	0.0106959	0.039369	0.0278495
LRRK2	ST14	Deletion	0.00109887	0.0305497	0.0333001
LRRK2	STUB1	Deletion	0.026766	0.0407609	0.0291857
LRRK2	TMEM126A	Deletion	0.0207385	0.026721	0.0260356
LRRK2	TMEM159	Deletion	0.0147537	0.0188061	0.00881833
LRRK2	UBAC1	Deletion	0.00738653	0.0516094	0.00457675
LRRK2	UQCRC2	Deletion	0.0200896	0.0192029	0.00939794
LTBP1	CHCHD3	Deletion	0.0366328	0.0139438	0.0116648
LTBP1	PPP1R12C	Deletion	0.0233588	0.0132098	0.02412
LTBP2	CNIH	Deletion	0.0345838	0	0.000112744
LYST	NICN1	Deletion	4.09716e-05	0.113152	0.0127875
LYST	PACS2	Deletion	0.00154774	0.0351447	0.000384223
LYST	PARP3	Deletion	0.000219192	0.123843	5.03267e-05
MACF1	BTBD2	Deletion	0.0206408	0.104186	0.0363534
MACF1	CSNK1G2	Deletion	0.027698	0.10763	0.0468184
MAML3	ACAT2	Deletion	0.0491046	0.0339055	0.00031952
MAML3	ATP6V1E1	Deletion	0.0152029	0	0.0319489
MAML3	BCAS2	Deletion	0.0484278	0	0.00685889
MAML3	C18orf8	Deletion	0.0280159	0	0.000236252
MAML3	CDC37L1	Deletion	0.0212539	0.0327839	0.0136517
MAML3	COMT	Deletion	0.0349053	0	0.0033748
MAML3	FOXP1	Deletion	0.00434316	0	0.00783444
MAML3	GLTSCR1	Deletion	0.0330424	0	0.0016454
MAML3	GTF2H5	Deletion	0.0470629	0.0338377	0.0059681
MAML3	MRPL18	Deletion	0.0491046	0.0339055	0.00128034
MAML3	MYL12A	Deletion	0.0484278	0	0.0288634
MAML3	NME6	Deletion	0.0405418	0.0180288	0.00347508
MAML3	NR1H2	Deletion	0.0389429	0	0.000873959
MAML3	NUCB1	Deletion	0.0312764	0	0.0408776
MAML3	NUP93	Deletion	0.0445343	0.0181397	0.00413974
MAML3	OGFOD1	Deletion	0.0488883	0.0182553	0.044121
MAML3	PPP2R1A	Deletion	0.043434	0	0.0120433
MAML3	PSMA5	Deletion	0.0411288	0	0.000582427
MAML3	PSMB1	Deletion	0.0413877	0.033641	0.0276551
MAML3	TBC1D17	Deletion	0.0389429	0	0.027073
MAML3	TGIF1	Deletion	0.0458647	0	0.0381205
MAML3	TUBGCP2	Deletion	0.043434	0	1.86959e-06
MAML3	ZNF653	Deletion	0.0227739	0.0174501	0.0493126
MAP1B	SNX18	Deletion	0.0181498	0.0501526	0.00162307
MAP3K5	ATG7	Deletion	0.0456045	0.0572917	7.28801e-05
2016-03-06	IRF2	Deletion	0.0396654	0	0.00374986
MAST4	ALG2	Deletion	0.00764191	0.0134271	0.0495158
MAST4	ANAPC2	Deletion	0.00187581	0	0.0310825
MAST4	ANKRD12	Deletion	0.0215509	0	0.0037505
MAST4	B4GALT1	Deletion	0.00318396	0.013009	0.027382
MAST4	C9orf64	Deletion	0.000558718	0	0.00119225
MAST4	FAM122A	Deletion	0.000319025	0	1.38324e-06
MAST4	FKTN	Deletion	0.00108562	0	0.024709
MAST4	FUT11	Deletion	0.0309291	0	0.0335442
MAST4	GNAQ	Deletion	0.000337508	0	0.0251682
MAST4	GPR107	Deletion	0.0111617	0.0136501	0.00681537
MAST4	HIATL2	Deletion	0.00630799	0.013325	3.76786e-05
MAST4	MED22	Deletion	0.00168227	0	9.30958e-05
MAST4	NAA35	Deletion	0.000558718	0	0.0264862
MAST4	NEK3	Deletion	0.012652	0.025819	0.0123939
MAST4	PDCL	Deletion	0.00159297	0	0.00603904
MAST4	PPAPDC2	Deletion	0.0479883	0.0608121	0.00188151
MAST4	PPP3CB	Deletion	0.0309291	0	0.00191214
MAST4	PTAR1	Deletion	0.000377678	0	3.60634e-06
MAST4	RAB14	Deletion	0.0122579	0.0137102	0.0148605
MAST4	RAPGEF1	Deletion	0.0014281	0	0.0194026
MAST4	RBM18	Deletion	0.00177646	0	0.00825628
MAST4	SETX	Deletion	0.00127999	0	0.0124572
MAST4	SMC5	Deletion	0.000377678	0	5.27852e-06
MAST4	SPIN1	Deletion	0.000697881	0	0.00965372
MAST4	STX17	Deletion	0.000779678	0	0.00964794
MAST4	SURF4	Deletion	0.00168227	0	0.000407266
MAST4	TDRD7	Deletion	0.00630799	0.013325	0.00341192
MAST4	TOR1B	Deletion	0.0101593	0.0135918	0.0321306
MAST4	TSTD2	Deletion	0.00630799	0.013325	0.0165346
MAST4	TTC21A	Deletion	0.0448933	0.0607019	0.00184824
MAST4	UBE2J1	Deletion	0.0306294	0.0267507	0.014642
MAST4	URM1	Deletion	0.00177646	0	2.2307e-07
MAST4	USP20	Deletion	0.0101593	0.0135918	0.00548528
MAST4	UTP14C	Deletion	0.0132125	0.0258578	0.0163846
MAST4	XPA	Deletion	0.00630799	0.013325	0.0361879
MAST4	ZER1	Deletion	0.0014281	0	0.000256117
MAST4	ZFP106	Deletion	0.0345917	0.0269071	0.00399456
MAST4	ZNF292	Deletion	0.0294043	0.0267	0.000531268
MAST4	ZNF510	Deletion	0.00601112	0.0133004	0.000597618
MCM3AP	CMIP	Deletion	0.0289699	0.0302856	0.0407979
MCM3AP	FBXO31	Deletion	0.02471	0.0300485	0.0143967
MCM3AP	ZC3H18	Deletion	0.0305335	0.0303675	0.0104556
MCM3AP	ZNF259	Deletion	0.044978	0.0170486	0.0327801
MDC1	CDH5	Deletion	0.0334961	0.0172811	0.00253101
MDC1	DENND1C	Deletion	0.0375424	0.046131	0.0187601
MDC1	KLF2	Deletion	0.0390215	0.0174603	0.00669605
MDC1	SH2D3A	Deletion	0.0409579	0.0462777	0.000190514
MDC1	TICAM1	Deletion	0.0375424	0.046131	0.002026
MDC1	WWP2	Deletion	0.0258812	0.0170068	0.0426078
MDN1	AAGAB	Deletion	0.00697643	0.0529557	0.0224974
MDN1	ACTR10	Deletion	0.0109561	0.0536515	0.035782
MDN1	AHSA1	Deletion	0.0100057	0.0481582	0.0213888
MDN1	BAZ1A	Deletion	0.0224	0.0441268	0.0415819
MDN1	BSG	Deletion	0.0326459	0.129055	0.0177306
MDN1	CCDC134	Deletion	6.2833e-06	0.0524402	0.013697
MDN1	CNKSR3	Deletion	0.00910088	0.078869	0.0452612
MDN1	COG8	Deletion	0.00106472	0.0662411	0.00498024
MDN1	COPS4	Deletion	0.023863	0.0705079	0.00930668
MDN1	COQ3	Deletion	0.00176504	0.0564829	2.53913e-05
MDN1	COX16	Deletion	0.00812341	0.0531815	6.23552e-05
MDN1	DCAF5	Deletion	0.00898227	0.0533354	0.0348112
MDN1	DHRS7	Deletion	0.00734095	0.0530303	0.000876306
MDN1	E2F4	Deletion	0.00323555	0.0724989	0.0233902
MDN1	EIF3D	Deletion	5.63143e-05	0.0536516	0.0368208
MDN1	ERH	Deletion	0.00772303	0.0531056	0.00640753
MDN1	EXOSC6	Deletion	0.00118651	0.0663485	0.00113852
MDN1	FARS2	Deletion	0.0266283	0.0195669	0.0376571
MDN1	JOSD1	Deletion	1.46534e-05	0.0476546	0.0321355
MDN1	KARS	Deletion	0.000462553	0.0654762	0.00011062
MDN1	LACTB	Deletion	0.00662874	0.0528817	0.00244908
MDN1	MARK3	Deletion	0.00610195	0.0419372	0.0470547
MDN1	MNAT1	Deletion	0.00734095	0.0530303	1.57353e-05
MDN1	MTHFD1	Deletion	0.00734095	0.0530303	0.0220375
MDN1	NOB1	Deletion	0.00100834	0.0661879	0.00617217
MDN1	PAPD5	Deletion	0.0123979	0.0642507	0.0221969
MDN1	PES1	Deletion	0.000163303	0.0491371	0.0231714
MDN1	PPP2R5C	Deletion	0.001491	0.0346367	0.00835793
MDN1	PSMD7	Deletion	0.000685739	0.0658245	0.00380081
MDN1	RPL35	Deletion	0.0361253	0.0713743	0.00148388
MDN1	SNAPC5	Deletion	0.0094424	0.0534134	8.8213e-05
MDN1	SNW1	Deletion	0.0105287	0.0482403	0.0284218
MDN1	SNX6	Deletion	0.0224	0.0441268	0.00647975
MDN1	STK11	Deletion	0.0169353	0.123271	0.00518752
MDN1	TBC1D22A	Deletion	0.000489442	0.0904309	1.01414e-05
MDN1	VIPAR	Deletion	0.0100057	0.0481582	0.0238514
MDN1	WDR18	Deletion	0.0374256	0.129299	0.00288539
MDN1	WDR20	Deletion	0.00124137	0.0344574	0.0284152
MDN1	ZBTB25	Deletion	0.00734095	0.0530303	0.00123909
MED12	CIAPIN1	Deletion	0.00676489	0.085084	0.0489843
MED12	COQ9	Deletion	0.00701237	0.085124	0.0234819
MED12	GOT2	Deletion	0.00374823	0.0844683	0.036519
MED12	MLYCD	Deletion	0.000296303	0.0778767	0.0463031
MED12	MPDU1	Deletion	0.0120835	0.125841	0.0234724
MED12	OVCA2	Deletion	0.0395335	0.131735	0.0468694
MED13	BMP1	Deletion	0.0276798	0.0836237	0.00326921
[truncated: 1,446 more rows]

## Sheet: Sheet3
Breakdown of scores as per MiSL pipeline for each synthetic lethal interaction identified by MiSL in colorectal cancer
Mutation	MiSL Candidate	Pipeline	p-value of Boolean Implication	sparsity score of Boolean Implication	p-value of differential expression
FREM2	ABR	Deletion	0.00690352	0.0860683	0.00505439
FREM2	ACADVL	Deletion	0.00583942	0.0858018	0.00130139
FREM2	ATPAF2	Deletion	0.013866	0.0872954	0.0410485
FREM2	B9D1	Deletion	0.0312459	0.0836915	0.0129508
FREM2	CAMTA2	Deletion	0.00322646	0.0795309	0.0486459
FREM2	DGKZ	Deletion	0.0193711	0.0214286	0.0223571
FREM2	DPH1	Deletion	0.00224427	0.0790407	0.0128918
FREM2	DRG2	Deletion	0.0153733	0.0874953	0.0350164
FREM2	EIF4A1	Deletion	0.00238578	0.0791209	0.0224357
FREM2	ELAC2	Deletion	0.00414831	0.0852861	0.0476204
FREM2	FXR2	Deletion	0.00198442	0.078882	0.0287011
FREM2	GALT	Deletion	0.0358557	0.0562092	0.0400881
FREM2	GPS2	Deletion	0.00551958	0.0857143	0.0248716
FREM2	MAP2K2	Deletion	0.00667185	0.0583998	0.0356181
FREM2	MED11	Deletion	0.0016822	0.0732143	0.0349371
FREM2	MINK1	Deletion	0.0034246	0.0796148	0.00708369
FREM2	MPRIP	Deletion	0.00859767	0.0864331	0.0237033
FREM2	MYBBP1A	Deletion	0.0016822	0.0732143	0.0102692
FREM2	MYO1C	Deletion	0.00322646	0.0795309	0.0248211
FREM2	NDUFS7	Deletion	0.000442857	0.0432056	0.0172718
FREM2	P2RX5	Deletion	0.00130299	0.0729033	0.0480773
FREM2	PFN1	Deletion	0.00322646	0.0795309	0.0219787
FREM2	PLD2	Deletion	0.00363395	0.0796992	0.00999208
FREM2	PLSCR3	Deletion	0.00551958	0.0857143	0.0327792
FREM2	PRPF8	Deletion	0.00269404	0.0792831	0.00498983
FREM2	RNF167	Deletion	0.00322646	0.0795309	0.0110705
FREM2	RPL26	Deletion	0.00224427	0.0790407	0.0168524
FREM2	RPS15	Deletion	0.000442857	0.0432056	0.0399852
FREM2	SLC5A10	Deletion	0.0101057	0.0813364	0.0280684
FREM2	SMG6	Deletion	0.00224427	0.0790407	0.00544528
FREM2	SPAG7	Deletion	0.0034246	0.0796148	0.0103976
FREM2	TNK1	Deletion	0.00551958	0.0857143	0.022843
FREM2	UBB	Deletion	0.0151628	0.0927861	0.0214933
FREM2	VAMP2	Deletion	0.00238578	0.0791209	0.037629
FREM2	WDR18	Deletion	0.00247935	0.0510998	0.0235188
FREM2	ZSWIM7	Deletion	0.0136961	0.0925926	0.00720681
TP53	ACTL6A	Deletion	0.00039373	0.0705	0.00300261
TP53	PARL	Deletion	0.000264832	0.112033	0.0190276
TP53	RFC4	Deletion	0.000361503	0.123021	0.00390537
TP53	TRA2B	Deletion	8.07605e-05	0.107299	0.011169
TP53	ZNF639	Deletion	0.000950296	0.0782308	0.0106943
TP53	PTF1A	Deletion	2.28547e-06	0.0505162	0.0429977
TP53	CHM	Amplification	0.000174878	0.0803571	0.020887
TP53	FAM122B	Amplification	8.3295e-07	0.122083	0.00651972
TP53	DDX58	Amplification	2.97022e-07	0.120599	0.0218991
TP53	NDUFB6	Amplification	6.16847e-12	0.139318	0.0371083
TP53	PRSS3	Amplification	6.30703e-08	0.0954661	0.00711007
TP53	TOMM5	Amplification	7.67035e-09	0.139121	0.00125936
TP53	CLEC4A	Amplification	0.000167459	0.109896	0.0357556
TP53	CDCA7	Amplification	2.94839e-13	0.103525	0.0319691
TP53	SPC25	Amplification	9.05198e-10	0.116055	0.00524223
TP53	FREM1	Amplification	1.69514e-05	0.127163	0.00293941
TP53	RCL1	Amplification	6.40985e-20	0.138112	0.0297803
TP53	RLN2	Amplification	5.38011e-10	0.138981	0.0046869
TP53	PRR5L	Amplification	0.000957787	0.132222	0.0247482
TP53	TAF1B	Amplification	2.23038e-09	0.139621	0.028864
TP53	XPO1	Amplification	3.62394e-13	0.129853	0.0409134
TP53	ANKRD49	Amplification	2.05231e-12	0.129337	0.0160045
TP53	ARHGAP42	Amplification	2.51489e-13	0.12502	0.0041555
TP53	CWC15	Amplification	5.01694e-12	0.13285	0.00853774
TP53	CWF19L2	Amplification	7.11277e-10	0.132658	0.0281938
TP53	DCUN1D5	Amplification	6.21936e-14	0.13217	0.0088334
TP53	DDX10	Amplification	5.6068e-10	0.128976	0.0253274
TP53	FAM76B	Amplification	2.58771e-11	0.133904	0.0338514
TP53	ATP5L	Amplification	3.64885e-13	0.10011	0.0283057
TP53	BUD13	Amplification	2.56494e-11	0.108722	0.0105116
TP53	CCDC84	Amplification	2.28131e-11	0.116261	0.0224126
TP53	FDX1	Amplification	2.17984e-11	0.11799	0.0286528
TP53	HYLS1	Amplification	3.09774e-11	0.103856	0.00946755
TP53	NCAPD3	Amplification	9.48932e-12	0.12345	0.0195892
TP53	PTS	Amplification	2.17984e-11	0.11799	0.00221603
TP53	REXO2	Amplification	1.33934e-10	0.119351	0.0367548
TP53	SC5DL	Amplification	2.41336e-09	0.116472	0.0312987
TP53	SDHD	Amplification	9.28834e-12	0.114781	0.0453127
TP53	TMEM45B	Amplification	3.72415e-05	0.107635	0.028602
TP53	USP28	Amplification	2.0727e-10	0.120153	0.0385501
TP53	ZNF259	Amplification	1.61709e-11	0.107953	0.00330616
TP53	ERCC6L	Amplification	0.000971965	0.0918878	0.0181559
TP53	C2orf76	Amplification	0.000297976	0.0847187	0.000193604
TP53	DBI	Amplification	9.96944e-05	0.0558309	0.0267277
TP53	RALB	Amplification	0.000520664	0.0909452	0.020291
TP53	MITD1	Amplification	5.32305e-07	0.113255	0.0141674
TP53	TXNDC9	Amplification	1.79863e-07	0.12347	0.02849
TP53	TRMT11	Amplification	1.69864e-07	0.115426	0.0228815
TP53	CENPW	Amplification	7.31142e-06	0.133298	0.00442683
TP53	CCDC28A	Amplification	5.72555e-07	0.124702	0.0128069
TP53	FAM54A	Amplification	4.55146e-06	0.136847	0.00148448
TP53	HEBP2	Amplification	1.39392e-05	0.13626	0.0113492
TP53	WTAP	Amplification	0.000148385	0.138571	0.0417459
TP53	CXorf56	Amplification	3.21767e-09	0.131745	0.000224962
TP53	NDUFA1	Amplification	0.000420501	0.136782	0.0472832
TP53	NKAP	Amplification	4.87348e-06	0.132316	0.0188623
TP53	RNF113A	Amplification	4.17934e-06	0.138309	0.00254323
TP53	RPL39	Amplification	9.24831e-09	0.135515	0.0135883
TP53	UPF3B	Amplification	1.41052e-09	0.136362	0.041043
TP53	GBP1	Amplification	3.05158e-05	0.127842	0.0162847
TP53	ACTR3	Amplification	1.5764e-07	0.0964114	0.0262589
TP53	BUB1	Amplification	3.16119e-06	0.105026	0.0388344
TP53	GULP1	Amplification	3.66867e-11	0.112575	0.0157761
TP53	MKI67IP	Amplification	2.4431e-07	0.0975474	0.0281954
TP53	OBFC2A	Amplification	1.40675e-13	0.122505	0.0284195
TP53	SGOL2	Amplification	2.40632e-07	0.12898	0.0381857
TP53	STK17B	Amplification	4.01415e-05	0.13663	0.0362991
TP53	PHF13	Amplification	1.35695e-05	0.122824	0.00130703
TP53	KIF2C	Amplification	4.29116e-11	0.137677	0.00591842
TP53	AGTRAP	Amplification	4.99039e-08	0.0839033	0.00683298
TP53	FBXO6	Amplification	1.51342e-08	0.0758339	0.00901676
TP53	MIIP	Amplification	2.11942e-07	0.119104	0.0223023
TP53	TNFRSF1B	Amplification	0.000568452	0	0.0221472
TP53	LMBRD1	Amplification	1.00001e-07	0.133761	0.00790412
TP53	PSMD10	Amplification	0.000102283	0.139222	0.000962454
TP53	ZNF844	Amplification	2.3479e-14	0.0880586	0.00375402
TP53	AGMAT	Amplification	0.000219836	0	0.0107867
TP53	APITD1	Amplification	1.54642e-06	0.122414	0.044419
TP53	DDI2	Amplification	0.000784247	0.0886137	0.0432932
TP53	DFFA	Amplification	9.74615e-07	0.120882	0.0230381
TP53	EXOSC10	Amplification	0.000133938	0.0812699	0.00880932
TP53	IL22RA1	Amplification	1.04694e-05	0.0856197	0.00303392
TP53	LZIC	Amplification	0.000341491	0.122068	0.0106422
TP53	PNRC2	Amplification	4.24099e-05	0.133065	0.00181307
TP53	RSC1A1	Amplification	0.000784247	0.0886137	0.00638588
TP53	SPATA21	Amplification	2.52065e-05	0.135118	0.0188018
TP53	CCDC138	Amplification	6.08323e-07	0.103298	0.0467935
TP53	ZNF681	Amplification	1.9044e-13	0.129698	0.0133363
TP53	SLC2A12	Amplification	1.57518e-07	0.120082	0.0212016
TP53	TBPL1	Amplification	2.22889e-07	0.105962	0.0315384
TP53	PHF5A	Amplification	5.7251e-13	0.101801	0.0276594
TP53	RBX1	Amplification	7.00014e-15	0.109497	0.0241196
TP53	COX7B	Amplification	0.000475174	0.107184	0.0207687
TP53	MAGT1	Amplification	5.78534e-05	0.0434149	0.0223581
TP53	TAF9B	Amplification	3.80755e-06	0	0.00334161
TP53	TTK	Amplification	3.38064e-10	0.0897188	0.0126522
TP53	CCNC	Amplification	3.85091e-06	0.119137	0.0403787
TP53	ME1	Amplification	2.84864e-11	0.104223	0.0358994
TP53	PM20D2	Amplification	1.15177e-13	0.0824615	0.0073035
TP53	SNX3	Amplification	2.83146e-06	0.13694	0.022345
TP53	BRP44L	Amplification	6.19559e-05	0.137222	0.0344322
TP53	FBXO5	Amplification	1.49123e-06	0.13727	0.0266927
TP53	KATNA1	Amplification	2.54799e-06	0.125013	0.00607908
TP53	PCMT1	Amplification	4.18713e-06	0.123924	0.00370684
TP53	SFT2D1	Amplification	3.18029e-05	0.131622	0.0136742
TP53	ZNF101	Amplification	3.57603e-15	0.137852	0.0170953
TP53	ZNF85	Amplification	4.7828e-17	0.138463	0.0458264
TP53	ZNF93	Amplification	8.13505e-18	0.128562	0.0218503
TP53	NR2C2AP	Amplification	5.05274e-23	0.136124	0.0333354
TP53	ASF1B	Amplification	1.51762e-17	0.136947	0.047658
APC	CTU1	Deletion	0.0168467	0.048864	0.000487512
APC	JOSD2	Deletion	0.018537	0.0492072	0.00319638
APC	NR1H2	Deletion	0.0360758	0.0566161	0.00806881
APC	FBXO10	Deletion	6.37194e-05	0.0589922	0.0410337
APC	SHB	Deletion	0.000200034	0.0682766	0.000196304
APC	ADAT3	Deletion	0.00384544	0.0874741	0.00296519
APC	AES	Deletion	0.000326495	0.0744828	0.0269441
APC	ALKBH7	Deletion	0.000138562	0.0614832	0.0309722
APC	APBA3	Deletion	0.000587429	0.0745421	0.00893263
APC	ATP5D	Deletion	0.00304758	0.0868012	0.0117533
APC	C19orf6	Deletion	0.00232835	0.0817115	0.0174493
APC	CCDC130	Deletion	0.00130013	0.0469058	0.0424744
APC	CCDC94	Deletion	0.000455331	0.0705716	0.00586551
APC	CD97	Deletion	0.00199379	0.047774	0.00888138
APC	CDC34	Deletion	0.000417991	0.0833847	0.0110665
APC	CLPP	Deletion	0.000155099	0.0616752	0.00487228
APC	CNN2	Deletion	0.00197357	0.083293	0.0233132
APC	CRB3	Deletion	0.00203045	0.0699301	0.00971727
APC	CSNK1G2	Deletion	0.00355314	0.0882437	0.0167102
APC	DHPS	Deletion	0.00271226	0.0529019	0.0400602
APC	DNASE2	Deletion	0.000381883	0.0567627	0.0314023
APC	DOHH	Deletion	0.00134548	0.0758282	0.0278431
APC	DPP9	Deletion	0.00205743	0.0770963	0.0151637
APC	DUS3L	Deletion	0.000231586	0.0622353	0.0259356
APC	EIF3G	Deletion	0.000558793	0.0498098	0.0078127
APC	ELOF1	Deletion	0.000342958	0.0445967	0.0446058
APC	FARSA	Deletion	0.00245036	0.0526741	0.00216247
APC	FBXL12	Deletion	0.000698993	0.054456	0.00909022
APC	FBXW9	Deletion	0.00300047	0.0531332	0.0363695
APC	FUT5	Deletion	0.0303662	0.0550754	0.000442043
APC	FUT6	Deletion	0.0443487	0.0928148	0.0134658
APC	FZR1	Deletion	0.00152791	0.0761462	0.0149636
APC	GADD45B	Deletion	0.0229545	0.0577086	0.028428
APC	GIPC1	Deletion	0.0030913	0.0533097	0.0126324
APC	GPR108	Deletion	0.000189677	0.0619525	0.00164125
APC	GPX4	Deletion	0.0499225	0.0529101	0.0290989
APC	HMG20B	Deletion	0.000643327	0.0746909	0.00391879
APC	HSD11B1L	Deletion	0.0376965	0.0331814	0.0398771
APC	IER2	Deletion	0.00300047	0.0531332	0.00833635
APC	JUNB	Deletion	0.000501935	0.0573003	0.016791
APC	KLF16	Deletion	0.00154458	0.083184	4.58295e-05
APC	LSM7	Deletion	0.000286338	0.0725669	0.0080533
APC	MAP2K2	Deletion	0.000257767	0.0697115	0.00158091
APC	2016-03-02	Deletion	8.5967e-05	0.0512858	0.0434691
APC	MCOLN1	Deletion	0.000110947	0.0597193	0.0210464
APC	MEX3D	Deletion	0.00756994	0.093838	0.0401864
APC	MIDN	Deletion	0.00304758	0.0868012	0.00587967
APC	MIER2	Deletion	0.000743652	0.0784388	0.0135624
APC	MLLT1	Deletion	0.000831589	0.0819255	0.0141025
APC	MRPL4	Deletion	0.000190307	0.0554924	0.00223865
APC	NCLN	Deletion	0.000913934	0.0749022	0.0256205
APC	NDUFA11	Deletion	0.0246764	0.0510504	0.00226403
APC	OAZ1	Deletion	0.000313395	0.0737544	0.000519852
APC	PIN1	Deletion	0.000776755	0.0546445	0.00084747
APC	PLEKHJ1	Deletion	0.000871953	0.0747863	0.0202913
APC	POLR2E	Deletion	0.00431355	0.0878179	0.00253355
APC	PPAN	Deletion	0.000558793	0.0498098	0.0475044
APC	RAD23A	Deletion	0.00300047	0.0531332	0.00380988
APC	RANBP3	Deletion	0.00114367	0.0660859	0.0440899
APC	RAVER1	Deletion	0.0470747	0.0692308	0.0427929
APC	RNF126	Deletion	0.00142269	0.0804325	0.000683701
APC	RPL36	Deletion	0.000171554	0.0618132	0.00510349
APC	RPS15	Deletion	0.00384195	0.0884116	0.00842582
APC	RPS28	Deletion	0.000192211	0.0564972	0.00283721
APC	SCAMP4	Deletion	0.00141981	0.0830281	0.00738411
APC	SEMA6B	Deletion	0.0148219	0.0282946	0.0414194
APC	SF3A2	Deletion	0.000752863	0.0744242	0.00228534
APC	SGTA	Deletion	0.000703155	0.0743075	0.00789858
APC	SH3GL1	Deletion	0.000548574	0.0708689	0.0115239
APC	SIRT6	Deletion	0.000343235	0.0701357	0.00180926
APC	SLC39A3	Deletion	0.000801992	0.0746027	0.000202111
APC	STK11	Deletion	0.00355314	0.0882437	0.0376326
APC	TCF3	Deletion	0.00756994	0.093838	0.0469902
APC	TECR	Deletion	0.00221568	0.0479998	0.000252285
APC	THOP1	Deletion	0.000801992	0.0746027	0.0214353
APC	TICAM1	Deletion	0.000949474	0.0717949	0.0226757
APC	TRIP10	Deletion	0.0316429	0.0551515	0.0333001
APC	TRMT1	Deletion	0.00300047	0.0531332	0.0196528
APC	UBXN6	Deletion	0.000867454	0.0716369	0.0211003
APC	UQCR11	Deletion	0.00355314	0.0882437	0.00721434
APC	WDR18	Deletion	0.0029821	0.0844811	0.010248
APC	ZBTB7A	Deletion	0.000257767	0.0697115	0.0323607
APC	ZNF358	Deletion	0.000968142	0.0648567	0.0476437
APC	ZNF414	Deletion	0.00266025	0.0622086	0.00645668
APC	PPAP2C	Deletion	0.00192774	0.0852638	0.0122985
APC	PPAPDC2	Deletion	7.46316e-05	0.0820592	0.031947
APC	TUSC1	Deletion	2.09485e-08	0.0522428	0.012241
APC	CCDC124	Deletion	0.000426776	0.0411932	0.0292654
APC	DDA1	Deletion	0.000452101	0.0354918	0.0195932
APC	EPHX3	Deletion	0.0307151	0.0880435	0.0212182
APC	EPS15L1	Deletion	0.000726283	0.0362482	0.0395376
APC	FAM125A	Deletion	0.000645593	0.0360541	0.0414853
APC	GLT25D1	Deletion	0.00031688	0.0406617	0.0277303
APC	MAP1S	Deletion	0.00031688	0.0406617	0.00736584
APC	MED26	Deletion	0.00103093	0.0368516	0.0363878
APC	PGLS	Deletion	0.00103093	0.0368516	0.0345348
APC	RPL18A	Deletion	0.00145655	0.0374888	0.0391964
APC	SYDE1	Deletion	8.01246e-05	0.038516	0.0402652
APC	CIDECP	Deletion	0.000590336	0.0951072	1.40604e-05
APC	IFRD2	Deletion	3.06693e-06	0.0821663	0.0242596
APC	NAT6	Deletion	5.34057e-05	0.0829844	0.0321409
APC	RRP9	Deletion	0.000402865	0.0930612	0.0221566
APC	TWF2	Deletion	2.25074e-05	0.0908153	0.0309888
APC	PCDHGA10	Deletion	0.0443352	0.0507745	0.0210757
APC	CLTB	Deletion	0.0109278	0.0909252	0.0383867
APC	RAB20	Deletion	0.0283668	0.0610419	0.0117292
APC	COPE	Deletion	0.00256321	0.0386341	0.00720518
APC	DDX49	Deletion	0.00256321	0.0386341	0.000857403
APC	FKBP8	Deletion	0.000573074	0.0417473	0.0424598
APC	GATAD2A	Deletion	0.0008866	0.042624	0.0365413
APC	GMIP	Deletion	0.00286513	0.0388768	0.0300368
APC	JUND	Deletion	0.0008866	0.042624	0.0284437
APC	MEF2B	Deletion	0.00215921	0.0413016	0.0282608
APC	MPV17L2	Deletion	0.00256321	0.0386341	0.000347278
APC	SSBP4	Deletion	0.0486873	0.0243867	0.00826907
APC	TMEM161A	Deletion	0.00229179	0.0383961	0.00617011
APC	UBA52	Deletion	0.000573074	0.0417473	0.0429102
APC	AGPAT2	Deletion	0.0196596	0.0805703	0.006631
APC	AK1	Deletion	0.00204245	0.0574534	0.0490065
APC	ARRDC1	Deletion	0.021742	0.0712194	0.000822694
APC	ASB6	Deletion	0.00206222	0.0583367	0.00467041
APC	BARX1	Deletion	0.00776976	0.102384	0.00868297
APC	C9orf16	Deletion	0.00629162	0.0592583	0.0356772
APC	C9orf69	Deletion	0.00206222	0.0583367	0.0305247
APC	C9orf89	Deletion	0.00541775	0.0629708	0.000369301
APC	CIZ1	Deletion	0.00125757	0.0533877	0.0370668
APC	COBRA1	Deletion	0.00762508	0.0652516	0.00246017
APC	COQ4	Deletion	0.001386	0.0535714	0.026862
APC	DNLZ	Deletion	0.0078002	0.0639629	0.00361765
APC	DPM2	Deletion	0.00168116	0.0539461	0.000402799
APC	DPP7	Deletion	0.0275757	0.0721182	0.00400422
APC	ENDOG	Deletion	0.00248076	0.0587225	0.0385096
APC	EXD3	Deletion	0.00701297	0.0650299	0.0451581
APC	FAM102A	Deletion	0.00629162	0.0592583	0.0240788
APC	FAM129B	Deletion	0.00245918	0.0547253	0.0289718
APC	FAM73B	Deletion	0.00248076	0.0587225	0.00813674
APC	FBXW5	Deletion	0.00701297	0.0650299	0.046923
APC	FPGS	Deletion	0.00997238	0.06058	0.00443303
APC	INPP5E	Deletion	0.00295236	0.0629579	0.00393812
APC	MED27	Deletion	0.00419858	0.0637564	0.0118688
APC	METTL11A	Deletion	0.00187886	0.0581474	0.0274772
APC	MRPL41	Deletion	0.00701297	0.0650299	0.0251435
APC	NCS1	Deletion	0.000261633	0.0577206	0.0217184
APC	NDOR1	Deletion	0.00762508	0.0652516	0.0172368
APC	NELF	Deletion	0.000155003	0.0523064	0.000387557
APC	NINJ1	Deletion	0.0112107	0.0690045	0.018899
APC	NPDC1	Deletion	0.0254922	0.0718142	0.0325636
APC	NRARP	Deletion	2.118e-05	0.0550179	0.0371711
APC	PTGES2	Deletion	0.00152683	0.0537575	0.0321207
APC	PTRH1	Deletion	0.00245918	0.0547253	0.00211684
APC	RALGDS	Deletion	0.00297842	0.0591181	0.0400066
APC	SDCCAG3	Deletion	0.00352425	0.0633523	0.0465987
APC	SEC61B	Deletion	0.00322645	0.0631539	0.0433257
APC	SLC27A4	Deletion	0.00178053	0.0570927	0.0034025
APC	SSNA1	Deletion	0.00762508	0.0652516	0.00498009
APC	ST6GALNAC4	Deletion	0.00204245	0.0574534	0.0166443
APC	TOR2A	Deletion	0.00245918	0.0547253	0.0126998
APC	TPRN	Deletion	0.0201368	0.072782	0.0190135
APC	TRAF2	Deletion	0.0036797	0.0692347	0.0346052
APC	TTLL11	Deletion	0.0114938	0.066404	0.0015559
APC	TUBB2C	Deletion	0.00762508	0.0652516	0.0364964
APC	UCK1	Deletion	0.00297842	0.0591181	0.0281724
APC	URM1	Deletion	0.00152683	0.0537575	0.0212794
APC	WDR85	Deletion	0.00592287	0.0645948	0.0139409
APC	ZDHHC12	Deletion	0.00297842	0.0591181	0.0119682
APC	ZMYND19	Deletion	0.00592287	0.0645948	0.00114967
APC	SF3B5	Deletion	0.00426761	0.0599401	0.0145139
APC	SMPD2	Deletion	0.00966033	0.0732865	0.0202771
APC	ZDHHC14	Deletion	0.00431516	0.0846547	0.0398547
APC	C9orf23	Deletion	2.30169e-05	0.0490829	0.0187769
APC	C9orf25	Deletion	3.96658e-06	0.0332244	0.00101691
APC	CREB3	Deletion	0.000236933	0.0526965	0.0247505
APC	DCTN3	Deletion	7.70768e-05	0.0491818	0.0426625
APC	NOL6	Deletion	8.70235e-06	0.0428114	0.00455185
APC	PRSS3	Deletion	4.929e-05	0.0601446	0.00101817
APC	SIGMAR1	Deletion	7.70768e-05	0.0491818	0.0458084
APC	TESK1	Deletion	5.5481e-05	0.0487894	2.2841e-05
APC	EBPL	Deletion	0.000284338	0.0649864	0.015209
APC	FAM124A	Deletion	1.18037e-05	0.0362787	0.000304435
APC	IL17D	Deletion	0.0102131	0.0460914	0.00237617
APC	MRP63	Deletion	0.000186377	0.0623015	6.93361e-05
APC	NUFIP1	Deletion	8.39841e-05	0.060874	0.0274957
APC	CASKIN1	Deletion	0.0176585	0.0534067	0.0167266
APC	CORO7	Deletion	0.0490378	0.0647874	0.00171619
APC	FAM173A	Deletion	0.0348308	0.0627512	0.0172989
APC	FLYWCH1	Deletion	0.0160702	0.0418262	0.0369302
APC	GFER	Deletion	0.0227883	0.0545905	0.0163719
APC	NUBP2	Deletion	0.0176585	0.0534067	0.0499172
APC	PKMYT1	Deletion	0.00405696	0.0789729	0.0066488
APC	RNPS1	Deletion	0.0200729	0.0539895	0.0278299
APC	RPS2	Deletion	0.0227883	0.0545905	0.0417737
APC	RPUSD1	Deletion	0.0348308	0.0627512	0.00457801
APC	SPSB3	Deletion	0.00746211	0.0455701	0.0164804
APC	STUB1	Deletion	0.0306301	0.0490922	0.0230164
APC	TBL3	Deletion	0.00841918	0.0459559	0.049926
APC	TCEB2	Deletion	0.0200729	0.0539895	0.0166364
APC	TNFRSF12A	Deletion	0.00204552	0.0591514	0.0144996
APC	ZNF598	Deletion	0.0227883	0.0545905	0.00841203
APC	RAB40C	Deletion	0.0348308	0.0627512	0.0338233
APC	DEDD2	Deletion	0.0289877	0.0402849	0.00376344
APC	ERF	Deletion	0.0277181	0.0472089	0.000620982
APC	GSK3A	Deletion	0.0261884	0.0398709	0.0317979
APC	CAPN10	Deletion	0.0045372	0.0476861	0.0305331
APC	RNPEPL1	Deletion	0.0135217	0.0476006	0.0364842
APC	STK25	Deletion	0.00101944	0.0401056	0.0136846
APC	MNX1	Deletion	0.0107091	0.0692982	0.0332903
APC	REPIN1	Deletion	0.0495298	0.0483709	0.0135356
APC	ZNF746	Deletion	0.0451995	0.0479081	0.0303013
APC	CTU2	Deletion	0.0222854	0.0793972	0.000718299
APC	ZFPM1	Deletion	0.0102289	0.0763573	0.0308262
APC	GRK6	Deletion	0.0443858	0.10414	0.0158851
APC	SQSTM1	Deletion	0.0135061	0.0915066	0.0430249
APC	ACD	Deletion	0.0175731	0.0795996	0.0242546
APC	COX4NB	Deletion	0.0313546	0.0840659	0.0168882
APC	E2F4	Deletion	0.0219336	0.0673111	0.0111761
APC	EXOSC6	Deletion	0.0250421	0.0689522	0.0311791
APC	FAM96B	Deletion	0.0135724	0.0788462	0.0204044
APC	KATNB1	Deletion	0.0119384	0.0626838	0.00674762
APC	NLRC5	Deletion	0.00206406	0.0959656	0.026823
APC	THAP11	Deletion	0.0175731	0.0795996	0.043279
APC	TRADD	Deletion	0.00925728	0.0772333	0.000830666
APC	ZDHHC1	Deletion	0.0355347	0.0927085	0.0134338
APC	C1orf38	Deletion	0.00765859	0	0.0433713
APC	CHST7	Deletion	0.0421206	0	0.00729963
APC	RASSF7	Deletion	0.00474247	0.0837787	0.0368472
APC	RPLP2	Deletion	0.00668205	0.0848861	0.013173
APC	TAF10	Deletion	0.0408013	0.100855	0.0121632
APC	ASB13	Deletion	0.0393381	0.0614338	0.033555
APC	SCLY	Deletion	3.35653e-05	0.0245686	0.0291797
APC	ARF5	Deletion	0.00260241	0.0203556	0.0319952
APC	IMPDH1	Deletion	0.00336524	0.0208012	0.00664827
SDK1	DPAGT1	Deletion	0.0473411	0.0627866	0.00489353
NLRP4	ADAT1	Deletion	0.0372087	0.038523	0.00724467
NLRP4	DHX38	Deletion	0.0477734	0.0391288	0.00182206
NLRP4	GALNS	Deletion	0.0486155	0.0464309	0.0155108
NLRP4	NUP93	Deletion	0.02115	0.0297369	0.0104174
NLRP4	ZC3H18	Deletion	0.0486155	0.0464309	0.00633222
PKHD1	RTN4IP1	Deletion	0.031277	0.0837652	0.00869369
PKHD1	SMPD2	Deletion	0.0192554	0.0828354	0.0377402
SYNE1	CD164	Deletion	0.0102487	0.0931347	0.0214718
SYNE1	LACE1	Deletion	0.00690629	0.0923823	0.0469073
SYNE1	MAP7	Deletion	0.000904183	0.0724374	0.0462579
SYNE1	MED23	Deletion	0.00487571	0.0814889	0.0203679
SYNE1	PPARA	Deletion	0.0390227	0.107965	0.0196139
SYNE1	SLC17A5	Deletion	0.00104816	0.0660755	0.0109042
SYNE1	SNX14	Deletion	0.00176269	0.0798061	0.037417
SYNE1	TRAF3IP2	Deletion	0.0237193	0.0969472	0.0303011
CUBN	AARS	Deletion	0.0222718	0.0852941	0.0452836
CUBN	CABIN1	Deletion	0.0298534	0.0793103	0.0287647
CUBN	DNAL4	Deletion	0.0468085	0.0967759	0.0300101
CUBN	NOL12	Deletion	0.0179851	0.088149	0.0403955
CUBN	SREBF2	Deletion	0.0127076	0.0940392	0.00496699
NRAS	CHD9	Deletion	0.0469499	0	0.0363538
NRAS	CMTM4	Deletion	0.0253897	0	0.0324802
NRAS	DDX19A	Deletion	0.0234855	0	0.0408313
NRAS	NAE1	Deletion	0.0274414	0	0.0491383
NRAS	NFATC3	Deletion	0.0253897	0	0.0274142
NRAS	RSPRY1	Deletion	0.0345941	0	0.0485879
NRAS	SLC7A6	Deletion	0.0274414	0	0.00262927
NRAS	TERF2	Deletion	0.0296515	0	0.0209335
NRAS	ZNF23	Deletion	0.0185592	0	0.0121648
SMAD4	ANKRD5	Deletion	0.0184767	0	0.00671289
SMAD4	BMP2	Deletion	0.0184767	0	0.0269518
SMAD4	BTBD3	Deletion	0.0229069	0	0.0158606
SMAD4	C20orf7	Deletion	0.0184767	0	0.0173464
SMAD4	CRNKL1	Deletion	0.0229069	0	0.00822106
SMAD4	CSRP2BP	Deletion	0.0229069	0	0.0160577
SMAD4	DDRGK1	Deletion	0.0148856	0	0.04253
SMAD4	DSTN	Deletion	0.0184767	0	0.00380904
SMAD4	DTD1	Deletion	0.0229069	0	0.0151767
SMAD4	ESF1	Deletion	0.0184767	0	0.0141236
SMAD4	FASTKD5	Deletion	0.0157137	0	0.000123282
SMAD4	GPBP1	Deletion	0.0426551	0.017602	0.0058061
SMAD4	IDH3B	Deletion	0.0133549	0	0.0167296
SMAD4	ITPA	Deletion	0.0148856	0	0.0118838
SMAD4	MAVS	Deletion	0.0194988	0	0.003847
SMAD4	MKKS	Deletion	0.0184767	0	0.00113899
SMAD4	NOP56	Deletion	0.0133549	0	0.0397318
SMAD4	PANK2	Deletion	0.0194988	0	0.0011502
SMAD4	POLR3F	Deletion	0.021711	0	0.0350198
SMAD4	RALGAPA2	Deletion	0.0229069	0	0.0234206
SMAD4	RBBP9	Deletion	0.021711	0	0.0405108
SMAD4	RIN2	Deletion	0.020576	0	0.0380602
SMAD4	RNF24	Deletion	0.0194988	0	0.000710883
SMAD4	SEC23B	Deletion	0.0229069	0	0.00141373
SMAD4	SNRPB2	Deletion	0.0184767	0	0.00245639
SMAD4	TASP1	Deletion	0.0184767	0	0.00250602
SMAD4	XRN2	Deletion	0.0299175	0	0.00450521
SMAD4	ZNF175	Deletion	0.0433456	0	0.0167245
SMAD4	ZNF17	Deletion	0.0390028	0	0.0139245
SMAD4	ZNF264	Deletion	0.0411184	0	0.0286674
SMAD4	ZNF343	Deletion	0.0148856	0	0.022672
SMAD4	ZNF416	Deletion	0.0433456	0	0.00897256
SMAD4	ZNF547	Deletion	0.0390028	0	0.0121723
SMAD4	ZNF548	Deletion	0.0390028	0	0.0246197
SMAD4	ZNF586	Deletion	0.0390028	0	0.0391109
SMAD4	ZNF773	Deletion	0.0411184	0	0.0107081
SMAD4	ZNF776	Deletion	0.0390028	0	0.00855485
SMAD4	ZNF836	Deletion	0.0481583	0	0.031779
KRAS	KRAS	Amplification	2.77002e-05	0.14	0.0459368
KRAS	KLK12	Deletion	0.0282453	0.0339989	0.000831272
KRAS	KLK15	Deletion	0.0381962	0.0358372	6.09654e-05
KRAS	KLK4	Deletion	0.0381962	0.0358372	0.0416877
KRAS	GNE	Deletion	0.0167462	0.050841	0.0294917
KRAS	SHB	Deletion	0.0133652	0.139191	0.000181582
KRAS	AMH	Deletion	4.69443e-05	0.0553857	0.00345295
KRAS	EVI5L	Deletion	0.00392474	0.079754	0.00156856
KRAS	LRG1	Deletion	0.00166033	0.043664	0.0197826
KRAS	SHC2	Deletion	0.000316106	0.0701056	0.0347934
KRAS	PPAP2C	Deletion	0.000234924	0.0692321	0.0395312
KRAS	TBL1X	Deletion	0.0425656	0.106754	0.0496165
KRAS	IFFO2	Deletion	0.019244	0	0.0376333
KRAS	PADI1	Deletion	0.0148662	0	0.0391581
KRAS	ALAS1	Deletion	0.011398	0.128386	0.0260591
KRAS	CDCP1	Deletion	0.034995	0.13931	0.0474934
KRAS	ZDHHC3	Deletion	0.034995	0.13931	0.0296478
KRAS	FLNB	Deletion	0.0220266	0.135938	0.0425132
KRAS	FOXP1	Deletion	0.0134766	0.125945	0.0149797
KRAS	ATG10	Deletion	0.000274449	0.112252	0.0147432
KRAS	CCNO	Deletion	0.00850215	0.0839114	0.0349327
KRAS	ELOVL7	Deletion	0.00702113	0.0960187	0.0276175
KRAS	FAM169A	Deletion	0.0050986	0.0810753	0.0408737
KRAS	MARVELD2	Deletion	5.8594e-05	0.100309	0.048552
KRAS	PLK2	Deletion	0.00209439	0.121171	0.00553111
KRAS	RASA1	Deletion	0.000235209	0.115298	0.0151624
KRAS	PARP8	Deletion	0.0159178	0.123457	0.0486505
KRAS	ABLIM3	Deletion	0.0292207	0.138172	0.00623333
KRAS	CTNNA1	Deletion	0.0131914	0.11855	0.0100538
KRAS	GALNT10	Deletion	0.0223702	0.125801	0.00019478
KRAS	HARS	Deletion	0.0264003	0.127018	0.0133778
KRAS	KCNN2	Deletion	0.0326508	0.130269	0.0345276
KRAS	THG1L	Deletion	0.0264003	0.127018	0.0147265
KRAS	TMEM173	Deletion	0.0264003	0.127018	0.00161023
KRAS	WDR55	Deletion	0.0264003	0.127018	0.00734174
KRAS	SHF	Deletion	0.0447552	0.0561224	0.00319831
KRAS	ANXA1	Deletion	0.00589625	0.132514	0.0414287
KRAS	GNA14	Deletion	0.00196107	0.132953	0.0245944
KRAS	ANP32B	Deletion	0.00156063	0.125458	0.00617329
KRAS	ASTN2	Deletion	0.00101016	0.0638032	0.0350949
KRAS	BSPRY	Deletion	0.000201755	0.0478524	0.00664335
KRAS	C9orf3	Deletion	0.0178429	0.138289	0.0142816
KRAS	CAMSAP1	Deletion	1.80868e-05	0.0852974	0.00149869
KRAS	CDK5RAP2	Deletion	0.00171685	0.115396	0.0473453
KRAS	CDK9	Deletion	0.000817382	0.104894	0.0080187
KRAS	CRB2	Deletion	0.0239884	0.136508	0.0221334
KRAS	EHMT1	Deletion	1.19828e-05	0.0170872	0.019166
KRAS	FAM120A	Deletion	0.00156063	0.125458	0.0141713
KRAS	FAM129B	Deletion	0.000817382	0.104894	0.0105724
KRAS	FKBP15	Deletion	0.00119667	0.117504	0.0140214
KRAS	FPGS	Deletion	0.000657639	0.104075	0.00239273
KRAS	GRIN1	Deletion	4.20657e-05	0.0830733	0.0112408
KRAS	IPPK	Deletion	0.00156063	0.125458	0.0231242
KRAS	LRRC26	Deletion	1.72303e-05	0.0174077	0.000168032
KRAS	METTL11A	Deletion	0.000170124	0.0995137	0.0364429
KRAS	MRPS2	Deletion	1.80868e-05	0.0852974	0.049232
KRAS	NACC2	Deletion	0.0028625	0.112821	0.0360749
KRAS	NANS	Deletion	0.00067714	0.118855	0.0042193
KRAS	NEK6	Deletion	0.00101016	0.0638032	0.000653016
KRAS	ODF2	Deletion	0.000269365	0.100972	0.0344893
KRAS	PHF19	Deletion	0.0292207	0.138172	0.00608739
KRAS	PHF2	Deletion	0.00156063	0.125458	0.0266842
KRAS	PPP2R4	Deletion	0.000106533	0.0981135	0.00768879
KRAS	PSMB7	Deletion	0.000707602	0.108184	0.0278826
KRAS	RGS3	Deletion	0.000753311	0.11213	0.0366671
KRAS	SEC16A	Deletion	2.3382e-05	0.0859158	0.012301
KRAS	STXBP1	Deletion	0.00890491	0.124519	0.00431141
KRAS	TBC1D2	Deletion	0.000106143	0.0463702	0.0034
KRAS	TLR4	Deletion	0.00386359	0.122608	0.00561342
KRAS	TRIM14	Deletion	0.00067714	0.118855	0.0316309
KRAS	TRIM32	Deletion	0.00319736	0.121714	0.0132103
KRAS	TSTD2	Deletion	0.00156063	0.125458	0.0421633
KRAS	TUBB2C	Deletion	4.20657e-05	0.0830733	0.0119493
KRAS	ZER1	Deletion	0.00259207	0.107741	0.04345
KRAS	ANXA2P2	Deletion	0.0475696	0.0340136	0.0283821
KRAS	AQP3	Deletion	0.0167462	0.050841	0.00911116
KRAS	CA9	Deletion	0.0125842	0.0491743	0.0217259
KRAS	UNC13B	Deletion	0.0167462	0.050841	0.0428882
KRAS	SERPINB5	Deletion	0.0148662	0	0.00357708
KRAS	EIF3K	Deletion	0.0402072	0.071535	0.0405212
KRAS	SIPA1L3	Deletion	0.0402072	0.071535	0.0242717
KRAS	MB	Deletion	0.0383118	0.0329314	0.000513455
KRAS	ERN2	Deletion	0.0320582	0.0727466	2.22663e-05
KRAS	GP2	Deletion	0.0440683	0.0838175	0.0307556
KRAS	IFT140	Deletion	0.00334019	0.0658436	0.00291955
KRAS	RAB26	Deletion	0.0111532	0.0295872	0.00695501
KRAS	SNX29	Deletion	0.0440683	0.0838175	0.0354426
KRAS	VWA3A	Deletion	0.040338	0.0748971	0.0302167
KRAS	ZG16B	Deletion	0.0111532	0.0295872	0.0206363
KRAS	NOS2	Deletion	0.0466969	0.037037	0.0426793
KRAS	KCNN4	Deletion	0.0173113	0.073185	0.000449899
KRAS	OPA3	Deletion	0.04597	0.100289	0.0055287
KRAS	MYOF	Deletion	0.0417348	0.0935938	0.00950697
KRAS	ATP2C2	Deletion	0.0056975	0.080032	0.00821973
KRAS	CES3	Deletion	0.00277728	0.0875229	0.0163364
KRAS	CHST5	Deletion	0.000174037	0.0683903	0.00522136
KRAS	CHST6	Deletion	0.000234924	0.0692321	0.0458609
KRAS	FBXL8	Deletion	0.000344662	0.0936569	0.0374083
KRAS	GLG1	Deletion	0.000192274	0.0958979	0.0133249
KRAS	NQO1	Deletion	2.65903e-05	0.0773943	0.0110283
KRAS	TK2	Deletion	0.000434517	0.0944588	0.030139
KRAS	CCDC42B	Deletion	0.0434116	0	0.0101446
KRAS	CCDC60	Deletion	0.0434116	0	0.00335178
KRAS	CCL24	Deletion	0.0304372	0.0471311	0.0103123
KRAS	EPHB4	Deletion	0.0466969	0.037037	0.00782372
KRAS	CADPS2	Deletion	0.00864554	0.0399472	0.01474
KRAS	AHCYL2	Deletion	0.0413988	0	0.013981
KRAS	GPRC5A	Amplification	0.00199627	0.115789	0.00277849
KRAS	GPRC5D	Amplification	0.00199627	0.115789	0.00132998
KRAS	PHLDA1	Amplification	0.0395122	0.121637	4.60819e-07
KRAS	TMTC2	Amplification	0.0395122	0.121637	0.00234009
KRAS	RASEF	Amplification	0.00824518	0.101435	0.0131931
RELN	CPSF2	Deletion	0.0480347	0.0752243	0.0195164
RELN	SMCHD1	Deletion	0.0393201	0.0777942	0.0485744
ROBO1	ACTR1A	Deletion	0.0345477	0.0226817	0.0138357
RYR2	MMP15	Deletion	4.80101e-05	0.118473	0.00465983
RYR2	MTHFD1L	Deletion	0.00188975	0.11559	0.0185484
RYR2	PICALM	Deletion	0.0233898	0.0920759	0.0287569
RYR2	WDFY3	Deletion	0.0204855	0.10091	0.044052
AFF2	AP3M1	Deletion	0.0104846	0.0244048	0.0487526
AFF2	BMI1	Deletion	0.0170234	0.0312652	0.0274324
AFF2	CHUK	Deletion	0.00668361	0.0353682	0.0190645
AFF2	COMMD3	Deletion	0.0170234	0.0312652	0.00467197
AFF2	EIF4EBP2	Deletion	0.0118569	0.0245968	0.0221269
AFF2	HERC4	Deletion	0.0126049	0.0246951	0.00173454
AFF2	LARP7	Deletion	0.00340706	0.0288618	0.0187391
AFF2	MAP1LC3B	Deletion	0.000286359	0.0208333	0.0299042
AFF2	MGEA5	Deletion	0.007498	0.0355392	0.0146202
AFF2	NCOA4	Deletion	0.0181106	0.0253205	0.00997602
AFF2	PCGF5	Deletion	0.00630829	0.0352842	0.0403082
AFF2	PIP4K2A	Deletion	0.0170234	0.0312652	0.00426295
AFF2	SEC23IP	Deletion	0.00340706	0.0288618	0.0475115
AFF2	SHOC2	Deletion	0.00248958	0.028501	0.00173887
AFF2	VPS26A	Deletion	0.0142362	0.0248967	0.000459762
CSMD1	ACTN1	Deletion	0.00893003	0.102537	0.0301002
CSMD1	CDC42EP1	Deletion	0.00166373	0.105376	0.0433625
CSMD1	CMIP	Deletion	7.32874e-09	0.0960057	0.016637
CSMD1	MMP15	Deletion	3.38638e-10	0.0757456	0.0295191
CSMD1	NLRX1	Deletion	0.0123688	0.106723	0.015105
CSMD1	SREBF2	Deletion	3.31058e-05	0.097574	0.0382912
FLG	BCAR1	Deletion	3.0246e-08	0.0987896	0.041247
FLG	TBC1D10A	Deletion	0.000722968	0.101353	0.0418189
MUC16	BTRC	Deletion	0.00489533	0.115364	0.0441434
MUC16	CCDC134	Deletion	8.06953e-08	0.129385	0.0143208
MUC16	HPS4	Deletion	7.52765e-07	0.12154	0.0140846
MUC16	POLL	Deletion	0.00617384	0.116002	0.00157057
MUC16	ZFYVE27	Deletion	0.00356631	0.114531	0.0195013
MUC16	ZNRF3	Deletion	1.44384e-06	0.123354	0.0198838
PIK3CA	AKT1S1	Deletion	1.45444e-05	0.0901451	0.0305415
PIK3CA	ALDH16A1	Deletion	5.14789e-05	0.0807861	0.0155399
PIK3CA	BAX	Deletion	7.72727e-06	0.0907055	0.000816718
PIK3CA	BCAT2	Deletion	1.82141e-05	0.0940649	0.00281194
PIK3CA	CCDC61	Deletion	0.000843212	0.109766	0.00520048
PIK3CA	CCDC9	Deletion	7.82256e-05	0.0828004	0.0115375
PIK3CA	CDC42EP5	Deletion	4.80443e-07	0.0646131	0.00507974
PIK3CA	CYTH2	Deletion	5.58215e-06	0.0850418	0.0289571
PIK3CA	EPN1	Deletion	1.71244e-07	0.0710237	0.0461877
PIK3CA	EPS8L1	Deletion	3.51305e-07	0.0491071	0.0194453
PIK3CA	ETFB	Deletion	5.34175e-06	0.0963707	0.0351144
PIK3CA	FAM83E	Deletion	0.00696026	0.0810071	1.16891e-05
PIK3CA	FIZ1	Deletion	9.96573e-08	0.0683732	0.00352987
PIK3CA	FKRP	Deletion	0.000407846	0.104214	0.0111083
PIK3CA	FUT2	Deletion	1.77788e-05	0.0920991	0.0054114
PIK3CA	GLTSCR1	Deletion	8.00469e-06	0.0924999	0.00376369
PIK3CA	GYS1	Deletion	1.14532e-05	0.0880246	0.00930486
PIK3CA	LENG9	Deletion	2.32393e-06	0.0786292	0.00213235
PIK3CA	LIG1	Deletion	7.37356e-05	0.106386	0.0134124
PIK3CA	MYH14	Deletion	0.024534	0.0737841	0.00419786
PIK3CA	NUCB1	Deletion	1.14532e-05	0.0880246	0.0396188
PIK3CA	NUP62	Deletion	1.70792e-05	0.0870576	0.0146166
PIK3CA	PNKP	Deletion	9.05638e-06	0.0858895	0.0141479
PIK3CA	PPP1R12C	Deletion	3.00186e-07	0.0717919	0.00649265
PIK3CA	PRKD2	Deletion	0.000682873	0.0881666	0.0455837
PIK3CA	PRPF31	Deletion	4.78356e-06	0.0770039	0.0200323
PIK3CA	PRR12	Deletion	1.04067e-05	0.0895015	0.00236152
PIK3CA	PRR24	Deletion	7.73275e-05	0.107037	0.0201279
PIK3CA	RDH13	Deletion	0.00161929	0.0837753	0.0113242
PIK3CA	SCAF1	Deletion	8.79139e-06	0.0891845	0.00294059
PIK3CA	SNRNP70	Deletion	5.9407e-07	0.0817674	0.0031556
PIK3CA	SPHK2	Deletion	4.68277e-05	0.0774607	0.0141472
PIK3CA	SPIB	Deletion	0.013825	0.122228	0.00888138
PIK3CA	STRN4	Deletion	0.000399663	0.100577	0.041701
PIK3CA	TMC4	Deletion	0.00708807	0.0864474	6.1432e-05
PIK3CA	TRPM4	Deletion	6.44659e-05	0.0707067	3.9992e-06
PIK3CA	ZC3H4	Deletion	0.000364269	0.105416	0.000220325
PIK3CA	ZNF444	Deletion	2.27159e-07	0.0751536	0.00908844
PIK3CA	ZNF497	Deletion	4.24752e-07	0.0830796	0.00430354
PIK3CA	ZNF579	Deletion	3.29304e-06	0.0648375	0.0182829
PIK3CA	ZNF628	Deletion	3.8627e-06	0.0650718	0.0121727
PIK3CA	ZNF784	Deletion	9.96573e-08	0.0683732	0.00156546
PIK3CA	ZNF787	Deletion	6.47013e-07	0.0739309	0.000911361
PIK3CA	ALDH1B1	Deletion	0.0121782	0.135444	0.00362966
PIK3CA	AKT1	Deletion	6.18991e-10	0.0821241	0.000800486
PIK3CA	BRF1	Deletion	9.79228e-10	0.0859854	0.00229446
PIK3CA	CCDC85C	Deletion	2.4087e-06	0.0939602	0.0418932
PIK3CA	CDC42BPB	Deletion	1.22116e-06	0.0916808	0.000520534
PIK3CA	CKB	Deletion	4.4261e-09	0.0812236	0.0214471
PIK3CA	DEGS2	Deletion	1.78855e-10	0.0911726	0.028742
PIK3CA	DYNC1H1	Deletion	1.0885e-09	0.0967919	0.000729168
PIK3CA	INF2	Deletion	1.78393e-09	0.0847873	0.000283887
PIK3CA	KLC1	Deletion	7.07246e-09	0.0893817	0.0422137
PIK3CA	MTA1	Deletion	2.1444e-10	0.081298	0.0179406
PIK3CA	PACS2	Deletion	4.26578e-10	0.0831458	0.000729756
PIK3CA	PPP1R13B	Deletion	1.14602e-11	0.0879597	0.000479662
PIK3CA	TECPR2	Deletion	7.61062e-11	0.09171	0.00225472
PIK3CA	WDR25	Deletion	2.51804e-07	0.0991841	0.0475518
PIK3CA	XRCC3	Deletion	1.73154e-06	0.0920745	0.0287342
PIK3CA	ZBTB42	Deletion	3.93162e-07	0.0849864	0.0263019
PIK3CA	ZNF839	Deletion	8.55603e-08	0.0967336	0.00725761
PIK3CA	CC2D1A	Deletion	0.00109595	0.100604	2.01335e-05
PIK3CA	CD97	Deletion	1.74383e-07	0.0754944	0.0314492
PIK3CA	DNM2	Deletion	0.000304735	0.0971766	0.00753707
PIK3CA	HOOK2	Deletion	0.00379483	0.100888	0.0149971
PIK3CA	IER2	Deletion	9.444e-08	0.0746354	0.0496711
PIK3CA	IL27RA	Deletion	2.63989e-08	0.07083	0.00137564
PIK3CA	NACC1	Deletion	0.000848845	0.0889702	0.00206428
PIK3CA	NFIX	Deletion	1.95643e-08	0.0705499	0.00888804
PIK3CA	P2RY11	Deletion	1.14829e-05	0.0973163	0.0275909
PIK3CA	PODNL1	Deletion	1.49952e-08	0.0657885	0.044624
PIK3CA	PPAN	Deletion	1.14829e-05	0.0973163	0.0422344
PIK3CA	RFX1	Deletion	0.00236559	0.0947167	0.0300058
PIK3CA	SLC44A2	Deletion	0.00966494	0.122993	0.0119115
PIK3CA	SMARCA4	Deletion	0.0447841	0.132043	0.00479429
PIK3CA	TNPO2	Deletion	0.00379483	0.100888	0.0151425
PIK3CA	TYK2	Deletion	2.22234e-05	0.10033	0.0139181
PIK3CA	ZNF653	Deletion	1.14829e-05	0.0973163	0.0223455
PIK3CA	ANO8	Deletion	0.000991631	0.103235	0.00861341
PIK3CA	BRD4	Deletion	0.00112453	0.0836759	0.0294625
PIK3CA	MAP1S	Deletion	3.164e-05	0.0680921	0.00683731
PIK3CA	MYO9B	Deletion	8.53715e-05	0.077378	0.00438617
PIK3CA	SLC27A1	Deletion	1.26265e-06	0.0791662	0.0267595
PIK3CA	WIZ	Deletion	0.00368506	0.106281	0.0189998
PIK3CA	DMPK	Deletion	0.00138039	0.107501	0.00326277
PIK3CA	FBXO46	Deletion	0.000752704	0.10787	0.00423192
PIK3CA	FOXA3	Deletion	3.87934e-05	0.124	0.000198842
PIK3CA	IRF2BP1	Deletion	0.0010273	0.127572	0.00111206
PIK3CA	SIX5	Deletion	0.000617762	0.124032	0.00302543
PIK3CA	SYMPK	Deletion	0.00124953	0.110948	0.000270265
PIK3CA	ILDR1	Deletion	0.00415896	0.0918668	0.00109226
PIK3CA	MAST4	Deletion	7.77561e-05	0.130143	0.00205695
PIK3CA	RGMB	Deletion	4.7877e-05	0.127852	0.0113559
PIK3CA	CYFIP2	Deletion	0.00393482	0.10902	0.0231162
PIK3CA	FAM170A	Deletion	0.024273	0.134428	0.0434909
PIK3CA	SIL1	Deletion	0.000109689	0.118964	0.00543689
PIK3CA	SLC35A4	Deletion	0.000517895	0.124973	0.0153489
PIK3CA	STK10	Deletion	0.000119992	0.12296	0.0130986
PIK3CA	RNF44	Deletion	0.00300273	0.116206	0.0424238
PIK3CA	DEFA6	Deletion	1.27853e-08	0.139418	0.0288983
PIK3CA	CDC42BPG	Deletion	0.0182952	0.115466	0.00358692
PIK3CA	MARK2	Deletion	0.0365223	0.106913	0.0145984
PIK3CA	ATP13A1	Deletion	1.56591e-05	0.0769437	0.0444157
PIK3CA	CRTC1	Deletion	0.0128331	0.0939423	0.0227563
PIK3CA	GATAD2A	Deletion	5.392e-06	0.056958	0.018567
PIK3CA	GMIP	Deletion	1.56591e-05	0.0769437	0.00370241
PIK3CA	JUND	Deletion	2.89895e-05	0.0626786	0.0432276
PIK3CA	KLHL26	Deletion	0.0111665	0.091294	0.0246164
PIK3CA	LPAR2	Deletion	2.04906e-05	0.0620246	0.0190633
PIK3CA	UPF1	Deletion	0.0105974	0.0927023	0.0116281
PIK3CA	SLC28A3	Deletion	0.0155661	0.107937	0.0264023
PIK3CA	ABCA2	Deletion	0.0396605	0.108537	0.0459394
PIK3CA	ABL1	Deletion	0.0473482	0.12805	0.0112946
PIK3CA	ABO	Deletion	0.00177459	0.0891089	0.000632304
PIK3CA	AK1	Deletion	0.00462586	0.124014	0.0295091
PIK3CA	ANAPC2	Deletion	0.0223282	0.12073	0.0260704
PIK3CA	C9orf7	Deletion	0.00823954	0.105286	0.00462274
PIK3CA	C9orf86	Deletion	0.0103601	0.116956	0.0136256
PIK3CA	C9orf9	Deletion	0.0110806	0.130506	0.00461773
PIK3CA	CDK9	Deletion	0.00287548	0.111968	0.0371935
PIK3CA	CIZ1	Deletion	0.00959093	0.121625	0.0441849
PIK3CA	CRAT	Deletion	0.0493382	0.12718	0.0134959
PIK3CA	CRB2	Deletion	0.0011603	0.0962825	0.019668
PIK3CA	DAB2IP	Deletion	0.0232506	0.13306	0.0318496
PIK3CA	EHMT1	Deletion	0.0111124	0.127011	0.00871346
PIK3CA	ENDOG	Deletion	0.00750462	0.126715	0.0140709
PIK3CA	EXD3	Deletion	0.0229988	0.121933	0.0167295
PIK3CA	FAM129B	Deletion	0.000849074	0.110745	0.0410034
PIK3CA	FBXW5	Deletion	0.00718591	0.118898	0.0113996
PIK3CA	LRSAM1	Deletion	0.000849074	0.110745	0.0214901
PIK3CA	MRPL41	Deletion	0.0102154	0.121166	0.0390887
PIK3CA	MRPS2	Deletion	0.0369332	0.127002	0.0419871
PIK3CA	NACC2	Deletion	0.0018176	0.0957764	0.023938
PIK3CA	NDOR1	Deletion	0.0129235	0.121958	0.0048988
PIK3CA	NOXA1	Deletion	0.0147808	0.127922	0.000600296
PIK3CA	NPDC1	Deletion	0.0142145	0.118999	0.000793016
PIK3CA	PNPLA7	Deletion	0.0126627	0.130524	0.0239654
PIK3CA	POMT1	Deletion	0.0172523	0.133689	0.0164785
PIK3CA	PTGES2	Deletion	0.0112755	0.122169	0.0312969
PIK3CA	PTRH1	Deletion	0.000762524	0.11048	0.0158251
PIK3CA	RAPGEF1	Deletion	0.00754346	0.126496	0.00371964
PIK3CA	SEC16A	Deletion	0.00961142	0.11895	0.0230939
PIK3CA	SLC27A4	Deletion	0.00294236	0.129897	0.018269
PIK3CA	SNAPC4	Deletion	0.00916972	0.123071	0.0255707
PIK3CA	SPTAN1	Deletion	0.000787632	0.0958392	0.00901582
PIK3CA	SURF6	Deletion	0.0230127	0.127373	0.0148545
PIK3CA	TOR2A	Deletion	0.000762524	0.11048	0.00320964
PIK3CA	TPRN	Deletion	0.0264252	0.125458	0.0179062
PIK3CA	ZER1	Deletion	0.00797474	0.124275	0.0155252
PIK3CA	ZNF618	Deletion	0.0329278	0.125581	0.0143096
PIK3CA	RRBP1	Deletion	0.000309324	0.0848371	0.00829679
PIK3CA	GMDS	Deletion	0.0110556	0.0967063	0.0105936
PIK3CA	RREB1	Deletion	0.00318087	0.0973101	0.00619685
PIK3CA	GMPR	Deletion	0.00164536	0.0750945	0.0216497
PIK3CA	TLN1	Deletion	0.0157286	0.139434	0.00172481
PIK3CA	CCDC88C	Deletion	2.06856e-08	0.0971503	0.0051696
PIK3CA	ITPK1	Deletion	3.15461e-08	0.0945543	0.00606818
PIK3CA	RIN3	Deletion	6.91245e-05	0.121487	0.00857334
PIK3CA	SERPINA1	Deletion	3.62892e-11	0.0976576	0.00801722
PIK3CA	SERPINA6	Deletion	0.00409753	0.0767721	0.0151621
PIK3CA	CHST8	Deletion	0.0195693	0.0609834	0.0382975
PIK3CA	GPI	Deletion	0.00659636	0.0926935	0.020431
PIK3CA	U2AF1L4	Deletion	0.00670449	0.0993915	0.0371778
PIK3CA	ADCK4	Deletion	0.0039419	0.106951	0.0127971
PIK3CA	FCGBP	Deletion	0.000507486	0.0919081	3.79793e-05
PIK3CA	KCNK6	Deletion	0.00224341	0.119565	0.0236675
PIK3CA	LRFN3	Deletion	0.0058247	0.098748	0.00517108
PIK3CA	LTBP4	Deletion	0.00773478	0.0967014	0.0345415
PIK3CA	MAP3K10	Deletion	0.0345221	0.12265	0.00188435
PIK3CA	PAF1	Deletion	0.00288136	0.0989104	0.0223669
PIK3CA	PAK4	Deletion	0.00189596	0.106973	0.0416528
PIK3CA	SIPA1L3	Deletion	0.0189411	0.108061	0.00113943
PIK3CA	SUPT5H	Deletion	0.00251425	0.0984027	0.0450944
PIK3CA	ZNF540	Deletion	0.0228646	0.112152	0.0351853
PIK3CA	ATRN	Deletion	7.00192e-06	0.0743083	0.0260858
PIK3CA	DDRGK1	Deletion	8.38314e-06	0.0746429	0.00326626
PIK3CA	JAG1	Deletion	0.000274796	0.0864557	0.0409403
PIK3CA	SLC23A2	Deletion	2.03508e-05	0.0763774	0.0404138
PIK3CA	VPS16	Deletion	3.63925e-05	0.0752344	0.0398494
PIK3CA	ZNF343	Deletion	1.61445e-05	0.0764254	0.0162567
PIK3CA	ACIN1	Deletion	1.05033e-06	0.0817329	0.0018357
PIK3CA	AP1G2	Deletion	2.17946e-08	0.0745626	0.0138287
PIK3CA	CHD8	Deletion	1.67933e-07	0.0764599	0.0293674
PIK3CA	DHRS4	Deletion	4.37238e-08	0.0769566	0.00331309
PIK3CA	DHRS4L2	Deletion	9.87268e-08	0.0778857	0.00114782
PIK3CA	EGLN3	Deletion	2.26487e-08	0.0685074	0.0267175
PIK3CA	FAM158A	Deletion	3.14499e-08	0.0765943	0.0375764
PIK3CA	FOXA1	Deletion	1.76662e-08	0.0502164	0.00118546
PIK3CA	GZMH	Deletion	0.000994725	0.0801188	0.0244881
PIK3CA	HOMEZ	Deletion	2.26179e-07	0.0768071	0.0240825
PIK3CA	KHNYN	Deletion	6.19453e-08	0.0789599	0.00816854
PIK3CA	LRP10	Deletion	9.57794e-08	0.0770522	0.00850665
PIK3CA	NDRG2	Deletion	0.000224851	0.0758605	0.00313347
PIK3CA	PAX9	Deletion	2.2449e-07	0.0713946	0.0114628
PIK3CA	RABGGTA	Deletion	5.9538e-07	0.0810058	0.020339
PIK3CA	TEP1	Deletion	4.37238e-08	0.0769566	0.0154902
PIK3CA	TMEM30B	Deletion	1.01218e-13	0.0847777	0.000189128
PIK3CA	ZNF219	Deletion	3.88769e-06	0.0711085	0.0240509
PIK3CA	ACTN1	Deletion	1.56371e-08	0.0991419	0.00369859
PIK3CA	ADCK1	Deletion	8.0005e-10	0.0897719	0.00200513
PIK3CA	ALDH6A1	Deletion	3.73781e-16	0.0786489	0.0323512
PIK3CA	FOS	Deletion	1.45587e-15	0.088868	0.0218254
PIK3CA	GPHN	Deletion	4.02237e-11	0.0851396	0.00260219
PIK3CA	GSTZ1	Deletion	5.8226e-10	0.0868742	0.00479281
PIK3CA	HSPA2	Deletion	2.60881e-13	0.0833283	0.0417412
PIK3CA	MAP3K9	Deletion	4.13278e-07	0.0935328	0.0103572
PIK3CA	PLEKHG3	Deletion	1.41572e-11	0.0779179	2.46736e-05
PIK3CA	PLEKHH1	Deletion	2.97172e-14	0.0887576	0.0140916
PIK3CA	POMT2	Deletion	4.8854e-10	0.088058	0.00422969
PIK3CA	RPS6KL1	Deletion	2.17186e-11	0.0853441	0.0103684
PIK3CA	SIPA1L1	Deletion	3.0487e-10	0.0881206	0.00980261
PIK3CA	SYNE2	Deletion	1.94767e-13	0.0842679	0.00464226
PIK3CA	TMEM229B	Deletion	2.42944e-08	0.100782	0.00246489
PIK3CA	YLPM1	Deletion	4.60285e-13	0.0899381	0.017059
PIK3CA	ZFP36L1	Deletion	7.67678e-11	0.0903436	0.0485312
PIK3CA	ZFYVE1	Deletion	4.64861e-10	0.0894161	0.00208988
PIK3CA	ZFYVE26	Deletion	2.73902e-09	0.0935854	0.0345171
PIK3CA	ACSM1	Deletion	0.00607283	0.070248	0.0177809
PIK3CA	ADCY9	Deletion	2.22635e-05	0.0287356	0.0233071
PIK3CA	ANKS3	Deletion	0.0102628	0.106131	0.0481692
PIK3CA	CRYM	Deletion	0.0106633	0.0717915	0.0291296
PIK3CA	FAM100A	Deletion	0.00256079	0.0860035	0.0326893
PIK3CA	IGFALS	Deletion	9.99191e-05	0.0346994	0.0404533
PIK3CA	NOXO1	Deletion	0.047184	0.0988201	0.0164304
PIK3CA	RAB26	Deletion	0.00222485	0.0747967	0.011981
PIK3CA	SRRM2	Deletion	0.00555862	0.0820438	0.0185193
PIK3CA	TPSG1	Deletion	0.00290977	0.039273	0.00324732
PIK3CA	ZNF500	Deletion	0.000479699	0.076094	0.0482223
PIK3CA	NOS2	Deletion	0.0332988	0	0.0173187
PIK3CA	BCKDHA	Deletion	0.00764677	0.119028	0.0378013
PIK3CA	BCL3	Deletion	4.44248e-05	0.108709	0.00531221
PIK3CA	CBLC	Deletion	0.000611986	0.122192	0.0291852
PIK3CA	CCDC97	Deletion	0.0015824	0.103698	0.0368098
PIK3CA	CIC	Deletion	0.0302764	0.10091	0.000400958
PIK3CA	ERCC2	Deletion	0.000160636	0.100794	0.0363937
PIK3CA	HNRNPUL1	Deletion	0.0015824	0.103698	0.0494518
PIK3CA	IRGQ	Deletion	0.00162522	0.102912	0.00190516
PIK3CA	MEGF8	Deletion	0.00988363	0.109274	0.000258689
PIK3CA	OPA3	Deletion	0.00138238	0.107148	0.000795924
PIK3CA	RELB	Deletion	0.00526609	0.100851	0.0146856
PIK3CA	XRCC1	Deletion	0.00634479	0.109326	0.024778
PIK3CA	ZNF428	Deletion	0.00320439	0.110981	0.0244106
PIK3CA	ZNF574	Deletion	0.0239817	0.101132	0.0259688
PIK3CA	ZNF575	Deletion	0.00409818	0.111886	0.0329315
PIK3CA	FARP2	Deletion	0.0288133	0.11258	0.0202944
PIK3CA	HDLBP	Deletion	0.0461226	0.120449	0.0348459
PIK3CA	FBXW4	Deletion	1.41143e-05	0.114615	0.0383569
PIK3CA	HK1	Deletion	0.031982	0.11062	0.00444481
PIK3CA	PWWP2B	Deletion	0.0256766	0.125602	0.0491989
PIK3CA	TUBGCP2	Deletion	6.64519e-05	0.111309	0.0338745
PIK3CA	EIF4G1	Deletion	7.26665e-06	0.0294307	0.0190581
PIK3CA	EPHB3	Deletion	0.000946869	0.0206656	0.000220654
PIK3CA	MUC4	Deletion	0.0484553	0.0843131	0.0467267
PIK3CA	PIGZ	Deletion	0.00012758	0.0307895	0.0480866
PIK3CA	ERGIC1	Deletion	0.000108703	0.116823	0.023789
PIK3CA	TBC1D9B	Deletion	0.000776077	0.120838	0.00479977
PIK3CA	ARAF	Deletion	0.0174025	0.0547123	0.0202157
PIK3CA	CDK16	Deletion	0.00402532	0.0554094	0.0145618
PIK3CA	HDAC6	Deletion	0.0093882	0.0563799	0.0162677
PIK3CA	MAOA	Deletion	0.00854109	0.0838171	0.0253523
PIK3CA	MID1IP1	Deletion	0.000636684	0.0685779	0.0189096
PIK3CA	UBA1	Deletion	0.00279694	0.0935143	0.0126274
PIK3CA	AAAS	Deletion	0.00824225	0.0881277	0.0436156
PIK3CA	BAZ2A	Deletion	0.0235792	0.0794258	0.0402763
PIK3CA	MLL2	Deletion	0.0212523	0.0854992	0.0178736
PIK3CA	NPFF	Deletion	0.00597471	0.0828198	0.0257178
PIK3CA	RDH5	Deletion	0.0366669	0.0980252	0.023927
PIK3CA	SLC48A1	Deletion	0.00890514	0.0651944	0.0155751
PIK3CA	SMARCC2	Deletion	0.0202682	0.0784381	0.048012
PIK3CA	SPRYD3	Deletion	0.00695183	0.083232	0.0490863
PIK3CA	SUOX	Deletion	0.0173863	0.077479	0.0116979
PIK3CA	VDR	Deletion	0.023736	0.0776921	0.00801604
PIK3CA	IFT122	Deletion	0.000499235	0.0441183	0.0425532
PIK3CA	PFKP	Deletion	0.00010722	0.102931	0.0169331
PIK3CA	SVIL	Deletion	0.00191495	0.1235	0.0370435
PIK3CA	IGHMBP2	Deletion	0.0248624	0.106286	0.0369714
PIK3CA	SH3BP4	Deletion	0.0297831	0.122637	0.000912805
PIK3CA	PTGER4	Deletion	0.00129772	0.0677632	0.0386542
PIK3CA	FAM124B	Deletion	0.0435327	0.128086	0.0300073
PIK3CA	FHL2	Deletion	0.0467365	0.118062	0.0355864
PIK3CA	MYO10	Deletion	0.00797714	0.0222727	0.0432287
DNAH5	ACTR10	Deletion	0.000932592	0.072066	0.00964618
DNAH5	ATMIN	Deletion	5.14476e-06	0.0965365	0.018503
DNAH5	ATP6V1D	Deletion	2.92927e-05	0.0688455	0.00853576
DNAH5	BCL2L13	Deletion	0.000156068	0.0744507	0.0204242
DNAH5	C6orf35	Deletion	0.00738937	0.103115	0.0308761
DNAH5	CHURC1	Deletion	6.25612e-05	0.0694454	0.0407637
DNAH5	COX16	Deletion	0.000318989	0.0772082	0.0202424
DNAH5	EIF2S1	Deletion	3.70842e-05	0.0690269	0.0388912
DNAH5	EXOC5	Deletion	0.00286925	0.0755658	0.026761
DNAH5	FAM179B	Deletion	0.000930673	0.0635159	0.0421001
DNAH5	FBXO7	Deletion	5.62388e-05	0.0756762	0.0394147
DNAH5	FTSJD1	Deletion	2.65886e-06	0.0880348	0.0257935
DNAH5	GTF2H5	Deletion	0.00928065	0.103448	0.0367913
DNAH5	HSCB	Deletion	0.00012223	0.0763242	0.0417717
DNAH5	JKAMP	Deletion	0.000478094	0.0713318	0.0263644
DNAH5	MAP1LC3B	Deletion	3.21676e-05	0.103738	0.00804639
DNAH5	MAX	Deletion	0.000102693	0.0719796	0.00792205
DNAH5	MPP5	Deletion	2.92927e-05	0.0688455	0.0326925
DNAH5	NUDT7	Deletion	5.09193e-06	0.0945129	0.0252396
DNAH5	PEX3	Deletion	0.00682925	0.0930883	0.0189959
DNAH5	PHF10	Deletion	0.00153751	0.0971647	0.0422053
DNAH5	PPP2R5C	Deletion	0.0181613	0.0866896	0.0311177
DNAH5	RNF185	Deletion	0.000125437	0.0742563	0.0404218
DNAH5	SERAC1	Deletion	0.00828656	0.103281	0.0418225
DNAH5	SETD3	Deletion	0.00511648	0.0805201	0.0489082
DNAH5	SLC38A6	Deletion	0.000700758	0.0738465	0.0310948
DNAH5	SNW1	Deletion	0.00142619	0.0788243	0.035694
DNAH5	SNX9	Deletion	0.00511934	0.100633	0.0312458
DNAH5	STX7	Deletion	0.0029481	0.0858795	0.0299113
DNAH5	TERF2IP	Deletion	5.45948e-07	0.0851149	0.014884
DNAH5	TIMM9	Deletion	0.000842861	0.0719504	0.0244634
DNAH5	TMED8	Deletion	0.00156861	0.0789391	0.0438712
DNAH5	TRMT5	Deletion	0.000387318	0.0711139	0.0316486
DNAH5	UBR7	Deletion	0.00121415	0.0744738	0.0425197
FAM135B	GABARAP	Deletion	0.0131832	0.12023	0.032962
FAM135B	PAFAH1B1	Deletion	0.0227398	0.125239	0.0344488
FAM135B	PLSCR3	Deletion	0.0201283	0.124901	0.0379842
FAM135B	UBE2G1	Deletion	0.0324195	0.126284	0.0028117
FAM135B	ZBTB4	Deletion	0.0227398	0.125239	0.0360528
GRIK3	APRT	Deletion	0.0391532	0.0331439	0.00638025
GRIK3	CAMK2D	Deletion	0.0158234	0.0122054	0.0450944
GRIK3	NFATC3	Deletion	0.0391311	0.0236261	0.0415748
GRIK3	NFKB1	Deletion	0.0158234	0.0122054	3.66143e-06
GRIK3	PPA2	Deletion	0.0158234	0.0122054	0.0476418
GRIK3	PSMD7	Deletion	0.0260078	0.0230255	0.0415486
GRIK3	TSPAN5	Deletion	0.0135433	0.0120803	0.0231769
HRNR	ATXN3	Deletion	0.0413957	0.0739469	0.0231372
HRNR	EPC1	Deletion	0.0294719	0.0331457	0.00859433
HRNR	NEAT1	Deletion	0.0330361	0.0291243	0.034398
HRNR	NFATC3	Deletion	0.0466931	0.116534	0.038692
ATM	ALKBH5	Deletion	0.000296661	0.0454594	0.0491908
ATM	ANKS6	Deletion	0.0379496	0.0564697	0.0402608
ATM	CNTROB	Deletion	0.00682699	0.0718804	0.0342606
ATM	SMCR7	Deletion	0.000351966	0.0455914	0.0326357
ATM	TNFSF13	Deletion	0.008469	0.0721762	0.0442409
ATM	TP53	Deletion	0.00548165	0.0715934	0.0360475
ATM	USP22	Deletion	0.00372321	0.0478831	0.00374826
CSMD2	ALG8	Deletion	0.037091	0.0582263	0.00773448
CSMD2	ARCN1	Deletion	4.82594e-05	0.0753731	0.0102249
CSMD2	BUD13	Deletion	2.84065e-05	0.0781874	0.0318284
CSMD2	CCDC82	Deletion	0.000442654	0.070902	0.00480982
CSMD2	CCDC90B	Deletion	0.000310007	0.0502298	0.00152136
CSMD2	CEP57	Deletion	0.000563481	0.0711629	0.0189223
CSMD2	CUL5	Deletion	7.94548e-05	0.0822018	0.0301515
CSMD2	DLAT	Deletion	9.98705e-05	0.0855753	0.0496499
CSMD2	EI24	Deletion	8.06255e-05	0.0790141	0.0086152
CSMD2	FAM118B	Deletion	0.000201366	0.0830212	0.00784562
CSMD2	FDX1	Deletion	6.15905e-05	0.0819926	0.0122591
CSMD2	FDXACB1	Deletion	9.98705e-05	0.0855753	0.0346446
CSMD2	LMBRD1	Deletion	0.028643	0.0676776	0.0189451
CSMD2	MTMR2	Deletion	0.000635025	0.0712956	0.00447882
CSMD2	NDUFC2	Deletion	0.024273	0.053574	0.0109958
CSMD2	PICALM	Deletion	0.000788144	0.0581984	0.00597674
CSMD2	POLD3	Deletion	0.040823	0.058504	0.0324075
CSMD2	PTP4A1	Deletion	0.0468549	0.0481528	0.00123911
CSMD2	PUS3	Deletion	0.000201366	0.0830212	0.0134559
CSMD2	SDHD	Deletion	4.46227e-05	0.0817361	0.0141288
CSMD2	SLC17A5	Deletion	0.0326672	0.0745435	0.00126151
CSMD2	TAF1D	Deletion	0.000853321	0.0716338	0.000913477
CSMD2	TBRG1	Deletion	0.000103922	0.0792304	0.000760118
CSMD2	TMEM126A	Deletion	0.00114089	0.0586496	0.0408187
CSMD2	TMEM126B	Deletion	0.00114089	0.0586496	0.021164
CSMD2	TMEM135	Deletion	0.00122746	0.0621325	0.0335203
CSMD2	TMEM218	Deletion	8.59302e-05	0.0790678	0.0121268
CSMD2	UBE4A	Deletion	2.65185e-05	0.0749117	0.0140009
CSMD2	VAPA	Deletion	0.0352983	0.077952	0.00930253
CSMD2	ZFP91	Deletion	0.0427879	0.0440286	0.000123035
ABCA12	BIN3	Deletion	0.00838018	0.125029	0.0376258
ABCA12	MRPL16	Deletion	0.0127701	0	0.0159623
ABCA12	SNRPN	Deletion	0.013326	0.0465697	0.033428
ABCA12	TNFRSF10A	Deletion	0.00770081	0.124924	0.0381118
MAP2	AASDHPPT	Deletion	0.00801694	0.0442486	0.0446832
MAP2	ACAT1	Deletion	0.0104531	0.0506079	0.00377947
MAP2	B9D1	Deletion	0.00811848	0.111881	0.0138847
MAP2	CCDC134	Deletion	0.00239994	0.0775733	0.00573098
MAP2	CREBZF	Deletion	0.0351251	0.0341068	0.0157123
MAP2	CUL5	Deletion	0.0104531	0.0506079	0.025346
MAP2	CWF19L2	Deletion	0.0130649	0.0509317	0.0430542
MAP2	CYB5D1	Deletion	0.0414139	0.135599	0.0129745
MAP2	DLAT	Deletion	0.00795591	0.0502371	0.0265823
MAP2	DPAGT1	Deletion	0.0408412	0.0588343	0.0354473
MAP2	KLF16	Deletion	0.0353306	0.124665	0.0305172
MAP2	MAP7	Deletion	0.0196704	0.0689416	0.0133084
MAP2	NDUFV2	Deletion	0.00547977	0.0497705	0.00769774
MAP2	PIK3C2A	Deletion	0.0331423	0.0525412	0.0214707
MAP2	PSMG2	Deletion	0.00301512	0.0431122	0.022694
MAP2	PTPN2	Deletion	0.00317078	0.0431645	0.0394486
MAP2	RRAS2	Deletion	0.0270232	0.0521462	0.0219721
MAP2	SDHD	Deletion	0.00832958	0.0502976	0.0340399
MAP2	SMPD2	Deletion	0.0360249	0.0812245	0.033742
MAP2	TAF1D	Deletion	0.0464761	0.0472789	0.0246285
MAP2	TRMU	Deletion	0.00202458	0.0885435	0.0229833
MAP2	UBE4A	Deletion	0.0311361	0.0582836	0.0470821
MAP2	USP28	Deletion	0.018386	0.0573453	0.00107804
MAP2	ZBTB24	Deletion	0.0360249	0.0812245	0.0164361
RYR1	BPHL	Deletion	0.0221667	0.037037	0.0406536
RYR1	C14orf1	Deletion	0.0382771	0.0858586	0.00443239
RYR1	CINP	Deletion	0.00327752	0.0658602	0.0479365
RYR1	COX16	Deletion	0.0227197	0.082208	0.0321364
RYR1	DDX24	Deletion	0.0230148	0.0796466	0.0145556
RYR1	FAM179B	Deletion	0.00502974	0.0554337	0.0465937
RYR1	FBXO34	Deletion	0.0350137	0.0700578	0.00204676
RYR1	GMDS	Deletion	0.03201	0.0443935	0.00988311
RYR1	GNPNAT1	Deletion	0.0236321	0.0637929	0.0404449
RYR1	MUDENG	Deletion	0.0227665	0.0691057	0.00270458
RYR1	NDUFV2	Deletion	0.00657728	0.0614273	0.0413888
RYR1	NEK9	Deletion	0.0321466	0.0854807	0.0250786
RYR1	PPM1A	Deletion	0.0295271	0.0749496	0.0467452
RYR1	PPP2R5C	Deletion	0.00175016	0.0623248	0.000161655
RYR1	PPP2R5E	Deletion	0.0199341	0.0767612	0.0376069
RYR1	PSMG2	Deletion	0.00528377	0.0555097	0.0201507
RYR1	PTGR2	Deletion	0.0202922	0.0819907	0.0477929
RYR1	SETD3	Deletion	0.00534642	0.0692474	0.0238006
RYR1	SGPP1	Deletion	0.0199341	0.0767612	0.0371228
RYR1	SNW1	Deletion	0.046928	0.0863248	0.0303643
RYR1	TIMM9	Deletion	0.0171098	0.0685323	0.0100637
RYR1	TMED10	Deletion	0.0333	0.0855556	0.0168766
RYR1	UBR7	Deletion	0.0170314	0.0764626	0.0119253
RYR1	VTI1B	Deletion	0.0273347	0.0825775	0.000132575
RYR1	WDR20	Deletion	0.00283793	0.0656667	0.0407323
RYR1	WDR25	Deletion	0.00360488	0.065991	0.0226624
RYR1	ZBTB25	Deletion	0.0177194	0.0765366	0.0194313
RYR1	ZDHHC3	Deletion	0.000780762	0.11326	0.0263998
RYR1	ZNF410	Deletion	0.0195356	0.081919	0.0459331
USH2A	C6orf35	Deletion	0.0100958	0.138621	0.0381053
USH2A	CNIH	Deletion	0.010606	0.108982	0.0318077
USH2A	COX16	Deletion	0.00234877	0.116998	0.0123934
USH2A	MYL12B	Deletion	0.00289424	0.0990147	0.0141089
USH2A	NQO2	Deletion	0.00396416	0.0645419	0.0281932
USH2A	PSMG2	Deletion	0.00357707	0.0979906	0.023126
USH2A	SFT2D1	Deletion	0.00426164	0.135656	0.0393526
USH2A	TGIF1	Deletion	0.0018115	0.0981105	0.0450864
ZNF536	C18orf8	Deletion	0.00426198	0.0788969	0.00415772
ZNF536	CEP192	Deletion	2.45229e-05	0.0445784	0.0217385
ZNF536	CEP76	Deletion	2.34011e-06	0.034974	0.0383474
ZNF536	CTR9	Deletion	0.0152274	0.0732866	0.0360045
ZNF536	ESCO1	Deletion	0.000939733	0.0601316	0.0153221
ZNF536	IPO7	Deletion	0.0364542	0.0824115	0.0470172
ZNF536	METTL4	Deletion	3.87686e-05	0.0450987	0.0102752
ZNF536	NAPG	Deletion	1.73266e-05	0.0442024	0.00578544
ZNF536	NDUFV2	Deletion	8.04407e-05	0.0495315	0.0011495
ZNF536	PPP4R1	Deletion	3.71094e-05	0.0485768	0.0154982
ZNF536	PSMD5	Deletion	0.0338631	0.0761352	0.00854841
ZNF536	PSMG2	Deletion	2.6551e-06	0.0350768	0.00128072
ZNF536	PTPN2	Deletion	2.6551e-06	0.0350768	0.019183
ZNF536	RALBP1	Deletion	5.18179e-05	0.0489774	0.0243423
ZNF536	ROCK1	Deletion	0.000323502	0.0549591	0.039837
ZNF536	RRM1	Deletion	0.0242734	0.0808961	0.031397
ZNF536	SEH1L	Deletion	3.08567e-05	0.0448358	0.0172468
ZNF536	TMEM9B	Deletion	0.0415579	0.08294	0.037204
ZNF536	VAPA	Deletion	1.73266e-05	0.0442024	0.00954058
ZNF536	ZNF195	Deletion	0.00880063	0.0747263	0.0357105
TSHZ2	LAMA3	Deletion	0.0443979	0.0649473	0.0343146
TSHZ2	MBTPS1	Deletion	0.0289226	0.0361494	0.0383214
TSHZ2	MLYCD	Deletion	0.0305577	0.036258	0.0130299
TSHZ2	SMPD2	Deletion	0.00716851	0.0340009	0.0259011
TSHZ2	TRAF3IP2	Deletion	0.00859842	0.0342289	0.0463516
PTPRM	AGK	Deletion	0.0301397	0	0.0181584
PTPRM	DDX10	Deletion	0.0277176	0.0327916	0.0355291
PTPRM	DHPS	Deletion	0.00832874	0.0117244	0.0339791
PTPRM	DHX29	Deletion	0.0235838	0.0417963	0.0104651
PTPRM	DLAT	Deletion	0.023675	0.0325815	0.0370087
PTPRM	PPP2R1B	Deletion	0.0246315	0.0326331	0.0275416
PTPRM	SKIV2L2	Deletion	0.0235838	0.0417963	0.0106385
PTPRM	TTC26	Deletion	0.0335057	0	0.0471785
PTPRM	YES1	Deletion	0.0377497	0.0332435	0.0268789
PTPRM	ZNF266	Deletion	0.0024124	0.0111212	0.0186813
PTPRM	ZNF561	Deletion	0.00253763	0.0111416	0.0223892
PTPRM	ZW10	Deletion	0.023675	0.0325815	0.0362806
CHD4	ZNF827	Deletion	0.0415896	0.041514	4.58092e-05
DNAH11	BRD3	Deletion	0.0497399	0.0588384	0.00672986
GRIN2A	DCAF12	Deletion	0.0451576	0.062175	0.0439277
GRIN2A	FAM120A	Deletion	0.0260986	0.0549859	0.0468485
GRIN2A	PPAPDC2	Deletion	0.0478604	0.0889123	0.0202922
PTPRT	TIRAP	Deletion	0.00197964	0.0459448	0.0350494
DCHS2	DDT	Deletion	0.0220756	0.042554	0.00745046
DCHS2	DDTL	Deletion	0.0220756	0.042554	0.0415132
DCHS2	ENDOG	Deletion	0.0146104	0.0473802	0.0282989
DCHS2	MRPL41	Deletion	0.019094	0.0480291	0.0431494
DCHS2	POLR3H	Deletion	0.0325917	0.0605038	0.0316191
DCHS2	RANGAP1	Deletion	0.0486417	0.0617742	0.0386538
DCHS2	TBC1D10A	Deletion	0.0300555	0.0492631	0.00687203
DCHS2	TUBB2C	Deletion	0.0203962	0.0481974	0.0452166
FAM47B	ACTR10	Deletion	0.048985	0.0412786	0.0165936
FAM47B	CCBL2	Deletion	0.0253896	0.0457929	0.000864119
FAM47B	CDC42	Deletion	0.0207437	0.051222	0.0212486
FAM47B	CHMP4A	Deletion	0.038865	0.0344551	0.0334848
FAM47B	CHURC1	Deletion	0.0455801	0.0470903	0.0400843
FAM47B	DAD1	Deletion	0.0449467	0.0348021	0.00596681
FAM47B	DDX20	Deletion	0.0297908	0.0576143	0.00797648
FAM47B	DENND2D	Deletion	0.032431	0.0577923	0.0479466
FAM47B	DNTTIP2	Deletion	0.00836691	0.037933	0.020891
FAM47B	DRAM2	Deletion	0.0338272	0.0578826	0.0024287
FAM47B	EAPP	Deletion	0.00993183	0.0183294	0.0261022
FAM47B	FAM69A	Deletion	0.00312593	0.0305286	0.023728
FAM47B	FNTB	Deletion	0.0455801	0.0470903	0.0290799
FAM47B	GDAP2	Deletion	0.0180707	0.0509709	0.0398504
FAM47B	GMPR2	Deletion	0.038865	0.0344551	0.0166168
FAM47B	GTF2B	Deletion	0.0108627	0.0383168	0.0116957
FAM47B	HDAC1	Deletion	0.000769087	0.016119	0.0209826
FAM47B	JKAMP	Deletion	0.0338694	0.0404009	0.00504763
FAM47B	LZIC	Deletion	0.0324254	0.0521153	0.020785
FAM47B	NMNAT1	Deletion	0.0324254	0.0521153	0.0433221
FAM47B	PAFAH1B2	Deletion	0.0199288	0.0393321	0.0457728
FAM47B	PPP1R8	Deletion	0.00207541	0.0301127	0.0485548
FAM47B	PSMA3	Deletion	0.048985	0.0412786	0.045518
FAM47B	RALGAPA1	Deletion	0.00934507	0.0182557	0.0072864
FAM47B	RAP1A	Deletion	0.0285437	0.0575265	0.0416559
FAM47B	SCFD1	Deletion	0.0208533	0.0265631	0.00700066
FAM47B	SH3GLB1	Deletion	0.0108627	0.0383168	0.000828995
FAM47B	SNX6	Deletion	0.00879145	0.0181833	0.0271047
FAM47B	TIMM9	Deletion	0.0447297	0.0410504	0.0116492
FAM47B	TINF2	Deletion	0.038865	0.0344551	0.00487655
FAM47B	TOX4	Deletion	0.0471563	0.0349214	0.0382157
FAM47B	WARS2	Deletion	0.00748011	0.0437604	0.012491
FAM47B	WDR3	Deletion	0.0189248	0.0510538	0.000284347
FAM47B	ZMYM4	Deletion	0.00802281	0.0251265	0.0310137
FAM47B	ZZZ3	Deletion	0.00494231	0.0310454	0.00741516
LIFR	COX7A2	Deletion	0.0442329	0.0254282	0.0429899
LIFR	TRUB2	Deletion	0.0494324	0.0255892	0.0497511
LIFR	ZMYND19	Deletion	0.0494324	0.0255892	0.0195079
PLXNA4	ABHD5	Deletion	0.0355524	0.100866	0.0415982
PLXNA4	ARL6IP5	Deletion	0.0100926	0.0889997	0.0335286
PLXNA4	JKAMP	Deletion	0.0355486	0.0552414	0.0182678
PLXNA4	METTL4	Deletion	0.0311285	0.0694411	0.018948
PLXNA4	MPPE1	Deletion	0.0127463	0.0621365	0.0338537
PLXNA4	NAA35	Deletion	0.033141	0.0696453	0.00662139
PLXNA4	NAPG	Deletion	0.0185534	0.067897	0.0124896
PLXNA4	NDUFV2	Deletion	0.0211723	0.0682688	0.000120554
PLXNA4	OSBPL1A	Deletion	0.0227315	0.0866122	0.0305738
PLXNA4	PGRMC2	Deletion	0.0146397	0.0417328	0.0130355
PLXNA4	PSMG2	Deletion	0.0118753	0.0619596	0.0198165
PLXNA4	TRMT5	Deletion	0.0380402	0.0554825	0.011277
PLXNA4	UBR7	Deletion	0.047376	0.0613252	0.0184067
PLXNA4	VAPA	Deletion	0.0198239	0.0680818	0.0115327
PLXNA4	ZNF18	Deletion	0.0384664	0.121992	0.047927
PLXNA4	ZSWIM7	Deletion	0.0380983	0.117836	0.0297182
ATP10A	DUS3L	Deletion	0.0159202	0.0454577	0.0184326
AHNAK2	ALKBH1	Deletion	0.000136479	0.0584888	0.0210157
AHNAK2	ANGEL1	Deletion	0.000128356	0.0584328	0.00383762
AHNAK2	ATG2B	Deletion	0.00252071	0.0694887	0.0024909
AHNAK2	ATP6V1D	Deletion	0.00128626	0.0686137	0.0188215
AHNAK2	ATXN3	Deletion	0.000540939	0.0624773	0.00628186
AHNAK2	BAG5	Deletion	0.0144661	0.0773051	0.011248
AHNAK2	BPHL	Deletion	0.025693	0.0410509	0.0188437
AHNAK2	CMIP	Deletion	0.0024926	0.0940094	0.0443575
AHNAK2	COX16	Deletion	0.000985431	0.0682924	0.00267223
AHNAK2	CPSF2	Deletion	0.000540939	0.0624773	0.0187673
AHNAK2	DCAF5	Deletion	0.000512689	0.0649989	0.00145547
AHNAK2	DDX24	Deletion	0.000995732	0.0657525	0.00792842
AHNAK2	EIF2S1	Deletion	0.00142922	0.0687445	0.0352471
AHNAK2	EXOC5	Deletion	0.0157765	0.0700003	0.00635063
AHNAK2	FAM179B	Deletion	0.0411453	0.0721983	0.019974
AHNAK2	FKBP3	Deletion	0.0275862	0.0686934	0.0108581
AHNAK2	GNPNAT1	Deletion	0.00908682	0.0612386	0.0372487
AHNAK2	HSP90AA1	Deletion	0.0192425	0.0803176	0.0293092
AHNAK2	KLC1	Deletion	0.0132791	0.0771435	0.0207381
AHNAK2	MAPK1IP1L	Deletion	0.00930107	0.0638815	0.00896929
AHNAK2	MNAT1	Deletion	0.00518166	0.0680138	0.0188992
AHNAK2	MTA1	Deletion	0.0144661	0.0773051	0.0448883
AHNAK2	MTHFSD	Deletion	0.0106077	0.10316	0.0180995
AHNAK2	NAA30	Deletion	0.0231789	0.0733149	0.0130645
AHNAK2	NFATC3	Deletion	0.00931106	0.0934829	0.00480581
AHNAK2	PCNX	Deletion	0.000838179	0.0681034	0.0326071
AHNAK2	PPM1A	Deletion	0.00570935	0.0681689	0.00482319
AHNAK2	PPP2R5C	Deletion	0.00742692	0.073637	0.00341093
AHNAK2	PPP2R5E	Deletion	0.00340471	0.0699131	0.0102704
AHNAK2	PSEN1	Deletion	0.000933831	0.0682291	0.0100957
AHNAK2	PTGR2	Deletion	0.000838179	0.0681034	0.00875675
AHNAK2	RCOR1	Deletion	0.0200416	0.0804001	0.000564554
AHNAK2	SETD3	Deletion	0.00293188	0.0696992	0.0136734
AHNAK2	SNW1	Deletion	0.000128356	0.0584328	0.000690672
AHNAK2	STYX	Deletion	0.00908682	0.0612386	0.0264304
AHNAK2	TIMM9	Deletion	0.0110208	0.0693065	0.012584
AHNAK2	TMED8	Deletion	0.000145095	0.0585451	0.030229
AHNAK2	TRMT5	Deletion	0.00290388	0.0645811	0.0406734
AHNAK2	UBR7	Deletion	0.00137521	0.0661472	0.00954086
AHNAK2	VTI1B	Deletion	0.00258421	0.0720443	0.0419335
AHNAK2	ZC3H14	Deletion	0.00110963	0.0658827	0.00146487
AHNAK2	ZFYVE26	Deletion	0.00211345	0.0717738	0.017834
DNAH10	MARK3	Deletion	0.0279937	0.072989	0.0269135
DNAH10	MIB1	Deletion	0.0114499	0.0514706	0.026045
DNAH10	OSBPL1A	Deletion	0.0131066	0.0637055	0.0310253
DNAH10	RALBP1	Deletion	0.00449617	0.045656	0.0427814
DNAH10	ROCK1	Deletion	0.00606553	0.0461438	0.0334706
ABCA13	MMP15	Deletion	0.0109638	0.0904022	0.0165581
PCDHGA2	CDK7	Deletion	0.0225441	0.032994	0.0301629
SPTA1	CMIP	Deletion	6.02692e-05	0.121958	0.0406178
SPTA1	GRAMD4	Deletion	0.00149801	0.111949	0.0308053
SPTA1	WRNIP1	Deletion	0.000577628	0.036673	0.031853
ZFHX4	GRAMD4	Deletion	2.80609e-08	0.120591	0.0411815
ZFHX4	MICAL1	Deletion	0.0106154	0.135037	0.00600178
ZFHX4	MMP15	Deletion	2.43182e-10	0.109587	0.0335709
ZFHX4	TST	Deletion	1.45242e-09	0.0936828	0.0166619
RYR3	KLHDC4	Deletion	0.0412354	0.135601	0.0384817
RYR3	VDAC3	Deletion	0.00970794	0.079239	0.0165198
TCF7L2	CCDC94	Deletion	0.0436312	0	0.0186422
TCF7L2	DPP9	Deletion	0.0464131	0	0.043747
TCF7L2	SH3GL1	Deletion	0.0464131	0	0.0380289
TLL1	EIF4G3	Deletion	0.0353265	0.0354391	0.0428038
TLL1	EVI5	Deletion	0.0129826	0.0131313	0.0162608
TLL1	ICMT	Deletion	0.0222345	0.0246753	0.0174847
TLL1	POLDIP3	Deletion	0.0499349	0.0455702	0.0406548
GRIA4	REXO2	Deletion	0.017212	0.0382193	0.0117534
RP1	NCOR1	Deletion	0.0496467	0.109232	0.0322159
RP1	PACSIN2	Deletion	0.00671738	0.0462729	0.0380573
CSMD3	CTU1	Deletion	5.49874e-06	0.118697	0.0154084
CSMD3	DHX34	Deletion	1.47335e-05	0.084827	0.0450139
CSMD3	FTL	Deletion	9.93207e-09	0.128322	0.0261168
CSMD3	GLTSCR2	Deletion	4.04509e-07	0.12056	0.00650256
CSMD3	LENG1	Deletion	1.83182e-05	0.120759	0.00601306
CSMD3	RPL13A	Deletion	1.7683e-06	0.126174	0.0136997
CSMD3	RPL18	Deletion	9.34552e-07	0.123501	0.00715108
CSMD3	RPL28	Deletion	4.27024e-05	0.129888	0.028569
CSMD3	RPS11	Deletion	1.7683e-06	0.126174	0.0492026
CSMD3	RPS9	Deletion	1.49159e-05	0.0601557	0.0195206
CSMD3	ZNF134	Deletion	0.000105218	0.137498	0.0294036
CSMD3	ZNF160	Deletion	1.70357e-05	0.126587	0.021728
CSMD3	ZNF17	Deletion	0.000440554	0.13981	0.0451736
CSMD3	ZNF256	Deletion	8.65598e-06	0.101597	0.0350273
CSMD3	ZNF28	Deletion	8.22195e-05	0.114545	0.0320181
CSMD3	ZNF350	Deletion	2.81537e-06	0.0798376	0.0268858
CSMD3	ZNF416	Deletion	0.000195574	0.134934	0.0113262
CSMD3	ZNF419	Deletion	0.000120056	0.0993827	0.00445675
CSMD3	ZNF470	Deletion	0.000281872	0.0645022	0.00261949
CSMD3	ZNF480	Deletion	2.77723e-05	0.124751	0.0193808
CSMD3	ZNF524	Deletion	6.46391e-05	0.126373	0.00924305
CSMD3	ZNF550	Deletion	6.13921e-05	0.134583	0.00240927
CSMD3	ZNF551	Deletion	0.000105218	0.137498	0.00597484
CSMD3	ZNF579	Deletion	6.42134e-05	0.132471	0.0315835
CSMD3	ZNF581	Deletion	6.46391e-05	0.126373	0.0237956
CSMD3	ZNF600	Deletion	1.72132e-05	0.12471	0.0025072
CSMD3	ZNF613	Deletion	2.81537e-06	0.0798376	0.0393242
CSMD3	ZNF614	Deletion	3.58187e-06	0.0779014	0.0484122
CSMD3	ZNF615	Deletion	2.81537e-06	0.0798376	0.0470941
CSMD3	ZNF749	Deletion	0.000440554	0.13981	0.000164725
CSMD3	ZNF761	Deletion	9.5995e-06	0.0829333	0.0397783
CSMD3	ZNF765	Deletion	1.4602e-05	0.126312	0.0322076
CSMD3	ZNF808	Deletion	4.86036e-06	0.122545	0.0229887
CSMD3	ZNF845	Deletion	2.81059e-05	0.123165	0.0131587
CSMD3	PRAME	Deletion	0.00037522	0.0914095	0.0202995
CSMD3	MTA1	Deletion	0.0018933	0.128091	0.026347
CSMD3	SNHG10	Deletion	0.0034052	0.0843217	0.0326567
CSMD3	IRF2BP1	Deletion	1.63126e-07	0.0784317	0.0467907
CSMD3	SNRPD2	Deletion	6.79072e-08	0.0744015	0.0194425
CSMD3	TKT	Deletion	7.17288e-06	0.131271	0.00669769
CSMD3	NIT2	Deletion	0.000184917	0.0787037	0.00110838
CSMD3	CDAN1	Deletion	0.00110421	0.0929532	0.0363089
CSMD3	DAPK2	Deletion	2.55237e-05	0.0639621	0.00715767
CSMD3	NDNL2	Deletion	0.0497262	0.0901805	0.0220886
CSMD3	PARP16	Deletion	0.0323001	0.123022	0.00139741
CSMD3	ABT1	Deletion	0.00624212	0.0734414	0.00611397
CSMD3	PRICKLE4	Deletion	0.0303113	0.0919482	0.0352998
CSMD3	SNRPC	Deletion	0.0401768	0.0885129	0.0438678
CSMD3	ZNF391	Deletion	0.00281817	0.0706303	0.00809924
CSMD3	ASF1A	Deletion	0.00037961	0.0673578	0.036616
CSMD3	HDDC2	Deletion	0.0264073	0.139755	0.0194565
CSMD3	DDX24	Deletion	2.82354e-05	0.111739	0.00598067
CSMD3	MOAP1	Deletion	0.000111324	0.0892403	0.0155344
CSMD3	GRAMD1A	Deletion	3.28539e-05	0.0806673	0.046705
CSMD3	NUDT19	Deletion	0.000422782	0.0921534	0.0407731
CSMD3	PDCD5	Deletion	0.000591617	0.093196	0.0411759
CSMD3	UBA2	Deletion	8.62597e-05	0.0854125	0.0136522
CSMD3	ZNF181	Deletion	0.000124092	0.0863442	0.0493037
CSMD3	ZNF507	Deletion	0.00111123	0.0975483	0.044477
CSMD3	EID2	Deletion	2.11421e-05	0.0955847	0.0333735
CSMD3	FAM98C	Deletion	5.01757e-05	0.0623746	0.00310788
CSMD3	RPS16	Deletion	1.01435e-05	0.0598608	0.0262814
CSMD3	TIMM50	Deletion	2.5282e-05	0.0959656	0.0475796
CSMD3	ZFP30	Deletion	1.07011e-05	0.0433402	0.00407136
CSMD3	ZNF146	Deletion	0.000125582	0.0910417	0.0467094
CSMD3	ZNF566	Deletion	9.46891e-06	0.0804429	0.0173199
CSMD3	ZNF780B	Deletion	3.05466e-07	0.0852327	0.00484578
CSMD3	CCNB1IP1	Deletion	4.87694e-06	0.085082	0.00768839
CSMD3	MRPL52	Deletion	2.41693e-06	0.0885281	0.0298882
CSMD3	NGDN	Deletion	1.31665e-07	0.0797915	0.0065438
CSMD3	OXA1L	Deletion	7.17971e-07	0.0924753	0.0230793
CSMD3	RPS29	Deletion	8.44911e-05	0.0818058	0.0182544
CSMD3	SUPT16H	Deletion	5.79714e-05	0.0957335	0.0402864
CSMD3	TIMM9	Deletion	7.58441e-08	0.0968806	0.00858538
CSMD3	AHSA1	Deletion	2.56404e-06	0.105431	0.0350707
CSMD3	ANGEL1	Deletion	7.7079e-06	0.109824	0.00999768
CSMD3	DCAF4	Deletion	1.03596e-07	0.102162	0.0198891
CSMD3	GPX2	Deletion	2.03316e-06	0.104533	0.000412724
CSMD3	MAX	Deletion	1.08432e-07	0.103232	0.0368543
CSMD3	PGF	Deletion	0.000165611	0.121078	0.0260006
CSMD3	PIGH	Deletion	4.20158e-07	0.10617	0.0171501
CSMD3	ZNF263	Deletion	0.0285831	0.130643	0.00883766
CSMD3	AARSD1	Deletion	1.73609e-05	0.129208	0.0483537
CSMD3	AKAP1	Deletion	5.8314e-05	0.0900017	0.00604514
CSMD3	BECN1	Deletion	0.0026468	0.125182	0.00295478
CSMD3	KAT2A	Deletion	0.0026468	0.125182	0.0461451
CSMD3	LIG3	Deletion	0.000170867	0.113897	0.0215253
CSMD3	NBR1	Deletion	3.69182e-06	0.11552	0.041344
CSMD3	NME2	Deletion	0.000305843	0.0812543	0.0137581
CSMD3	NT5C3L	Deletion	0.00505071	0.13019	0.018894
CSMD3	RNF43	Deletion	0.000125098	0.0919975	0.000243496
CSMD3	SMARCD2	Deletion	0.0200711	0.0989682	0.0286317
CSMD3	STAT5B	Deletion	0.00219103	0.124759	0.0333123
CSMD3	TEX2	Deletion	0.0115548	0.0882101	0.0423784
CSMD3	ZNF830	Deletion	0.000190571	0.114084	0.00477009
CSMD3	SNORD1C	Deletion	0.0350809	0.0967096	0.0104617
CSMD3	USP36	Deletion	0.00753175	0.079954	0.0360616
CSMD3	BLOC1S3	Deletion	1.59356e-07	0.0752448	0.0330592
CSMD3	CCDC97	Deletion	4.55751e-06	0.108355	0.0376408
CSMD3	CD3EAP	Deletion	1.00691e-08	0.104489	0.0178011
CSMD3	ERCC1	Deletion	2.83745e-08	0.104545	0.0367999
CSMD3	ERF	Deletion	1.20002e-06	0.100884	0.0301315
CSMD3	EXOSC5	Deletion	4.8003e-06	0.0792451	0.00165374
CSMD3	GEMIN7	Deletion	1.35461e-07	0.104732	0.00902183
CSMD3	PVR	Deletion	1.12138e-07	0.102599	0.00528951
CSMD3	RPS19	Deletion	8.18583e-07	0.073807	0.000673168
CSMD3	TMEM145	Deletion	0.00370265	0.125874	0.0462679
CSMD3	ZNF224	Deletion	6.21008e-08	0.0999096	0.0376024
CSMD3	ZNF227	Deletion	5.09318e-08	0.0996503	0.0146703
CSMD3	ZNF296	Deletion	3.4638e-07	0.0778986	0.00523604
CSMD3	ZNF526	Deletion	1.20002e-06	0.100884	0.0142825
CSMD3	ZNF574	Deletion	1.98231e-07	0.104175	0.0299457
CSMD3	FAH	Deletion	0.0243973	0.125231	0.0252283
CSMD3	RPLP1	Deletion	0.0178256	0.06289	0.0468487
CSMD3	ST6GAL1	Deletion	0.0257813	0	0.0170733
CSMD3	CPNE3	Deletion	0.0295967	0.0655303	0.0456595
CSMD3	LRP12	Deletion	0.0452419	0.0627758	0.0465442
CSMD3	BCL7C	Deletion	0.00526033	0.0989465	0.0205675
CSMD3	FAM101A	Deletion	5.64355e-06	0.0563962	0.0135211
CSMD3	FBXO21	Deletion	0.000605871	0.0683693	0.0356975
CSMD3	GATC	Deletion	0.00012676	0.0846676	0.0171046
CSMD3	CHCHD6	Deletion	0.00259739	0.0691282	0.0457922
CSMD3	FAIM	Deletion	0.020817	0.067619	0.0457587
CSMD3	EIF2AK1	Deletion	0.0287051	0.100866	0.0139849
CSMD3	ICA1	Deletion	0.00566842	0.114868	0.0489286
CSMD3	MIOS	Deletion	0.00171922	0.10129	0.0404735
CSMD3	PMS2CL	Deletion	0.00259152	0.104958	0.0165166
CSMD3	RNF216	Deletion	0.00104459	0.101684	0.0207682
CSMD3	RNF216L	Deletion	0.00247761	0.106856	0.0472406
CSMD3	GDI1	Deletion	0.0274326	0.0325658	0.0416701
CSMD3	MTCP1	Deletion	0.0101422	0.0174107	0.0321967
CSMD3	MTMR1	Deletion	0.0201515	0.03125	0.00503838
CSMD3	RPL10	Deletion	0.0274326	0.0325658	0.00400758
CSMD3	TMEM187	Deletion	0.0413195	0.0269747	0.0105216
CSMD3	TMLHE	Deletion	0.00348449	0.0153201	0.00892175
CSMD3	VBP1	Deletion	0.0101422	0.0174107	0.0130675
CSMD3	BZW2	Deletion	0.0138023	0.105281	0.0228784
CSMD3	DDX18	Deletion	0.0184702	0.0409587	0.0139763
CSMD3	AMMECR1L	Deletion	0.00522173	0.044433	0.0261504
CSMD3	ERCC3	Deletion	0.00346821	0.0475082	0.0124803
CSMD3	POLR2D	Deletion	0.00522173	0.044433	0.0103689
CSMD3	WDR33	Deletion	0.00522173	0.044433	0.000159372
CSMD3	NOX1	Deletion	0.0231547	0	0.00565162
CSMD3	FMR1	Deletion	0.0318242	0.0154509	0.0449653
CSMD3	CXorf40A	Deletion	0.0235275	0.031891	0.0243692
CSMD3	CCDC115	Deletion	0.0218395	0.0692782	0.00298588
CSMD3	SMPD4	Deletion	0.0218395	0.0692782	0.0113243
CSMD3	ZXDA	Amplification	0.0140621	0.123529	0.023434
CACNA1E	ADAT1	Deletion	0.00502554	0.0994852	0.013258
CACNA1E	AP1G1	Deletion	0.0013665	0.0887139	0.00013543
CACNA1E	ATMIN	Deletion	0.00356943	0.102099	0.0152574
CACNA1E	ESCO1	Deletion	0.0110498	0.0563332	0.042269
CACNA1E	FBXL5	Deletion	0.0494686	0.069473	0.000506669
CACNA1E	MAP1LC3B	Deletion	0.0207322	0.116631	0.0057152
CACNA1E	MBTPS1	Deletion	0.00151043	0.098066	0.0433579
CACNA1E	NAPG	Deletion	0.0312111	0.0715384	0.0348003
CACNA1E	NDUFV2	Deletion	0.0495356	0.0758194	0.0163628
CACNA1E	PSMG2	Deletion	0.0407846	0.0689753	0.0244595
CACNA1E	TMEM9B	Deletion	0.0454847	0.0660292	0.00477927
CACNA1E	ZDHHC7	Deletion	0.00251168	0.101684	0.0336059
SCN1A	C8orf41	Deletion	0.0387756	0.123201	0.0428798
SCN1A	CEP78	Deletion	0.027538	0.0559949	0.00983249
SCN1A	DCTN6	Deletion	0.0429781	0.13396	0.014235
SCN1A	FANCC	Deletion	0.0203043	0.0491835	0.035331
SCN1A	INVS	Deletion	0.0300763	0.0501111	0.0495097
SCN1A	RBPMS	Deletion	0.0464628	0.134133	0.0131358
SCN1A	SPIN1	Deletion	0.0254616	0.049703	0.00682338
SCN1A	UBQLN1	Deletion	0.00547935	0.0404757	0.0201489
FAT3	LDHD	Deletion	4.69552e-06	0.104762	0.0263923
FAT3	TRIOBP	Deletion	0.00398257	0.107634	0.0451875
LRP2	PSMG4	Deletion	0.0308988	0.0490547	0.027115
Cohesin	EIF3L	Deletion	0.00199204	0.0766112	0.032815
Cohesin	H1F0	Deletion	0.00404684	0.0857838	0.00156219
Cohesin	MYH9	Deletion	0.000510863	0.0702596	0.0362101
Cohesin	TRIOBP	Deletion	0.00349323	0.0801528	0.000198714
Cohesin	CCDC106	Deletion	0.00966336	0.0226599	0.0233188
Cohesin	CABIN1	Deletion	0.008565	0.0751471	0.010732
Cohesin	PI4KA	Deletion	0.0124484	0.0683499	0.00126255
Cohesin	PPIL2	Deletion	0.00238597	0.0526696	0.0287205
Cohesin	RAB36	Deletion	0.025531	0.0780167	0.0390871
Cohesin	TFIP11	Deletion	0.000540429	0.0663997	0.00356688
Cohesin	ELAVL1	Deletion	0.00900344	0.0552946	0.0263913
Cohesin	FEM1A	Deletion	0.00364942	0.0768698	0.000940495
Cohesin	HNRNPM	Deletion	0.0422046	0.0484273	0.0115027
Cohesin	LMNB2	Deletion	0.00175741	0.0655973	0.034421
Cohesin	SAFB	Deletion	0.00825901	0.0778051	0.00132702
Cohesin	SAFB2	Deletion	0.00795396	0.0777584	0.0127061
Cohesin	SLC44A2	Deletion	0.0476314	0.0313978	0.00931455
Cohesin	SMARCA4	Deletion	0.0426107	0.0294601	0.0179556
Cohesin	ZNF490	Deletion	0.027832	0.0301392	0.0218353
Cohesin	ZNF562	Deletion	0.0479131	0.0476606	0.00501783
Cohesin	ZNF844	Deletion	0.019709	0.0252234	0.0168407
Cohesin	PPAP2C	Deletion	0.00146709	0.0886352	0.0276699
Cohesin	NXT2	Deletion	0.0235935	0	0.0267964
Cohesin	CUL4B	Deletion	0.0377126	0	0.0267069
Cohesin	DDI2	Deletion	0.0372171	0.0654334	0.0058388
Cohesin	KLHL21	Deletion	0.0313784	0.0605603	0.0483065
Cohesin	AADAT	Deletion	0.0451597	0.102445	0.0228617
Cohesin	CCDC86	Deletion	0.0409384	0.0318937	0.0132132
Cohesin	DAGLA	Deletion	0.0203076	0.0234944	0.0490543
Cohesin	PRDX5	Deletion	0.0431611	0.0295787	0.0087452
Cohesin	TMEM109	Deletion	0.0409384	0.0318937	0.00723198
Cohesin	ZDHHC5	Deletion	0.0387791	0.0352055	0.0305242
Cohesin	CHORDC1	Deletion	0.0288628	0.0719645	0.0369455
Cohesin	DPAGT1	Deletion	0.00610629	0.074747	0.0135457
Cohesin	EI24	Deletion	0.00452868	0.0872275	0.0145891
Cohesin	FAM118B	Deletion	0.0112551	0.0814721	0.0448897
Cohesin	FZD4	Deletion	0.00404031	0.0552741	0.0218057
Cohesin	RNF214	Deletion	0.0112963	0.0948008	0.0344637
Cohesin	SIK3	Deletion	0.0129568	0.0798873	0.01416
Cohesin	USP28	Deletion	0.00992306	0.0842877	0.0476066
Cohesin	ZNF259	Deletion	0.00953819	0.0945836	0.0160172
Cohesin	TDRD3	Deletion	0.0449011	0.0952818	0.0465731
Cohesin	AQR	Deletion	0.0243835	0.0894734	0.00163061
Cohesin	LRRC57	Deletion	0.0142806	0.0709328	0.00282338
Cohesin	TMEM87A	Deletion	0.0435625	0.0967089	0.00911683
Cohesin	TPM1	Deletion	0.00522454	0.0506789	0.0178376
Cohesin	CASP8AP2	Deletion	0.049096	0.088806	0.00011507
Cohesin	LMBRD1	Deletion	0.0182081	0.0594344	0.00178875
Cohesin	MDN1	Deletion	0.0454294	0.0886683	0.0276775
Cohesin	MYO6	Deletion	0.0275496	0.0720233	0.0295779
Cohesin	NDUFAF4	Deletion	0.0230985	0.0877892	0.0434467
Cohesin	SH3BGRL2	Deletion	0.01958	0.051401	0.0287784
Cohesin	SYNCRIP	Deletion	0.0410496	0.0834041	0.0361678
Cohesin	CTSL2	Deletion	0.0332072	0.124566	0.0219807
Cohesin	ETS1	Deletion	0.012256	0.0978836	0.0402546
Cohesin	PRDM10	Deletion	0.0264987	0.101716	0.0282278
Cohesin	ST14	Deletion	0.0482718	0.0850825	0.00371089
Cohesin	PCDH18	Deletion	3.3267e-05	0.039929	0.0246186
Cohesin	BRPF3	Deletion	0.0281332	0.0159402	0.00200719
Cohesin	C6orf64	Deletion	0.041469	0.0215822	0.0157361
Cohesin	KCTD20	Deletion	0.0281332	0.0159402	0.038074
Cohesin	SRPK1	Deletion	0.0429703	0.0223305	0.0342286
Cohesin	FBXO30	Deletion	0.0477843	0.0919596	0.0264133
Cohesin	LATS1	Deletion	0.0275564	0.0938021	0.0128173
Cohesin	MLLT4	Deletion	0.0350959	0.100692	0.0357921
Cohesin	SFT2D1	Deletion	0.0441308	0.101061	0.00587164
Cohesin	AKAP11	Deletion	0.037984	0.11253	0.0125776
Cohesin	ELF1	Deletion	0.0351509	0.11241	0.00387546
Cohesin	FAM48A	Deletion	0.0219915	0.102785	0.0223853
Cohesin	FOXO1	Deletion	0.0400235	0.110251	0.0358867
Cohesin	MPHOSPH8	Deletion	0.023341	0.0913262	0.0133407
Cohesin	MRPS31	Deletion	0.027938	0.109096	0.0151164
Cohesin	N4BP2L2	Deletion	0.0358166	0.0978186	0.0148173
Cohesin	NAA16	Deletion	0.0324992	0.112292	0.0386256
Cohesin	NHLRC3	Deletion	0.00946384	0.0986964	0.00953949
Cohesin	PAN3	Deletion	0.00527905	0.0828236	0.0175141
Cohesin	PARP4	Deletion	0.0072693	0.089302	0.0057754
Cohesin	RNF6	Deletion	0.0207325	0.0936842	0.0348959
Cohesin	SPATA13	Deletion	0.0150043	0.0924523	0.0347326
Cohesin	UFM1	Deletion	0.00594361	0.0951492	0.0435957
Cohesin	WBP4	Deletion	0.0351509	0.11241	0.0166573
Cohesin	XPO4	Deletion	0.0099101	0.0872485	0.0426962
Cohesin	ZDHHC20	Deletion	0.0197349	0.1019	0.0435209
Cohesin	ZMYM2	Deletion	0.016514	0.0908444	0.00193238
Cohesin	VPS36	Deletion	0.0453236	0.103999	0.0295437
Cohesin	EWSR1	Deletion	0.000326998	0.0728129	0.0131857
Cohesin	NF2	Deletion	0.00033052	0.0629557	0.0373672
Cohesin	RNF185	Deletion	8.08096e-05	0.0558002	0.0273212
Cohesin	SF3A1	Deletion	0.00263212	0.0603318	0.00834048
Cohesin	DRG1	Deletion	5.54635e-05	0.0555766	0.0456074
Cohesin	EP300	Deletion	1.67559e-05	0.054147	0.014627
Cohesin	GRAMD4	Deletion	2.25282e-05	0.0864464	0.00314429
Cohesin	GTPBP1	Deletion	0.000498568	0.0669165	0.0379843
Cohesin	JOSD1	Deletion	0.000519025	0.0669456	0.0440862
Cohesin	L3MBTL2	Deletion	0.000124611	0.0684371	0.00176164
Cohesin	LDOC1L	Deletion	0.0355287	0.101522	0.0422241
Cohesin	MCM5	Deletion	0.0024842	0.0619616	0.0226219
Cohesin	NAGA	Deletion	5.70148e-05	0.0804035	2.20117e-08
Cohesin	POLDIP3	Deletion	0.000439377	0.0783841	0.0078353
Cohesin	PPARA	Deletion	0.000451071	0.0843956	0.0423605
Cohesin	SGSM3	Deletion	0.00163581	0.0794378	0.0208564
Cohesin	SMCR7L	Deletion	0.000653305	0.0726442	0.0425488
Cohesin	SREBF2	Deletion	0.000604278	0.0786214	0.00292569
Cohesin	ST13	Deletion	0.000253886	0.0719519	0.0483033
Cohesin	SUN2	Deletion	0.00137862	0.0766817	0.0294039
Cohesin	TBC1D22A	Deletion	0.000500091	0.0874501	0.0156332
Cohesin	TCF20	Deletion	0.000628583	0.0786515	0.0279135
Cohesin	TTLL1	Deletion	0.00130258	0.0896869	0.0210353
Cohesin	ZC3H7B	Deletion	0.000142122	0.0685208	0.0227562
Cohesin	CTAGE5	Deletion	0.0211606	0.0595467	0.0154716
Cohesin	RALGAPA1	Deletion	0.0161226	0.0535359	0.0419446
Cohesin	HIGD1B	Deletion	0.0073367	0.0848318	0.0297376
Cohesin	PLEKHM1	Deletion	0.00686162	0.0652499	0.0442241
Cohesin	UBTF	Deletion	0.00345178	0.0764998	0.000600421
Cohesin	PIK3IP1	Deletion	2.34824e-05	0.0604138	0.0112319
Cohesin	CHTF8	Deletion	0.00256517	0.0981818	0.0125543
Cohesin	CIRH1A	Deletion	0.0117523	0.108642	0.0109975
Cohesin	CNOT1	Deletion	0.0173202	0.108403	0.0499665
Cohesin	COG8	Deletion	0.00795012	0.105047	0.0408296
Cohesin	DDX19A	Deletion	0.000594727	0.0905462	0.0148474
Cohesin	DDX28	Deletion	0.00157588	0.1028	0.00430381
Cohesin	E2F4	Deletion	0.0209868	0.112485	0.0381862
Cohesin	EDC4	Deletion	0.00259547	0.106939	0.0129853
Cohesin	ESRP2	Deletion	0.00488128	0.111216	0.0298021
Cohesin	GINS3	Deletion	0.026672	0.127108	0.0276765
Cohesin	GLG1	Deletion	0.00181042	0.100267	0.0446394
Cohesin	GPT2	Deletion	0.0117697	0.0838394	0.00355272
Cohesin	MON1B	Deletion	0.00136311	0.102966	0.0265242
Cohesin	NOB1	Deletion	0.00276967	0.0976585	0.0202411
Cohesin	NUP93	Deletion	0.00241944	0.0915199	0.0385047
Cohesin	PRMT7	Deletion	0.0028245	0.100654	0.000149369
Cohesin	PSKH1	Deletion	0.00259547	0.106939	0.0272921
Cohesin	RANBP10	Deletion	0.00457649	0.111157	0.0478773
Cohesin	SMPD3	Deletion	0.0122598	0.0848894	0.033033
Cohesin	VAC14	Deletion	0.000650499	0.0935724	0.0254317
Cohesin	WWP2	Deletion	0.0023443	0.0975156	0.0292766
Cohesin	ZDHHC7	Deletion	0.0109764	0.119425	0.0223942
Cohesin	RCC1	Deletion	0.0419904	0.0710364	0.0167017
Cohesin	CAPN5	Deletion	0.0318307	0.0349603	0.0310835
Cohesin	INTS4	Deletion	0.0318192	0.0424706	0.0180488
Cohesin	KCTD14	Deletion	0.00941671	0.0340185	0.0271599
Cohesin	ANKRD13A	Deletion	0.0135535	0.0271997	0.0266425
Cohesin	DTX1	Deletion	0.00833134	0.0207393	0.0315214
Cohesin	KCTD10	Deletion	0.0345772	0.0315264	0.0386919
Cohesin	RBM19	Deletion	0.00998284	0.0268789	0.00656963
Cohesin	RNF10	Deletion	0.0491815	0.037889	0.030466
Cohesin	TPCN1	Deletion	0.00501987	0.0217546	0.00342698
Cohesin	UBE3B	Deletion	0.0345772	0.0315264	0.0108817
Cohesin	STK40	Deletion	0.0471111	0.0371695	0.000153531
Cohesin	C8orf51	Deletion	0.0343565	0	0.0390545
Cohesin	ENOX2	Deletion	0.030311	0	0.0025035
Cohesin	FAM117B	Deletion	0.0425006	0.0179272	0.0145933

## Sheet: Sheet4
Breakdown of scores as per MiSL pipeline for each synthetic lethal interaction identified by MiSL in glioblastoma
Mutation	MiSL Candidate	Pipeline	p-value of Boolean Implication	sparsity score of Boolean Implication	p-value of differential expression
EGFR	IK	Deletion	0.0153235	0.0440559	0.0123701
EGFR	LARP7	Deletion	0.0489407	0.0362179	0.0248875
EGFR	LRBA	Deletion	0.0269408	0.045465	0.0348962
EGFR	NDUFA10	Deletion	0.0110224	0.0323338	0.0323377
EGFR	SLC37A1	Deletion	0.0193376	0.0335664	0.033293
PTEN	AGFG1	Deletion	0.00064781	0.0390735	0.024681
PTEN	AHSA1	Deletion	7.52523e-08	0.0553797	0.0463002
PTEN	ASCC2	Deletion	8.90307e-05	0.0702327	0.0482974
PTEN	ATG2B	Deletion	7.98159e-06	0.0647765	0.0396134
PTEN	ATMIN	Deletion	3.99434e-09	0.0781558	0.0387106
PTEN	C14orf1	Deletion	9.30518e-08	0.0583707	0.0376607
PTEN	CAST	Deletion	3.31855e-06	0.029418	0.00916705
PTEN	DCAF10	Deletion	0.01576	0.0852975	0.0104307
PTEN	DCTD	Deletion	0.000280785	0.0544427	0.0381377
PTEN	DHX29	Deletion	6.06289e-06	0.0298996	0.0020759
PTEN	EGLN3	Deletion	0.00286053	0.070285	0.0195784
PTEN	ERO1L	Deletion	0.000224516	0.0630263	0.0296273
PTEN	ETS2	Deletion	0.000468616	0.0158473	0.0241639
PTEN	FBXW2	Deletion	0.00716154	0.0724026	0.00483593
PTEN	FEM1C	Deletion	4.99117e-05	0.031889	0.0432597
PTEN	GAPVD1	Deletion	0.0344223	0.0799064	0.044431
PTEN	GLT8D1	Deletion	1.20245e-13	0.0685019	0.00303866
PTEN	GPR107	Deletion	0.00252447	0.0671906	0.0157624
PTEN	GTF2E2	Deletion	1.17127e-16	0.0476712	0.00383775
PTEN	HDLBP	Deletion	5.11351e-07	0.0243607	0.0174883
PTEN	HSP90AA1	Deletion	1.95006e-05	0.0656895	0.0365883
PTEN	HSPA4	Deletion	0.00142308	0.0440885	0.000297737
PTEN	IFRD2	Deletion	3.6285e-14	0.0654732	0.0365267
PTEN	KDM6B	Deletion	3.42784e-11	0.062543	0.0481439
PTEN	LRRFIP1	Deletion	2.0567e-06	0.0252544	0.0188504
PTEN	MLH3	Deletion	1.76256e-07	0.0616226	0.0349625
PTEN	MON1B	Deletion	5.63e-09	0.0783465	0.030772
PTEN	MPP5	Deletion	1.63594e-07	0.0587553	0.0284872
PTEN	MTHFD1	Deletion	6.86993e-07	0.0598139	0.00667847
PTEN	NAA15	Deletion	0.00722982	0.0608194	0.0287428
PTEN	NF2	Deletion	6.15514e-05	0.0697768	0.0406715
PTEN	NUMB	Deletion	5.25736e-08	0.0579977	0.0197016
PTEN	PCNX	Deletion	5.89645e-08	0.0580714	0.0272273
PTEN	PPP1R7	Deletion	5.11351e-07	0.0243607	0.0357488
PTEN	PPP2R5E	Deletion	8.53115e-07	0.0599848	0.0157059
PTEN	PPP6C	Deletion	0.0366127	0.0801358	0.0168544
PTEN	PSMD5	Deletion	0.00716154	0.0724026	0.000354617
PTEN	RAD50	Deletion	0.00129161	0.0439047	0.0342926
PTEN	RCOR1	Deletion	7.72999e-06	0.0619243	0.0031248
PTEN	RIOK2	Deletion	6.83366e-06	0.0299993	0.0180529
PTEN	SEC16A	Deletion	0.00572625	0.0718505	0.0141442
PTEN	SF3B3	Deletion	8.55345e-09	0.0733084	0.018409
PTEN	SNW1	Deletion	7.52523e-08	0.0553797	0.00460067
PTEN	SYNCRIP	Deletion	5.73234e-07	0.047958	0.0124224
PTEN	TKT	Deletion	1.64989e-13	0.0659533	0.0410224
PTEN	TMCO3	Deletion	0.0358675	0.0930237	0.0325835
PTEN	TMEM110	Deletion	1.80902e-13	0.0686357	0.0306551
PTEN	TOR1A	Deletion	0.00664993	0.0722168	0.0331238
PTEN	TOR1B	Deletion	0.00664993	0.0722168	0.0309755
PTEN	TRAF3IP1	Deletion	2.64001e-06	0.0254295	0.0169106
PTEN	TTLL5	Deletion	8.30549e-08	0.0582952	0.00117731
PTEN	VDAC1	Deletion	0.000475093	0.0385775	0.0226749
PTEN	XPO4	Deletion	0.0035171	0.0868547	0.0159146
RB1	C9orf82	Deletion	0.00601807	0.0661971	0.0312715
TP53	SCN11A	Deletion	1.5314e-23	0.0958297	0.0485753
TP53	POLQ	Deletion	1.75754e-05	0.120144	0.0378844
TP53	TRAT1	Deletion	3.48937e-07	0.138007	0.0322047
TP53	C8A	Deletion	4.97291e-18	0.0111238	0.0496382
TP53	ACTL6A	Deletion	0.00039373	0.0705	0.0110693
TP53	ATP11B	Deletion	1.75683e-05	0.101898	0.0309163
TP53	DCUN1D1	Deletion	0.000354073	0.113331	0.00641674
TP53	DVL3	Deletion	0.000264832	0.112033	0.0315241
TP53	FXR1	Deletion	0.000887277	0.120414	0.0349775
TP53	MFN1	Deletion	0.000950296	0.0782308	0.00796092
TP53	PARL	Deletion	0.000264832	0.112033	0.0165533
TP53	CACNA2D1	Amplification	0.000578719	0.0810303	0.0178188
TP53	CD72	Amplification	3.26075e-07	0.112282	0.0102702
TP53	RECK	Amplification	1.4383e-11	0.0815848	0.0308625
TP53	SIT1	Amplification	1.11199e-05	0.117081	0.0325352
TP53	DNTTIP2	Amplification	2.0775e-10	0.127583	0.0203473
TP53	DR1	Amplification	2.57915e-08	0.13623	0.00149895
TP53	MTF2	Amplification	6.48798e-09	0.126664	0.016729
TP53	HOXD13	Amplification	0.000476477	0.0453333	0.0166159
TP53	C9orf46	Amplification	7.06234e-14	0.123488	0.000432302
TP53	CNTLN	Amplification	1.28799e-09	0.138053	0.0204321
TP53	KDM4C	Amplification	1.63514e-13	0.129558	0.0037891
TP53	PLAA	Amplification	7.10373e-12	0.130711	0.0169129
TP53	RANBP6	Amplification	1.07755e-13	0.124028	0.039821
TP53	RCL1	Amplification	6.40985e-20	0.138112	0.00019694
TP53	SMARCA2	Amplification	1.30084e-15	0.129003	0.0180736
TP53	PARVB	Amplification	0.00012561	0.106923	0.00468971
TP53	BCL11A	Amplification	1.52707e-13	0.12873	0.00271148
TP53	NPAT	Amplification	7.11277e-10	0.132658	0.0352574
TP53	ARHGEF12	Amplification	2.23442e-08	0.114356	0.0235992
TP53	CBL	Amplification	1.51852e-06	0.121106	0.0420553
TP53	PRDM10	Amplification	4.58234e-11	0.116351	0.0481863
TP53	TP53AIP1	Amplification	0.000455498	0.107109	0.0462512
TP53	OPHN1	Amplification	5.33867e-05	0.129545	0.0114224
TP53	ERCC6L	Amplification	0.000971965	0.0918878	0.0260765
TP53	CDC40	Amplification	0.000203748	0.137368	0.0142495
TP53	MED23	Amplification	1.35982e-06	0.127643	0.022818
TP53	WTAP	Amplification	0.000148385	0.138571	0.00788181
TP53	RPL39	Amplification	9.24831e-09	0.135515	0.0112549
TP53	RPL5	Amplification	5.77504e-08	0.134559	0.0049407
TP53	ACTR3	Amplification	1.5764e-07	0.0964114	0.0201357
TP53	BUB1	Amplification	3.16119e-06	0.105026	0.0356481
TP53	NEB	Amplification	1.64859e-05	0.132702	0.0472259
TP53	STK17B	Amplification	4.01415e-05	0.13663	0.0116959
TP53	CDCA8	Amplification	2.6035e-12	0.128557	0.0260903
TP53	GNL2	Amplification	2.65203e-10	0.131361	0.0377129
TP53	MYCL1	Amplification	7.69375e-15	0.139194	0.0102346
TP53	MIIP	Amplification	2.11942e-07	0.119104	0.00103255
TP53	MTHFR	Amplification	3.10011e-05	0.0696599	0.0147737
TP53	AMMECR1	Amplification	0.000181448	0.111178	0.000954839
TP53	ATG4A	Amplification	0.00015076	0.134509	0.027383
TP53	UBE4B	Amplification	2.52908e-05	0.13256	0.0245995
TP53	DUSP2	Amplification	0.000192831	0.136435	0.0245502
TP53	SH3BP1	Amplification	4.01369e-11	0.134813	0.0360752
TP53	APOBEC3B	Amplification	2.03382e-14	0.114324	0.0106687
TP53	JOSD1	Amplification	3.58638e-16	0.095396	0.0148615
TP53	HMGN3	Amplification	7.96094e-07	0.114378	0.00310996
TP53	PHIP	Amplification	4.22881e-10	0.106968	0.0242232
TP53	TBPL1	Amplification	2.22889e-07	0.105962	0.00311369
TP53	MED12	Amplification	0.000103817	0.0452265	0.0188149
TP53	RPS4X	Amplification	0.000971965	0.0918878	0.021936
TP53	TAF1	Amplification	0.000103817	0.0452265	0.0436478
TP53	TTK	Amplification	3.38064e-10	0.0897188	0.0354712
TP53	AMD1	Amplification	5.45274e-05	0.125852	0.0364252
TP53	ATG5	Amplification	4.50811e-08	0.128554	0.0256787
TP53	FIG4	Amplification	7.23362e-05	0.132741	0.0381436
TP53	HDAC2	Amplification	0.000107575	0.131676	0.032641
TP53	MICAL1	Amplification	1.20672e-06	0.129293	0.0244431
TP53	FGFR1OP	Amplification	4.22206e-05	0.135556	0.00134232
TP53	KATNA1	Amplification	2.54799e-06	0.125013	0.0242137
TP53	SUMO4	Amplification	2.7696e-10	0.116383	0.00877342
CHEK2	DOPEY1	Deletion	0.0464964	0.0344675	0.0274507
CHEK2	LMBRD1	Deletion	0.0110239	0.0122312	0.0267538
CHEK2	PHF3	Deletion	0.0142502	0	0.00651963
CHEK2	SENP6	Deletion	0.005386	0.0117959	0.0172635
CHEK2	SLC17A5	Deletion	0.00697228	0.0119405	0.00316409
FKBP9	B2M	Deletion	0.0262764	0.0181624	0.0259586
FKBP9	CSNK1G2	Deletion	0.0385117	0.03487	0.0450127
FKBP9	CX3CL1	Deletion	0.0178067	0	0.0287306
FKBP9	EIF3J	Deletion	0.0251486	0.0181262	0.0295642
FKBP9	GALNS	Deletion	0.0459258	0.0186966	0.0414247
FKBP9	MAP2K2	Deletion	0.0385117	0.03487	0.0389004
FKBP9	MFAP1	Deletion	0.0251486	0.0181262	0.00141447
FKBP9	MORF4L1	Deletion	0.024038	0	0.0431699
FKBP9	MTHFSD	Deletion	0.00550074	0	0.00198226
FKBP9	OAZ2	Deletion	0.0138397	0	0.0243526
FKBP9	POLR2C	Deletion	0.0187232	0	0.0469518
FKBP9	SRP14	Deletion	0.0176244	0.0178571	0.0214866
FKBP9	TMEM66	Deletion	0.0436646	0.0505952	0.000671641
FKBP9	UBXN6	Deletion	0.0486033	0.0351852	0.0450653
FKBP9	WDR73	Deletion	0.030807	0	0.0445871
ERBB2	ACO2	Deletion	0.0122015	0.025937	0.0464334
ERBB2	AQR	Deletion	0.0479369	0.0502654	0.00447594
ERBB2	ASCC2	Deletion	0.0289951	0.0268542	0.0312846
ERBB2	DNAJC17	Deletion	0.0187254	0.0378387	8.83877e-05
ERBB2	EIF4ENIF1	Deletion	0.0315231	0.0269608	0.0140824
ERBB2	HPS4	Deletion	0.026655	0.0267507	0.00157561
ERBB2	MAP2K2	Deletion	0.0269126	0.0382875	0.0340864
ERBB2	NF2	Deletion	0.0278023	0.0268021	0.0371004
ERBB2	NHP2L1	Deletion	0.0116688	0.0258972	1.34735e-05
ERBB2	PISD	Deletion	0.0289951	0.0268542	0.0102615
ERBB2	PPPDE2	Deletion	0.011158	0.0258578	0.0293355
ERBB2	RANGAP1	Deletion	0.0159066	0.0261868	0.0479376
ERBB2	RHBDD3	Deletion	0.0315231	0.0269608	0.0107652
ERBB2	RNF185	Deletion	0.0328617	0.0270153	0.00987559
ERBB2	RTF1	Deletion	0.0172488	0.0377451	0.00208063
ERBB2	SCAMP4	Deletion	0.024853	0.0381837	0.0429085
ERBB2	SNAP23	Deletion	0.0172488	0.0377451	0.0396038
ERBB2	SPG11	Deletion	0.022032	0.0380325	0.0143437
ERBB2	SREBF2	Deletion	0.011158	0.0258578	0.0431399
ERBB2	ST13	Deletion	0.0479931	0.039152	1.8582e-05
ERBB2	TFIP11	Deletion	0.026655	0.0267507	0.015066
ERBB2	XPNPEP3	Deletion	0.0428649	0.0389659	0.0176758
ERBB2	ZMAT5	Deletion	0.026655	0.0267507	0.0489046
IDH1	ADRBK2	Deletion	4.76934e-05	0.0826593	0.00888845
IDH1	AGFG1	Deletion	0.0216152	0.126409	0.0236963
IDH1	AKAP6	Deletion	5.88797e-08	0.0399709	0.0238057
IDH1	ARHGAP22	Deletion	4.1802e-35	0	0.0163084
IDH1	BANF1	Both	0.00324178	0.125082	0.00105395
IDH1	BCCIP	Deletion	1.58651e-18	0.127925	1.5199e-07
IDH1	BMI1	Deletion	2.72349e-31	0	0.00453362
IDH1	BMPR1A	Deletion	7.99907e-29	0.050842	0.0101141
IDH1	BTAF1	Deletion	7.41472e-28	0.0569847	0.000190399
IDH1	BUB3	Deletion	1.0989e-17	0.129228	0.00687505
IDH1	C10orf2	Deletion	3.39178e-28	0.056775	0.00828796
IDH1	CCNJ	Deletion	3.39178e-28	0.056775	0.0331116
IDH1	CDHR1	Deletion	3.77983e-29	0.0449967	0.0288565
IDH1	CDKAL1	Deletion	0.0482944	0.106866	0.0161332
IDH1	CISD1	Deletion	9.19497e-36	0.00666638	0.03337
IDH1	CNOT7	Deletion	2.60283e-08	0.0486649	0.00769961
IDH1	COX15	Deletion	1.54358e-28	0.0565682	0.00245071
IDH1	CSDC2	Deletion	0.000555946	0.134884	0.0262436
IDH1	CUL5	Both	1.96078e-06	0.0513365	0.0296103
IDH1	CUTC	Deletion	1.54358e-28	0.0565682	0.032789
IDH1	CWF19L1	Deletion	3.39178e-28	0.056775	0.0307335
IDH1	DCLRE1A	Deletion	9.91847e-21	0.11039	0.0343616
IDH1	DCTN3	Deletion	9.18997e-05	0.107981	0.0266287
IDH1	DDX17	Deletion	2.25029e-05	0.0959831	0.0337414
IDH1	DDX50	Deletion	1.92791e-30	0.0266655	0.0402726
IDH1	DLG5	Deletion	1.92791e-30	0.0266655	0.0177776
IDH1	DNAJC9	Deletion	3.90549e-31	0.0264427	0.0307209
IDH1	DUT	Deletion	0.0169294	0.138663	0.0263302
IDH1	DYM	Deletion	0.00280961	0.137746	0.022594
IDH1	EIF3A	Deletion	5.79565e-18	0.128788	0.0266597
IDH1	EIF3L	Deletion	3.4069e-05	0.0973299	0.00904839
IDH1	EIF4EBP2	Deletion	8.6971e-31	0.0265533	0.0177459
IDH1	EXOSC2	Deletion	3.0521e-05	0.038072	0.0266971
IDH1	FAM175B	Deletion	3.04043e-18	0.128354	0.0036249
IDH1	FAM190B	Deletion	8.31031e-29	0.0451715	0.0414608
IDH1	FAM35A	Deletion	7.99907e-29	0.050842	0.0015535
IDH1	FAM89B	Both	0.00655718	0.132435	0.0496821
IDH1	FANCG	Deletion	1.75556e-05	0.0876565	0.0149653
IDH1	FAU	Both	0.00655718	0.132435	0.0036453
IDH1	H2AFY2	Deletion	1.92791e-30	0.0266655	0.00293577
IDH1	HMGXB4	Deletion	5.13234e-05	0.0987275	0.000711747
IDH1	JMJD1C	Deletion	8.0461e-34	0.0133328	0.000245924
IDH1	KIF5B	Deletion	5.91332e-31	0	0.0208388
IDH1	KLHL28	Deletion	9.03256e-06	0.0688827	0.0375874
IDH1	MAPK8	Deletion	4.1802e-35	0	0.00169252
IDH1	2016-03-05	Deletion	7.41472e-28	0.0569847	0.0295285
IDH1	MBD2	Deletion	0.00145409	0.133829	0.0437722
IDH1	MGEA5	Deletion	3.39178e-28	0.056775	0.00318869
IDH1	MLLT10	Deletion	2.72349e-31	0	0.0379469
IDH1	MORC2	Deletion	8.35992e-06	0.0774419	0.0392866
IDH1	MPST	Deletion	1.47908e-05	0.0946844	0.0110278
IDH1	MSRB2	Deletion	2.72349e-31	0	0.0174755
IDH1	MTPAP	Deletion	5.91332e-31	0	0.00113474
IDH1	MUS81	Both	0.00655718	0.132435	0.0447865
IDH1	MXD3	Deletion	0.0164782	0.131364	0.0125362
IDH1	MXI1	Deletion	2.18435e-24	0.081124	0.00533037
IDH1	NCOA4	Deletion	4.1802e-35	0	0.0011937
IDH1	NET1	Deletion	5.92153e-30	0	0.00324808
IDH1	NF1	Deletion	0.00114124	0.0292228	0.0281279
IDH1	NOL4	Deletion	0.0125326	0.135919	9.01066e-06
IDH1	NPAT	Both	4.2439e-06	0.0343854	0.00639602
IDH1	NT5C2	Deletion	2.86451e-26	0.0635525	0.00113522
IDH1	PARD3	Deletion	7.76335e-29	0.00733176	0.0159219
IDH1	PCDHGA1	Deletion	0.00460806	0.09518	0.00534244
IDH1	PELI2	Deletion	0.000328303	0.119979	0.0314283
IDH1	PICALM	Both	2.14143e-05	0.0214255	0.0428155
IDH1	PITPNB	Deletion	1.30115e-05	0.0786664	0.0319588
IDH1	POLR1E	Deletion	7.84406e-08	0.0591777	0.00605715
IDH1	POLR2F	Deletion	2.25029e-05	0.0959831	0.0091024
IDH1	PPA1	Deletion	1.92791e-30	0.0266655	0.0110559
IDH1	PPIF	Deletion	8.6971e-31	0.0265533	0.0171703
IDH1	PPP2R2A	Deletion	2.51742e-09	0.0364987	0.0158713
IDH1	PRPSAP2	Deletion	6.96122e-08	0.0290698	0.00713658
IDH1	RAB11FIP2	Deletion	5.79565e-18	0.128788	0.000648431
IDH1	RPL17	Deletion	0.00280961	0.137746	0.00271283
IDH1	RPL7A	Deletion	4.56472e-06	0.0195736	0.0491291
IDH1	RPP30	Deletion	7.41472e-28	0.0569847	0.03286
IDH1	RPS23	Deletion	0.000212937	0.0687708	0.0225362
IDH1	RPS24	Deletion	1.92791e-30	0.0266655	0.0112356
IDH1	SAR1A	Deletion	1.92791e-30	0.0266655	0.000214937
IDH1	SEC31B	Deletion	3.39178e-28	0.056775	0.0305271
IDH1	SGMS1	Deletion	4.1802e-35	0	0.0346546
IDH1	SHOC2	Deletion	1.32929e-23	0.0870553	0.0219118
IDH1	SIRT1	Deletion	4.25434e-30	0.0267794	0.000263612
IDH1	SKIV2L2	Deletion	0.00114862	0.076144	0.0227792
IDH1	SLK	Deletion	4.52788e-25	0.0699078	0.0114612
IDH1	SMAD4	Deletion	0.00145409	0.133829	0.0263424
IDH1	SMARCB1	Deletion	0.000110631	0.0856237	0.0483544
IDH1	SMNDC1	Deletion	4.56037e-24	0.0814149	0.00814205
IDH1	SMPD3	Deletion	0.0020257	0.0512685	0.0321371
IDH1	SNX15	Both	0.00655718	0.132435	0.00180665
IDH1	SUPV3L1	Deletion	1.92791e-30	0.0266655	0.000223869
IDH1	TBC1D12	Deletion	7.41472e-28	0.0569847	0.026244
IDH1	TFAM	Deletion	9.19497e-36	0.00666638	9.84736e-05
IDH1	THUMPD1	Deletion	0.0113676	0.0613695	0.032187
IDH1	TIAL1	Deletion	5.79565e-18	0.128788	2.20357e-07
IDH1	TMOD2	Deletion	0.0293317	0.129724	0.0359831
IDH1	TOPORS	Deletion	5.17543e-05	0.136588	0.0313387
IDH1	TSPAN14	Deletion	3.5317e-29	0.039181	0.0404916
IDH1	UBE2D1	Deletion	9.19497e-36	0.00666638	0.000416136
IDH1	VPS26A	Deletion	1.92791e-30	0.0266655	0.0344146
IDH1	WAC	Deletion	5.91332e-31	0	1.60463e-05
IDH1	WAPAL	Deletion	1.75785e-28	0.0510336	0.0341508
IDH1	WDR59	Deletion	0.00193875	0.0664132	0.0212974
IDH1	XPNPEP1	Deletion	3.34662e-25	0.0751522	0.00242978
IDH1	ZBTB5	Deletion	7.84406e-08	0.0591777	0.000263624
IDH1	ZNF292	Deletion	0.0048622	0.128436	0.0015559
NF1	ABHD5	Deletion	0.0316455	0.0825908	0.0384438
NF1	APLP2	Deletion	0.0397631	0.067602	0.000592346
NF1	ARFGAP3	Deletion	0.0120969	0.103254	0.00244527
NF1	ARFIP1	Deletion	0.0118063	0.0767053	0.0104862
NF1	ARL6IP5	Deletion	0.0459168	0.0835127	0.0223352
NF1	ATP6V0E1	Deletion	0.0495252	0.0682136	0.00108009
NF1	CASP3	Deletion	0.0130099	0.0921621	0.021873
NF1	CLN5	Deletion	0.0491911	0.0949773	0.0439225
NF1	CTSO	Deletion	0.0107179	0.0765306	0.00838492
NF1	DCTD	Deletion	0.0169814	0.0926494	0.0312168
NF1	DUSP1	Deletion	0.0495252	0.0682136	1.52446e-07
NF1	ELF1	Deletion	0.00426037	0.0979437	0.0110902
NF1	GLT8D1	Deletion	0.0438467	0.0946891	0.0434175
NF1	IRF2	Deletion	0.0130099	0.0921621	0.0115291
NF1	ITPR1	Deletion	0.0157286	0.0733543	0.00226199
NF1	MAP1LC3B	Deletion	0.00678405	0.0910882	0.0413189
NF1	N4BP2L2	Deletion	0.0101648	0.0954997	0.00384597
NF1	PALLD	Deletion	0.00504642	0.0752923	0.0388938
NF1	PARP4	Deletion	0.00806987	0.0951275	0.0169523
NF1	REEP5	Deletion	0.0370872	0.0905405	0.00666944
NF1	RNF6	Deletion	0.0175884	0.100196	0.0141716
NF1	TBC1D19	Deletion	0.0215747	0.0620786	0.0157355
NF1	TMEM9B	Deletion	0.0459168	0.0835127	0.010581
NF1	TPST2	Deletion	0.0161198	0.0849797	0.00133474
NF1	TPT1	Deletion	0.0068764	0.0986306	0.0249674
NF1	ZMYM5	Deletion	0.0235677	0.100758	0.0499989
PIK3R1	ABI1	Deletion	0.0232886	0.0522876	0.0156269
PIK3R1	ANKRD10	Deletion	2.24469e-06	0.0258157	0.000605958
PIK3R1	APPL1	Deletion	0.000918156	0.0413391	0.0143717
PIK3R1	ASAH1	Deletion	6.82773e-08	0.0607688	0.0473143
PIK3R1	C1orf63	Deletion	0.0382933	0.0836397	0.0208985
PIK3R1	CARKD	Deletion	2.70789e-06	0.0258976	0.0465593
PIK3R1	CDYL	Deletion	0.021198	0.0283945	0.0299897
PIK3R1	CLTA	Deletion	0.0168083	0.0460434	0.0425764
PIK3R1	DGCR2	Deletion	5.75689e-05	0.0387847	0.00120319
PIK3R1	GRSF1	Deletion	0.0170795	0.0279112	0.0352812
PIK3R1	HDAC4	Deletion	0.000342292	0.0162159	0.0438621
PIK3R1	ISOC1	Deletion	0.02509	0.0413336	0.0337131
PIK3R1	MED4	Deletion	2.92189e-09	0.0291253	0.0220307
PIK3R1	MICAL3	Deletion	3.10127e-05	0.0436975	0.0423902
PIK3R1	MPHOSPH8	Deletion	4.42511e-07	0.0251749	0.0152192
PIK3R1	MTPAP	Deletion	0.018344	0.0517048	0.0401456
PIK3R1	N4BP2L2	Deletion	2.72991e-08	0.0242974	0.0147115
PIK3R1	NPAT	Deletion	0.000589804	0.0765813	0.0464886
PIK3R1	NUTF2	Deletion	6.53166e-06	0.087277	0.0253891
PIK3R1	PEX26	Deletion	4.31784e-05	0.0439346	0.0203366
PIK3R1	PPP1CC	Deletion	0.0397497	0.0300469	0.0433925
PIK3R1	PWP1	Deletion	0.0486786	0.0306773	0.02823
PIK3R1	RAD17	Deletion	0.00418292	0.0433919	0.0257412
PIK3R1	RBBP8	Deletion	0.0342906	0.0421948	0.046415
PIK3R1	RCBTB1	Deletion	6.10557e-08	0.0405583	0.0158274
PIK3R1	RIC8B	Deletion	0.0455177	0.0304622	0.0276282
PIK3R1	SEPHS1	Deletion	0.0486977	0.0544118	0.0345009
PIK3R1	SGPL1	Deletion	0.00853367	0.0605424	0.0341356
PIK3R1	SMARCB1	Deletion	6.17683e-06	0.0373558	0.000294338
PIK3R1	SRP72	Deletion	0.0151172	0.0204516	0.0379649
PIK3R1	TCF7L2	Deletion	0.00264849	0.0686675	0.0498486
PIK3R1	TP53	Deletion	1.68183e-05	0.0878987	0.0468538
PIK3R1	TUBGCP3	Deletion	2.70789e-06	0.0258976	0.0244446
PIK3R1	UBA3	Deletion	0.000905016	0.0357143	0.0185785
PIK3R1	UCHL3	Deletion	2.69514e-07	0.0305141	0.0316226
PIK3R1	XRCC4	Deletion	0.0122199	0.0453443	0.0372625
PIK3R1	YWHAQ	Deletion	0.0351831	0.0132926	0.0300439
PIK3R1	ZDHHC3	Deletion	0.0036391	0.0431742	0.0060062
PIK3R1	ZMYM2	Deletion	2.99733e-07	0.0250372	0.0233307
PIK3R1	ZZZ3	Deletion	0.0484405	0.0647612	0.0131739

## Sheet: Sheet5
Breakdown of scores as per MiSL pipeline for each synthetic lethal interaction identified by MiSL in head&neck squamous cancer
Mutation	MiSL Candidate	Pipeline	p-value of Boolean Implication	sparsity score of Boolean Implication	p-value of differential expression
ABCA13	EXOSC6	Deletion	0.0405958	0.0941894	0.00686109
ABCA13	GOT2	Deletion	0.00305052	0.0791426	0.00221329
ABCA13	MARVELD3	Deletion	0.0287236	0.0935322	0.00657063
ABCC9	ZDHHC3	Deletion	0.0408391	0.0816438	0.0121729
ACACB	ASH2L	Deletion	0.031865	0.0500694	0.0412648
ACACB	FNTA	Deletion	0.0365449	0.033479	0.0311346
ACACB	GOLGA7	Deletion	0.0202301	0.032359	0.00694019
ACACB	IKBKB	Deletion	0.0365449	0.033479	0.0186994
ACACB	VDAC3	Deletion	0.0365449	0.033479	0.0261471
ADAM6	ACIN1	Deletion	0.00257014	0.0785519	0.0220868
ADAM6	AK7	Deletion	7.20467e-06	0.0493836	0.00819983
ADAM6	AMN	Deletion	1.98119e-06	0.0480277	0.00571819
ADAM6	ANKS6	Deletion	0.0135586	0.0583706	0.00200678
ADAM6	ARRDC1	Deletion	0.0278451	0.0753552	0.0200227
ADAM6	ASPG	Deletion	4.16392e-06	0.0487837	0.0346302
ADAM6	BDH1	Deletion	0.0224929	0.020765	0.0172263
ADAM6	BRF1	Deletion	3.46259e-06	0.0485902	0.0333656
ADAM6	BTBD6	Deletion	3.46259e-06	0.0485902	0.0410127
ADAM6	C14orf1	Deletion	1.03397e-05	0.0498002	0.0472537
ADAM6	CCDC85C	Deletion	5.00311e-06	0.0489804	0.0468152
ADAM6	CCDC88C	Deletion	4.16392e-06	0.0487837	0.0193946
ADAM6	CDC42BPB	Deletion	1.98119e-06	0.0480277	0.0157836
ADAM6	CDH24	Deletion	0.00257014	0.0785519	0.0241432
ADAM6	CKB	Deletion	2.38842e-06	0.0482122	0.028106
ADAM6	DEGS2	Deletion	9.38533e-07	0.040817	0.040217
ADAM6	DNAJC25	Deletion	0.0155444	0.0589533	0.0322551
ADAM6	ENTPD2	Deletion	0.0313588	0.0759858	0.024146
ADAM6	ENTPD5	Deletion	8.63471e-06	0.0495902	0.0201029
ADAM6	FAM120A	Deletion	0.0102733	0.0572565	0.0146351
ADAM6	FAM162A	Deletion	0.0232253	0.0608144	0.0124185
ADAM6	GALNT12	Deletion	0.0135586	0.0583706	0.013328
ADAM6	GDA	Deletion	0.0352637	0.0766337	0.0132453
ADAM6	GK5	Deletion	0.00774781	0.0179872	0.0104515
ADAM6	GNAQ	Deletion	0.0187708	0.0668437	0.00995524
ADAM6	IKBKAP	Deletion	0.0118102	0.0578052	0.00802052
ADAM6	INVS	Deletion	0.0135586	0.0583706	0.0339435
ADAM6	L2HGDH	Deletion	0.000196816	0.0605067	0.00758446
ADAM6	MAP3K9	Deletion	1.03397e-05	0.0498002	0.0128687
ADAM6	MTA1	Deletion	3.46259e-06	0.0485902	0.0137899
ADAM6	NAA35	Deletion	0.00774292	0.0562061	0.0255848
ADAM6	NELF	Deletion	0.0313588	0.0759858	0.0262151
ADAM6	NOXA1	Deletion	0.0313588	0.0759858	0.00601196
ADAM6	OLFML2A	Deletion	0.0310426	0.0693663	0.0226365
ADAM6	PHLDB2	Deletion	0.00737685	0.0630517	0.0110231
ADAM6	PIGH	Deletion	1.23708e-05	0.0500139	0.0161403
ADAM6	PLCXD2	Deletion	0.0170639	0.0729923	0.0284967
ADAM6	PLEKHH1	Deletion	1.23708e-05	0.0500139	0.0432342
ADAM6	PLS1	Deletion	0.0053862	0.0172563	0.0313274
ADAM6	PNN	Deletion	5.03264e-05	0.0518629	0.0113655
ADAM6	RABEPK	Deletion	0.0310426	0.0693663	0.0282527
ADAM6	RALGDS	Deletion	0.0213329	0.0674473	0.00980604
ADAM6	RBM25	Deletion	1.23708e-05	0.0500139	0.0155766
ADAM6	RCOR1	Deletion	1.98119e-06	0.0480277	0.0348855
ADAM6	RDH11	Deletion	1.4788e-05	0.0502312	0.0489942
ADAM6	SECISBP2	Deletion	0.0102733	0.0572565	0.0168014
ADAM6	SLC15A2	Deletion	0.0177962	0.0595543	0.00735066
ADAM6	SNAPC1	Deletion	1.76622e-05	0.0504522	0.0417365
ADAM6	SNHG10	Deletion	6.00636e-06	0.0491803	0.0460012
ADAM6	SNX30	Deletion	0.00583852	0.0476434	0.0232042
ADAM6	SURF6	Deletion	0.0213329	0.0674473	0.0396841
ADAM6	TCL6	Deletion	5.00311e-06	0.0489804	0.0245927
ADAM6	TEX10	Deletion	0.0135586	0.0583706	0.00890809
ADAM6	TGM1	Deletion	0.00257014	0.0785519	0.0389694
ADAM6	TMEM30B	Deletion	2.10766e-05	0.0506771	0.0231806
ADAM6	TTC8	Deletion	5.00311e-06	0.0489804	0.0327906
ADAM6	TTLL5	Deletion	1.03397e-05	0.0498002	0.0481782
ADAM6	TUBB2C	Deletion	0.0313588	0.0759858	0.0304312
ADAM6	UAP1L1	Deletion	0.0313588	0.0759858	0.031598
ADAM6	UPK1B	Deletion	0.0274345	0.0687078	0.0134065
ADAM6	XRCC3	Deletion	1.11825e-05	0.0562476	0.0230148
ADAM6	YY1	Deletion	9.38533e-07	0.040817	0.0385314
ADAM6	ZMYND19	Deletion	0.0278451	0.0753552	0.00298348
ADAM6	ZNF462	Deletion	0.0135586	0.0583706	0.0233453
ADAMTS12	ANKS6	Deletion	0.026658	0.0675313	0.0303579
ADAMTS12	CDK9	Deletion	0.0445998	0.0651969	0.0082037
ADAMTS12	CENPP	Deletion	0.0252621	0.0673864	0.0153725
ADAMTS12	FAM120AOS	Deletion	0.0252621	0.0673864	0.0379179
ADAMTS12	NAA35	Deletion	0.0386122	0.0723892	0.0455549
ADAMTS12	TEX10	Deletion	0.0329484	0.0681254	0.00666671
ADAMTS12	TRIM14	Deletion	0.0281218	0.0676777	0.0271405
ADAMTS12	ZNF782	Deletion	0.026658	0.0675313	0.0415907
ADAMTS12	ZNF79	Deletion	0.0445998	0.0651969	0.0427202
ADAMTS20	ERO1L	Deletion	0.0108319	0.0377489	0.00884018
ADCY2	GPX2	Deletion	0.038475	0.0442461	0.008251
ADCY2	MTPAP	Deletion	0.0137062	0.0119634	0.0324978
ADCY8	NDUFS7	Deletion	0.0261423	0.0688262	0.00962531
ADCY8	RPS15	Deletion	0.0261423	0.0688262	0.046115
ADCY8	UBE2D3	Deletion	0.0203101	0.0292614	0.011407
ADCY8	UQCR11	Deletion	0.0237118	0.0686141	0.0129271
AHNAK	CCDC134	Deletion	0.0429451	0.0955182	0.0166519
AHNAK	CYB5D1	Deletion	0.0334082	0.104547	0.0383891
AHNAK	ERH	Deletion	0.00342497	0.0677026	0.0118401
AHNAK	MAX	Deletion	0.0118805	0.0764798	0.0433956
AHNAK	PGRMC2	Deletion	0.0280851	0.0714899	0.0334368
AHNAK	PRPSAP2	Deletion	0.0491661	0.108569	0.0080293
AHNAK	PSMB1	Deletion	0.0276635	0.100968	0.0462562
AHNAK	TOB2	Deletion	0.0477546	0.0925565	0.0342889
AHNAK	TTC8	Deletion	0.00193773	0.0564209	0.0449929
AHNAK	WDR25	Deletion	0.000220758	0.0467729	0.0346265
AHNAK	XRCC6	Deletion	0.0478759	0.0957793	0.0266371
AKAP9	LTF	Deletion	0.000167008	0.119574	0.00504983
AKAP9	PDE12	Deletion	0.00415828	0.136758	0.0222129
AKAP9	SMPD3	Deletion	0.0444065	0.0348063	0.0415808
AKAP9	USP19	Deletion	0.000658381	0.13022	0.0127647
AKAP9	VPRBP	Deletion	0.000592392	0.130131	0.0236551
ALMS1	GPX2	Deletion	0.0420431	0.0243938	0.0248849
ANK2	COX10	Deletion	0.00653362	0.128212	0.0199537
ANK2	NF1	Deletion	0.0050484	0.0298085	0.030148
ANK2	SCO1	Deletion	0.0192304	0.13737	0.0218213
ANK2	TTC19	Deletion	0.0126158	0.129873	0.0120825
ANKRD17	DPP7	Deletion	0.00476472	0.0123034	0.0261503
ANKRD17	EGLN3	Deletion	0.0459272	0	0.0349142
ANKRD17	FAM120AOS	Deletion	0.0306093	0.0349899	0.0325257
ANKRD17	HDHD3	Deletion	0.0173061	0.0242297	0.0210611
ANKRD17	KSR1	Deletion	0.0426042	0	0.0345082
ANKRD17	RABGAP1	Deletion	0.0173061	0.0242297	0.00661933
ANKRD17	SECISBP2	Deletion	0.0341563	0.0352167	0.014856
ANKRD17	SH3GLB2	Deletion	0.0153007	0.0240517	0.0331843
ANKRD17	SYK	Deletion	0.0306093	0.0349899	0.0337156
ANKRD17	TJP2	Deletion	0.0174196	0.0339636	0.027593
ANKRD17	VPS13A	Deletion	0.0195378	0.0341556	0.0358639
ANKRD17	WSB1	Deletion	0.0495053	0	0.0439893
ANKRD30A	APPL1	Deletion	0.0343391	0.090092	0.02697
ANKRD30A	EXOSC7	Deletion	0.016614	0.0784936	0.0282712
ANKRD30A	GNL3	Deletion	0.0470213	0.0957895	0.0481372
ANKRD30A	PDE12	Deletion	0.0343391	0.090092	0.0439715
ANKRD30A	RPL14	Deletion	0.0354928	0.0802813	0.0238114
ANKRD30A	UBP1	Deletion	0.0209533	0.0739465	0.0391751
ANKRD30A	VPRBP	Deletion	0.0327665	0.0899749	0.0352547
ANO5	CNKSR3	Deletion	0.0274031	0.0263317	0.0253314
ANO5	FBXW2	Deletion	0.0143455	0.0137829	0.0279965
ANO5	RAB14	Deletion	0.0143455	0.0137829	5.26757e-05
ANO5	RAD23B	Deletion	0.0467151	0.0272029	0.0188664
ANO5	RSPH3	Deletion	0.0248093	0.0261905	0.00992237
ANO5	SERAC1	Deletion	0.0235995	0.0261216	0.0152443
ANO5	SLC31A1	Deletion	0.0489786	0.0272911	0.00587879
ANO5	STAP2	Deletion	0.00982308	0.0359321	0.0219389
ANO5	STX17	Deletion	0.0350228	0.0267067	0.00875962
ANO5	TEX10	Deletion	0.0385827	0.0268662	0.0191528
ANO5	TXN	Deletion	0.0489786	0.0272911	0.0322731
ANO5	ZNF552	Deletion	0.0498267	0.0151786	0.00990903
ANO5	ZNF57	Deletion	0.0177587	0.0470779	0.0274471
ARID1A	ATXN10	Deletion	0.00740176	0.0564614	0.0391811
ARID1A	DDX24	Deletion	0.00021058	0.0512091	0.0367952
ARID1A	DHX32	Deletion	0.00184476	0.0350543	0.025121
ARID1A	FAM35A	Deletion	0.00995056	0.0461294	0.0136884
ARID1A	PCGF5	Deletion	0.00930925	0.0459816	0.0251275
ARID1A	PPA1	Deletion	0.021936	0.0401139	0.00682663
ARID1A	PPP2R2D	Deletion	0.00422157	0.0404941	0.0347309
ARID1A	PSMA3	Deletion	3.70889e-05	0.0386168	0.0196698
ARID1A	TSPAN15	Deletion	0.021936	0.0401139	0.00924708
ARID1A	TUBGCP2	Deletion	0.00339215	0.0401061	0.0190253
ARID1A	VTI1A	Deletion	0.00106116	0.0342684	0.0442157
ARID1A	ZC3H14	Deletion	2.36099e-05	0.0419662	0.0451357
ATP10A	ARHGAP8	Deletion	0.0487009	0.0550201	0.00945589
ATP10A	DUS3L	Deletion	0.0159202	0.0454577	0.0435523
ATP10A	HDDC2	Deletion	0.009881	0.0291914	0.0193916
ATP10A	MRPL18	Deletion	0.0063487	0.0286648	0.0392002
ATP10A	RARS2	Deletion	0.00600244	0.0286027	0.0253932
ATP10A	RTN4IP1	Deletion	0.00600244	0.0286027	0.015255
ATP10A	SF3B5	Deletion	0.0136643	0.0296256	0.0258416
ATP10A	SMPD2	Deletion	0.00536277	0.028481	0.0092679
ATP10B	GSK3A	Deletion	0.0198512	0.0305258	0.0427151
ATP10B	MEGF8	Deletion	0.017822	0.030351	0.0373009
ATR	ATP6V0E1	Deletion	0.0414712	0.0433978	0.0374883
ATR	DERL2	Deletion	0.00989512	0.0496513	0.0434337
ATR	ECHS1	Deletion	0.0347169	0.0136821	0.0333931
ATR	GABARAP	Deletion	0.0120664	0.0499226	0.0213748
ATR	LZTFL1	Deletion	0.00191994	0.0478758	0.0328561
ATR	PLD6	Deletion	0.00563096	0.0403407	0.0385574
ATR	TRUB1	Deletion	0.0437671	0.0140196	0.00714584
ATR	TTC19	Deletion	0.00453365	0.040107	0.0434491
ATR	TUSC3	Deletion	0.000128229	0.0543566	0.0265736
ATR	WDR11	Deletion	0.0490842	0.0142023	0.0215687
ATR	ZDHHC2	Deletion	0.000501254	0.0634569	0.0257053
ATRNL1	MOXD1	Deletion	0.0431379	0.0482504	0.0466506
ATRNL1	TRAF3IP2	Deletion	0.0443001	0.0553675	0.0374241
ATRX	APLP2	Deletion	0.0022321	0.0649696	0.0407168
ATRX	AQR	Deletion	0.000443092	0.0496454	0.0248347
ATRX	ATG12	Deletion	0.0118685	0.0840113	0.0395231
ATRX	BAHD1	Deletion	1.79649e-05	0.0365054	0.035904
ATRX	BRD3	Deletion	0.0440656	0.0784265	0.045711
ATRX	BTAF1	Deletion	0.00823722	0.0605215	0.0260128
ATRX	BUD13	Deletion	0.000357122	0.0574599	0.0294605
ATRX	CCDC134	Deletion	0.0476274	0.0823686	0.0114216
ATRX	CHUK	Deletion	0.0132693	0.0620718	0.00586306
ATRX	CUL5	Deletion	0.000284864	0.0570835	0.00371878
ATRX	DDX21	Deletion	0.000187905	0.0237682	0.0206455
ATRX	DDX58	Deletion	0.009679	0.0935576	0.047783
ATRX	DHX29	Deletion	0.0283333	0.0870634	0.010193
ATRX	DOPEY1	Deletion	0.0052419	0.0708759	0.00719997
ATRX	EI24	Deletion	0.000774772	0.0588538	0.0141854
ATRX	EIF2AK4	Deletion	0.00015222	0.0479433	0.0447612
ATRX	ELF1	Deletion	0.0270949	0.106576	0.0457263
ATRX	EXOC5	Deletion	0.00986974	0.0478723	0.0305247
ATRX	FAM82A2	Deletion	5.86102e-06	0.0307804	0.0359412
ATRX	FBXL4	Deletion	0.0223172	0.0826886	0.0115337
ATRX	FBXO31	Deletion	0.00181608	0.0606094	0.0278078
ATRX	FEM1C	Deletion	0.0128873	0.0842723	0.00492283
ATRX	FUBP3	Deletion	0.0161548	0.0706087	0.0224046
ATRX	GBF1	Deletion	0.00749926	0.0560592	0.0451899
ATRX	GHITM	Deletion	0.00132081	0.0427432	0.0201725
ATRX	GNB5	Deletion	0.0028305	0.0490518	0.0310305
ATRX	GORASP1	Deletion	0.000580701	0.0838491	0.0351909
ATRX	HPS6	Deletion	0.00677944	0.0557594	0.0454221
ATRX	IP6K1	Deletion	0.0065512	0.108691	0.0445135
ATRX	IPMK	Deletion	0.000744259	0.0314716	0.0392339
ATRX	LEO1	Deletion	0.00315813	0.0493188	0.0275128
ATRX	LNX2	Deletion	0.0298354	0.100532	0.0190768
ATRX	MAPK6	Deletion	0.0028305	0.0490518	0.019408
ATRX	MCART1	Deletion	0.000423275	0.0691489	0.0456531
ATRX	MDN1	Deletion	0.0086737	0.0759757	0.0210185
ATRX	MTMR10	Deletion	0.00027702	0.0488628	0.0295807
ATRX	MTO1	Deletion	0.0123945	0.0696965	0.0140614
ATRX	NAA30	Deletion	0.007167	0.0468853	0.0149859
ATRX	NDST2	Deletion	0.00016345	0.0236037	0.0211889
ATRX	NPAT	Deletion	0.000711093	0.0625887	0.025189
ATRX	NUP50	Deletion	0.0225255	0.0861899	0.000487749
ATRX	OXSR1	Deletion	0.000706844	0.0842036	0.0396136
ATRX	PAFAH1B2	Deletion	0.000357122	0.0574599	0.000161885
ATRX	PCSK7	Deletion	0.000357122	0.0574599	0.00849906
ATRX	PDCD6IP	Deletion	0.000402876	0.0797625	0.0101851
ATRX	PDE12	Deletion	0.00290296	0.103593	0.0298991
ATRX	PGGT1B	Deletion	0.0118685	0.0840113	0.0112558
ATRX	PHF3	Deletion	0.0330961	0.0525428	0.0421268
ATRX	PICALM	Deletion	0.00210276	0.0437352	0.015954
ATRX	POLDIP3	Deletion	0.0326578	0.0806738	0.0115778
ATRX	PREP	Deletion	0.0161784	0.0815378	0.00868566
ATRX	PTEN	Deletion	0.0030174	0.0577708	0.0238535
ATRX	PTPN23	Deletion	0.003409	0.100723	0.0436984
ATRX	REEP5	Deletion	0.00923538	0.0832462	0.0189765
ATRX	RNF214	Deletion	0.000357122	0.0574599	0.0394862
ATRX	RNF6	Deletion	0.0294569	0.103697	0.00411852
ATRX	RNGTT	Deletion	0.00793896	0.0757137	0.028155
ATRX	SAMM50	Deletion	0.0241451	0.0829857	0.0196627
ATRX	SENP6	Deletion	0.00716293	0.0679877	0.0421671
ATRX	SLC17A5	Deletion	0.011331	0.0694013	0.0361112
ATRX	SLC38A7	Deletion	0.001815	0.0480288	0.0429487
ATRX	SLK	Deletion	0.0429978	0.0708435	0.0427356
ATRX	SMAP1	Deletion	0.00808654	0.0644745	0.0241687
ATRX	SMPD2	Deletion	0.00505205	0.0744518	0.0441104
ATRX	SPATA5L1	Deletion	0.000279558	0.0445429	0.0119807
ATRX	SREBF2	Deletion	0.0476274	0.0823686	0.00418493
ATRX	STT3A	Deletion	0.00069475	0.058647	0.0480931
ATRX	TCF20	Deletion	0.0442311	0.0820197	0.00140152
ATRX	THUMPD1	Deletion	0.00543591	0.0132979	0.0382424
ATRX	TJP1	Deletion	0.000193847	0.0439793	0.0026102
ATRX	TMEM135	Deletion	0.00187368	0.0434804	0.0264116
ATRX	TMEM87A	Deletion	1.37168e-05	0.0362277	0.00565372
ATRX	TNKS2	Deletion	0.00823722	0.0605215	0.00139454
ATRX	TRMU	Deletion	0.0164359	0.0850743	0.0264564
ATRX	TSPAN14	Deletion	0.00210276	0.0437352	0.0205988
ATRX	TSPYL1	Deletion	0.0352886	0.0913337	0.00048988
ATRX	UBR1	Deletion	2.3488e-05	0.0367908	0.0041825
ATRX	USP8	Deletion	0.00203013	0.048278	0.00763809
ATRX	VPS18	Deletion	6.74743e-06	0.0309035	0.0331362
ATRX	VPS26B	Deletion	0.0354206	0.0879705	0.0303958
ATRX	VPS39	Deletion	1.57012e-05	0.0363656	0.0357261
ATRX	WAPAL	Deletion	0.00552912	0.0551749	0.000698924
ATRX	WDR36	Deletion	0.00923538	0.0832462	0.0287614
ATRX	XRCC6	Deletion	0.0476274	0.0823686	0.00721676
ATRX	ZBTB24	Deletion	0.00979034	0.079917	0.045751
ATRX	ZDHHC3	Deletion	0.000413139	0.0866654	0.010405
ATRX	ZNF259	Deletion	0.000357122	0.0574599	0.0102421
BIRC6	C9orf41	Deletion	0.0488149	0.0670034	0.0120269
BIRC6	DNAJA1	Deletion	0.0037752	0.0467342	0.0159962
BIRC6	FAM129B	Deletion	0.00922699	0.0427648	0.00528093
BIRC6	GAPVD1	Deletion	0.0369311	0.0562447	0.0328508
BIRC6	KLHL18	Deletion	1.50826e-05	0.109411	0.0210838
BIRC6	PDE12	Deletion	0.000270323	0.120596	0.0435343
BIRC6	ZCCHC6	Deletion	0.0309263	0.0608629	0.0203183
BIRC6	ZDHHC3	Deletion	1.61325e-05	0.109451	0.0497276
BRWD3	ADORA2B	Deletion	6.07632e-05	0.0338635	0.0359669
BRWD3	ALKBH5	Deletion	0.000152205	0.0343662	0.00640945
BRWD3	ATPAF2	Deletion	0.000115096	0.0342053	0.00577477
BRWD3	BSG	Deletion	0.0339705	0.0630204	0.0469349
BRWD3	BTBD2	Deletion	0.0134464	0.0539321	0.0457585
BRWD3	COX10	Deletion	0.000120459	0.0418082	0.0102406
BRWD3	CTNS	Deletion	0.000776675	0.0505797	0.0475416
BRWD3	DENND1A	Deletion	0.036227	0.0323802	0.0387685
BRWD3	DHRS7B	Deletion	0.00472851	0.0449434	0.0114082
BRWD3	DRG2	Deletion	0.000132402	0.0342851	0.0202634
BRWD3	DTD1	Deletion	0.0452792	0.0240219	0.0404208
BRWD3	ELAC2	Deletion	0.000138145	0.0418915	0.018846
BRWD3	EPN2	Deletion	0.00162258	0.0437815	0.0393991
BRWD3	FAM18B2	Deletion	6.07632e-05	0.0338635	0.0138569
BRWD3	FLII	Deletion	0.000163149	0.0344074	0.0313406
BRWD3	GPR108	Deletion	0.0128726	0.0463515	0.0191162
BRWD3	GSTZ1	Deletion	0.0128535	0.0218325	0.0333341
BRWD3	LSS	Deletion	0.0260465	0.0316992	0.000886694
BRWD3	MAVS	Deletion	0.00738622	0.0116483	0.046589
BRWD3	NOP10	Deletion	0.0434025	0.0562674	0.0240749
BRWD3	OVCA2	Deletion	0.000567985	0.0503204	0.0459263
BRWD3	PRPSAP2	Deletion	0.000187356	0.0344908	0.0437748
BRWD3	RAI1	Deletion	7.52972e-05	0.0339745	0.0180003
BRWD3	RNF167	Deletion	0.000776675	0.0505797	0.0496846
BRWD3	SCAMP4	Deletion	0.0257221	0.0624385	0.0106753
BRWD3	SEC23B	Deletion	0.0452792	0.0240219	0.00522097
BRWD3	SMCR8	Deletion	0.000174849	0.0344489	0.0230123
BRWD3	TRIM16	Deletion	4.5544e-05	0.0337198	0.0178586
BRWD3	TRIM16L	Deletion	0.000174849	0.0344489	0.0364141
BRWD3	UNC45A	Deletion	0.0301096	0.0231845	0.0334681
BRWD3	ZC3H12C	Deletion	0.0266611	0.0476712	0.0211617
C12orf51	STK11	Deletion	0.0345469	0.0740148	0.0293333
C21orf99	ME2	Deletion	0.0298835	0.0572193	0.0393194
C21orf99	ZBTB7C	Deletion	0.0157174	0.029484	0.0330587
CACNA1E	PHRF1	Deletion	0.0477559	0.0725673	0.0154007
CACNA1E	TSSC4	Deletion	0.0321291	0.0684012	0.0355537
CASP8	AASDHPPT	Deletion	0.00265749	0.0295411	0.00622446
CASP8	ACAA1	Deletion	0.00408215	0.0555402	0.00236269
CASP8	ACP2	Deletion	0.0444956	0.0187028	0.0463043
CASP8	ACTN1	Deletion	0.0290417	0	0.00380754
CASP8	ANO10	Deletion	0.00246253	0.0549756	0.0367887
CASP8	ANXA3	Deletion	0.0161144	0	0.00326582
CASP8	AP3S1	Deletion	0.00223708	0.0155888	0.00712547
CASP8	APEH	Deletion	0.0011613	0.0542491	0.000134733
CASP8	ATOX1	Deletion	0.00543139	0.0161939	0.00191401
CASP8	ATP6V1D	Deletion	0.0290417	0	0.0102426
CASP8	BMP2K	Deletion	0.0161144	0	0.0241883
CASP8	C3orf75	Deletion	0.00228779	0.0548989	0.0393739
CASP8	CARS	Deletion	0.0270685	0.0325126	0.0267337
CASP8	CBR3	Deletion	0.0148047	0	0.0120296
CASP8	CCDC71	Deletion	0.0011613	0.0542491	0.00485212
CASP8	CD274	Deletion	0.000892525	0.0151026	0.00379496
CASP8	CD38	Deletion	0.0011808	0	0.0280664
CASP8	CDK7	Deletion	0.000690916	0.0149861	0.0075252
CASP8	CHMP5	Deletion	0.0156407	0.0315859	0.0298611
CASP8	CLTA	Deletion	0.0179769	0.0318029	0.0494478
CASP8	CLTB	Deletion	0.00364374	0.0159015	0.00115203
CASP8	CNDP2	Deletion	0.0274181	0.0707971	2.39802e-05
CASP8	CNOT10	Deletion	0.00470147	0.0557111	0.0361152
CASP8	CNOT6	Deletion	0.00336143	0.0158466	0.00448645
CASP8	CSNK1A1	Deletion	0.00587801	0.0162563	0.00869823
CASP8	CTR9	Deletion	0.0101414	0.0167359	0.00843563
CASP8	CTSO	Deletion	0.00240558	0	0.0481274
CASP8	CXXC1	Deletion	3.77687e-05	0	0.000395094
CASP8	DAPP1	Deletion	0.0161144	0	0.0127754
CASP8	DDX58	Deletion	0.00764281	0.0306224	0.00261944
CASP8	DNAJA1	Deletion	0.0145816	0.0314807	0.0127856
CASP8	DUSP4	Deletion	0.0124371	0.0693205	0.00507946
CASP8	DYNC1LI1	Deletion	0.00470147	0.0557111	0.00856931
CASP8	EI24	Deletion	0.00361626	0.0298236	0.010588
CASP8	EIF3M	Deletion	0.0289295	0.0179912	0.00515531
CASP8	EIF4A1	Deletion	0.0102181	0.0309853	0.0304541
CASP8	FBXL5	Deletion	0.00107947	0	0.0184272
CASP8	FOXP1	Deletion	0.00107516	0.0541811	0.0363161
CASP8	GALT	Deletion	0.0220941	0.0321462	0.00602094
CASP8	GLYCTK	Deletion	0.00107516	0.0541811	0.00416627
CASP8	GNAI2	Deletion	0.000851441	0.0539818	0.00519871
CASP8	GORASP1	Deletion	0.00380178	0.0554564	0.0400027
CASP8	GRPEL2	Deletion	0.00587801	0.0162563	0.00628643
CASP8	GZMA	Deletion	0.00160749	0.0154002	0.000769151
CASP8	HARS	Deletion	0.00687878	0.0163854	0.00114828
CASP8	HRAS	Deletion	0.0330556	0.0329045	0.0188642
CASP8	HSPA4	Deletion	0.0039487	0.0159574	0.00025135
CASP8	IFRD2	Deletion	0.000920613	0.0540474	0.0116911
CASP8	ILK	Deletion	0.00869021	0.0165907	0.0228198
CASP8	IRF1	Deletion	0.0039487	0.0159574	0.00441866
CASP8	KCTD14	Deletion	0.0385982	0.0184508	0.00477257
CASP8	KIF13B	Deletion	0.0109507	0.0691151	0.0282865
CASP8	KLHL18	Deletion	0.00183069	0.0546744	0.00131051
CASP8	LAP3	Deletion	0.00107947	0	0.0051645
CASP8	LARS2	Deletion	0.00212471	0.0548231	0.0186207
CASP8	LRRFIP2	Deletion	0.00470147	0.0557111	0.0341171
CASP8	MANF	Deletion	0.000920613	0.0540474	0.0118527
CASP8	MAP2K4	Deletion	0.00764281	0.0306224	0.0235859
CASP8	MAP4	Deletion	0.00157517	0.0545292	0.00627883
CASP8	MAPKAPK3	Deletion	0.000851441	0.0539818	0.0156187
CASP8	MBD1	Deletion	3.77687e-05	0	0.000887675
CASP8	MCM3AP	Deletion	0.0414491	0.0185748	0.0345536
CASP8	MON1A	Deletion	0.00107516	0.0541811	0.000313464
CASP8	MRPL17	Deletion	0.00869021	0.0165907	0.0395519
CASP8	NBEAL2	Deletion	0.00183069	0.0546744	0.000604023
CASP8	NDUFV3	Deletion	0.00685476	0	0.0264491
CASP8	NLRX1	Deletion	0.00058175	0.0149118	0.00734368
CASP8	NOL6	Deletion	0.0156407	0.0315859	0.00580507
CASP8	NPM1	Deletion	0.00310017	0.0157929	0.0477862
CASP8	NRIP1	Deletion	0.020761	0	0.0218264
CASP8	OTUB2	Deletion	0.0290417	0	0.0132035
CASP8	OVCA2	Deletion	0.0126609	0.0312766	0.0369673
CASP8	PARP8	Deletion	0.00501734	0.0161328	0.0386229
CASP8	PCSK7	Deletion	0.000316092	0.0146706	0.00866157
CASP8	PDCD6IP	Deletion	0.00470147	0.0557111	0.000830408
CASP8	PFDN1	Deletion	0.00687878	0.0163854	0.043132
CASP8	PFN1	Deletion	0.0156407	0.0315859	0.0034711
CASP8	PGGT1B	Deletion	0.00242817	0.0156383	0.01711
CASP8	PHAX	Deletion	0.00285846	0.0157403	0.00150803
CASP8	PHF11	Deletion	0.0270685	0.0325126	0.00988175
CASP8	PHRF1	Deletion	0.0330556	0.0329045	0.00115807
CASP8	PINX1	Deletion	0.0187272	0.0820116	0.0264572
CASP8	PLAA	Deletion	0.00210249	0.0293411	0.0401311
CASP8	PLCD1	Deletion	0.00408215	0.0555402	0.039543
CASP8	PLD2	Deletion	0.0179769	0.0318029	0.00234034
CASP8	PLEK2	Deletion	0.0290417	0	0.00028811
CASP8	PLIN3	Deletion	0.0330556	0.0329045	0.000288656
CASP8	PLSCR3	Deletion	0.0109786	0.0310805	0.00680549
CASP8	POLR2L	Deletion	0.0376965	0.0331814	0.000896609
CASP8	PPP2CA	Deletion	0.00501734	0.0161328	0.0127914
CASP8	PPP2R1B	Deletion	0.00130528	0.0289689	0.00143549
CASP8	PRELID1	Deletion	0.0039487	0.0159574	0.000194995
CASP8	PSMD6	Deletion	0.00125391	0.0543179	0.000327155
CASP8	PTEN	Deletion	0.0359314	0.0183306	0.0283906
CASP8	PTPN23	Deletion	0.00212471	0.0548231	0.00952891
CASP8	QARS	Deletion	0.0011613	0.0542491	0.0155953
CASP8	RDH12	Deletion	0.0267103	0	0.0304303
CASP8	REXO2	Deletion	0.00120432	0.0289102	0.00131081
CASP8	RHOA	Deletion	0.0011613	0.0542491	0.00652819
CASP8	RHOG	Deletion	0.00743827	0.0164523	6.5682e-05
CASP8	RIOK2	Deletion	0.00147905	0.0153553	0.0296641
CASP8	RNF123	Deletion	0.0011613	0.0542491	0.00363993
CASP8	RNH1	Deletion	0.0309369	0.0327708	9.67223e-05
CASP8	RRAGA	Deletion	0.00334975	0.0297512	0.00511003
CASP8	RRP9	Deletion	0.00107516	0.0541811	0.0288431
CASP8	SERPINB8	Deletion	0.00311321	0.0427063	0.00150751
CASP8	SGPP1	Deletion	0.0267103	0	0.00654658
CASP8	SH3GL1	Deletion	0.0289434	0.0326402	0.0295083
CASP8	SIL1	Deletion	0.00587801	0.0162563	0.0249125
CASP8	SLC35A4	Deletion	0.00687878	0.0163854	0.0263968
CASP8	SOCS6	Deletion	0.0326033	0.0711771	0.0178968
CASP8	ST5	Deletion	0.00869021	0.0165907	0.0338931
CASP8	TEX264	Deletion	0.000851441	0.0539818	0.0462288
CASP8	TIMM8B	Deletion	0.00153193	0.0290891	0.0268083
CASP8	TLR9	Deletion	0.000995061	0.0541139	0.0406818
CASP8	TMEM115	Deletion	0.000920613	0.0540474	0.044706
CASP8	TMEM229B	Deletion	0.0290417	0	0.000162878
CASP8	TOLLIP	Deletion	0.0330556	0.0329045	0.00109739
CASP8	TOM1L2	Deletion	0.00242817	0.0156383	0.0106251
CASP8	TRAPPC4	Deletion	0.00058175	0.0149118	0.0408589
CASP8	TRIM21	Deletion	0.00743827	0.0164523	5.02074e-05
CASP8	TRIM22	Deletion	0.00804103	0.0165207	0.00130517
CASP8	TRIM5	Deletion	0.00804103	0.0165207	0.00307757
CASP8	TTC39B	Deletion	0.00421064	0.0299722	0.0224027
CASP8	TWF2	Deletion	0.000995061	0.0541139	0.0412697
CASP8	VCP	Deletion	0.0236498	0.0322656	0.00197041
CASP8	VDAC1	Deletion	0.00587801	0.0162563	0.0287467
CASP8	VEGFC	Deletion	0.00938916	0.0166624	0.00376681
CASP8	YTHDC2	Deletion	0.00242817	0.0156383	0.00951953
CASP8	ZNF259	Deletion	0.000289415	0.0146383	0.0497061
CDH10	ACO2	Deletion	0.0238313	0.0683239	0.0355847
CDH10	AGAP1	Deletion	0.0104148	0.0411905	0.0162147
CDH10	CEP192	Deletion	0.00359563	0.0589629	0.0276181
CDH10	GALC	Deletion	0.0268265	0.059419	0.0483609
CDH10	MED9	Deletion	0.0356166	0.119131	0.0465217
CDH10	MLH3	Deletion	0.00201078	0.0377669	0.0478251
CDH10	MPPE1	Deletion	0.000769307	0.0466605	0.00108064
CDH10	NAPG	Deletion	0.00133312	0.0524114	0.0302292
CDH10	NEK9	Deletion	0.00201078	0.0377669	0.0175048
CDH10	PIGH	Deletion	0.00561437	0.0451268	0.0149198
CDH10	PPM1A	Deletion	0.0200095	0.0535735	0.0187045
CDH10	PTPN2	Deletion	0.000769307	0.0466605	0.0189903
CDH10	SS18	Deletion	0.0158866	0.0969771	0.0213587
CDH10	SYNJ2BP	Deletion	0.00514407	0.0449363	0.0374155
CDH10	TMED8	Deletion	0.00792969	0.0459201	0.0318036
CDH10	TTC19	Deletion	0.0242618	0.118055	0.0269065
CDH10	TTC8	Deletion	0.0158556	0.0528737	0.0276372
CDH10	VAPA	Deletion	0.000478925	0.0459894	0.0472444
CDH10	XRCC6	Deletion	0.0193322	0.0676788	0.0310965
CDH10	ZBTB25	Deletion	0.00792969	0.0459201	0.0183799
CDH10	ZNF397	Deletion	0.0406914	0.123421	0.0498598
CDH11	C9orf72	Deletion	0.0434375	0.0704094	0.0148384
CDH11	CHADL	Deletion	0.0390035	0.0399212	0.0160265
CDH11	FBRSL1	Deletion	0.0238947	0	0.0428422
CDH11	MPPE1	Deletion	0.0224513	0.0388944	0.0231876
CDH11	MPST	Deletion	0.0171865	0.0303002	0.048633
CDH11	TOB2	Deletion	0.0390035	0.0399212	0.0387367
CDH11	TRIOBP	Deletion	0.0486733	0.0404003	0.0447693
CDH19	BID	Deletion	0.0255603	0.0140791	0.0203798
CDH19	COQ3	Deletion	0.047728	0.0370902	0.0152432
CDH19	MANEA	Deletion	0.039367	0.0366869	0.0371236
CDH19	NDUFAF4	Deletion	0.0433666	0.0368852	0.0138185
CDH19	NUS1	Deletion	0.047728	0.0370902	0.0336014
CDH19	PEX26	Deletion	0.0384471	0.014607	0.0446697
CDH19	PM20D2	Deletion	0.039367	0.0366869	0.0299819
CDH19	PREP	Deletion	0.0433666	0.0368852	0.0238823
CDH19	RNGTT	Deletion	0.0374947	0.0365902	0.00703659
CDH19	RTN4IP1	Deletion	0.0413232	0.0367853	0.0356952
CDH19	SMPD2	Deletion	0.0433666	0.0368852	0.0439806
CDH19	TPD52L1	Deletion	0.0181732	0.0250141	0.00677055
CDH19	TSPYL1	Deletion	0.0153854	0.0247968	0.0104327
CDH9	BPHL	Deletion	0.0121466	0	0.0151258
CDH9	DGKE	Deletion	0.0182808	0	0.0380004
CDH9	GMDS	Deletion	0.0210557	0.0132365	0.0303639
CDH9	PRSS16	Deletion	0.0182808	0	0.0432786
CDH9	PSMG4	Deletion	0.0109638	0	0.00970763
CDH9	TMEM97	Deletion	0.0499145	0.014966	0.0459397
CDKN2A	HDDC2	Deletion	0.0256065	0.0660435	0.0164501
CDKN2A	PSMC1	Deletion	0.0477413	0.0380435	0.00794842
CDKN2A	RPF2	Deletion	0.00405986	0.0546675	0.0452848
CHD7	APRT	Deletion	0.0425096	0.0353383	0.040379
CLSTN2	SCNN1A	Deletion	0.0472403	0	0.00890905
CNTNAP2	ARL2BP	Deletion	0.0415676	0.0964674	0.0450233
CNTNAP2	PPPDE2	Deletion	0.000929575	0.0900793	0.023557
CNTNAP2	UQCR11	Deletion	0.00176796	0.11886	0.0233183
CNTNAP5	CEP76	Deletion	0.0404501	0.0806584	0.0472946
CNTNAP5	ESCO1	Deletion	0.0422804	0.0807775	0.0329829
CNTNAP5	PARD3	Deletion	0.00231103	0.00932168	0.0280299
CNTNAP5	PPP2R2D	Deletion	0.0421847	0.0544744	0.0434644
CNTNAP5	PTPN2	Deletion	0.0482037	0.0811406	0.0483583
COL11A1	SEH1L	Deletion	0.0455151	0.0909392	0.0136515
COL11A1	TGIF1	Deletion	0.0220914	0.080626	0.0484542
COL22A1	ADRBK2	Deletion	0.0123633	0.0866375	0.0222995
COL22A1	ANKS6	Deletion	0.0105118	0.0778798	0.0015696
COL22A1	ANP32B	Deletion	0.0110642	0.0779741	0.0081933
COL22A1	ARHGAP8	Deletion	0.00557733	0.114146	0.0239166
COL22A1	ARL2BP	Deletion	0.0343803	0.0929467	0.0364322
COL22A1	ATXN10	Deletion	0.00557733	0.114146	0.0212372
COL22A1	BICD2	Deletion	0.0327728	0.088687	0.0443424
COL22A1	C9orf6	Deletion	0.0292336	0.0800166	0.0308386
COL22A1	C9orf78	Deletion	0.00693053	0.072852	0.0135675
COL22A1	CABIN1	Deletion	0.0132949	0.0825659	0.0276308
COL22A1	CDK9	Deletion	0.0100707	0.0691664	0.0352419
COL22A1	COBRA1	Deletion	0.00509938	0.0635858	0.0315396
COL22A1	CPNE2	Deletion	0.0390494	0.0932574	0.016363
COL22A1	CRAT	Deletion	0.00954908	0.0734117	0.0137538
COL22A1	DDT	Deletion	0.017801	0.0831441	0.00451768
COL22A1	DDTL	Deletion	0.017801	0.0831441	0.00596626
COL22A1	DDX51	Deletion	0.0108953	0.0363872	0.0414549
COL22A1	DPM2	Deletion	0.0167907	0.0745075	0.0356857
COL22A1	ENDOG	Deletion	0.0106049	0.073604	0.041798
COL22A1	EXOSC2	Deletion	0.0085899	0.0732223	0.0436735
COL22A1	FAM120AOS	Deletion	0.0342354	0.0887924	0.0378615
COL22A1	FBRSL1	Deletion	0.00956919	0.0361392	0.00753413
COL22A1	GAS2L1	Deletion	0.00917417	0.0861041	0.0094215
COL22A1	HSD11B2	Deletion	0.028995	0.10077	0.0176213
COL22A1	INPP5E	Deletion	0.00465357	0.067853	0.0116897
COL22A1	MAPKAP1	Deletion	0.0176478	0.0746119	0.0272177
COL22A1	MED22	Deletion	0.0117657	0.0737993	0.00875032
COL22A1	MRPL41	Deletion	0.00481373	0.0634938	0.00213601
COL22A1	MRPL50	Deletion	0.0354883	0.0847058	0.00408499
COL22A1	NDUFA8	Deletion	0.0400799	0.0808102	0.0125499
COL22A1	NOL12	Deletion	0.00787526	0.0941912	0.0414776
COL22A1	PES1	Deletion	0.0221248	0.0919563	0.038524
COL22A1	PIGY	Deletion	0.0247392	0.0838512	0.0200801
COL22A1	PKN3	Deletion	0.0111716	0.0737013	0.0377671
COL22A1	PLD6	Deletion	0.00436404	0.137922	0.0185078
COL22A1	POLRMT	Deletion	0.0147738	0.13171	0.0208524
COL22A1	PPM1F	Deletion	0.0191192	0.0790587	0.017483
COL22A1	PRPSAP2	Deletion	0.00443443	0.133951	0.00821064
COL22A1	PRR5	Deletion	0.00433062	0.109728	0.0055374
COL22A1	PTGES2	Deletion	0.00768627	0.0686805	0.00560928
COL22A1	PTRH1	Deletion	0.0112004	0.0693663	0.01791
COL22A1	QSOX2	Deletion	0.0061647	0.0683055	0.00949301
COL22A1	RABEPK	Deletion	0.0185438	0.0747171	0.0109919
COL22A1	RHBDD3	Deletion	0.00872188	0.0860173	0.018965
COL22A1	RNF135	Deletion	0.0132949	0.0825659	0.0331465
COL22A1	RPL35	Deletion	0.0194803	0.0748233	0.044087
COL22A1	RPL7A	Deletion	0.0117657	0.0737993	0.0373414
COL22A1	SDCCAG3	Deletion	0.00521135	0.0680319	0.0116916
COL22A1	SEC61B	Deletion	0.0128827	0.0782611	0.0193751
COL22A1	SFI1	Deletion	0.0167833	0.0913934	0.00853313
COL22A1	SREBF2	Deletion	0.00256891	0.0967107	0.00585853
COL22A1	SSNA1	Deletion	0.00509938	0.0635858	0.0118677
COL22A1	STAP2	Deletion	0.0467413	0.133916	0.0236714
COL22A1	SURF6	Deletion	0.0117657	0.0737993	0.0217991
COL22A1	TEX10	Deletion	0.0122485	0.0781647	0.0454901
COL22A1	THOC5	Deletion	0.00498083	0.0808871	0.0195327
COL22A1	TRUB2	Deletion	0.0137237	0.074098	0.00312872
COL22A1	TTLL12	Deletion	0.00474744	0.105773	0.00539139
COL22A1	TUBB2C	Deletion	0.00509938	0.0635858	0.0327933
COL22A1	UQCR10	Deletion	0.00760998	0.0815674	0.0387015
COL22A1	WDR85	Deletion	0.00454299	0.0634025	0.0242433
COL22A1	XPA	Deletion	0.00998448	0.0777863	0.00452166
COL22A1	ZMYND19	Deletion	0.00454299	0.0634025	0.00736659
COL22A1	ZNRF3	Deletion	0.006408	0.0855079	0.0156177
COL24A1	TRIM16	Deletion	0.0217438	0.058043	0.0273129
COL6A3	MANBA	Deletion	0.0202637	0.0699556	0.029128
COL6A3	NDOR1	Deletion	0.00212561	0.052223	0.0152641
COL6A3	SGSM3	Deletion	0.0367999	0.0882536	0.0147928
COL6A3	SREBF2	Deletion	0.00588712	0.0783982	0.0111052
COL6A3	TCF20	Deletion	0.00517472	0.0782256	0.0443862
COL6A3	TRIOBP	Deletion	0.0266757	0.0808365	0.00965337
CPAMD8	TNFRSF10A	Deletion	0.012557	0.097862	0.00825184
CPAMD8	TNFRSF10B	Deletion	0.0226871	0.1065	0.0225321
CPAMD8	USP28	Deletion	0.0103714	0.0408198	0.00427309
CRB1	GIGYF2	Deletion	0.0276898	0.0299107	0.00446626
CREBBP	NDUFV2	Deletion	0.0390177	0.0524958	0.0385043
CSMD1	EXOSC6	Deletion	4.02906e-09	0.0783866	0.0297296
CSMD1	MCAT	Deletion	0.00690494	0.120585	0.0293112
CSMD1	MMP15	Deletion	5.20394e-09	0.0763246	0.0401896
CSMD1	NAA15	Deletion	0.0318404	0.0887912	0.0294451
CSMD1	PICK1	Deletion	0.00484285	0.107937	0.00671016
CSMD1	PPA2	Deletion	0.0045519	0.0828467	0.0132008
CSMD1	SMARCA5	Deletion	0.0170498	0.0810185	0.0408317
CSMD1	SREBF2	Deletion	0.000718038	0.107575	0.0434672
CSMD1	TFIP11	Deletion	0.000896075	0.0954057	0.02363
CSMD1	XRCC6	Deletion	0.000925841	0.107858	0.0229851
CSMD2	AKAP10	Deletion	0.0432408	0.127285	0.0266556
CSMD2	ATG2A	Deletion	0.0381462	0.030781	0.0493646
CSMD2	CDCA5	Deletion	0.0381462	0.030781	0.00612585
CSMD2	MRPL49	Deletion	0.0381462	0.030781	0.0335997
CSMD2	NF1	Deletion	0.0374846	0.0616886	0.0331096
CSMD2	OSBP	Deletion	0.00542053	0.0309733	0.00250836
CSMD2	PCNXL3	Deletion	0.0381462	0.030781	0.00662141
CSMD2	USP22	Deletion	0.040394	0.118203	0.043484
CSMD2	VAPA	Deletion	0.0352983	0.077952	0.0245815
CSMD2	ZFP91	Deletion	0.0427879	0.0440286	0.011236
CSMD3	FOXRED2	Deletion	0.000235966	0.100431	0.0234523
CSMD3	PLA2G6	Deletion	0.0290134	0.103626	0.0282594
CSMD3	BCAT2	Deletion	7.85173e-07	0.123239	0.00304252
CSMD3	CA11	Deletion	0.00320409	0.0854505	0.0294546
CSMD3	CNOT3	Deletion	2.12153e-05	0.121026	0.00845663
CSMD3	CPT1C	Deletion	4.17843e-06	0.103559	0.0113699
CSMD3	DHX34	Deletion	1.47335e-05	0.084827	0.00604198
CSMD3	GLTSCR1	Deletion	6.59103e-07	0.12298	0.0489379
CSMD3	KCNC3	Deletion	0.00125035	0.0977364	0.00217144
CSMD3	PRMT1	Deletion	1.41386e-06	0.133057	0.0425189
CSMD3	SNORD35B	Deletion	0.0010558	0.0791531	0.035664
CSMD3	SPHK2	Deletion	3.7465e-07	0.127266	0.022836
CSMD3	TMC4	Deletion	0.0030901	0.0526033	0.0116053
CSMD3	ZNF320	Deletion	8.22195e-05	0.114545	0.0177984
CSMD3	ZNF550	Deletion	6.13921e-05	0.134583	0.0231121
CSMD3	ZNF586	Deletion	7.6016e-05	0.119083	0.0291303
CSMD3	ZNF600	Deletion	1.72132e-05	0.12471	0.0301938
CSMD3	ZNF611	Deletion	1.72132e-05	0.12471	0.0287814
CSMD3	ZNF616	Deletion	2.98196e-06	0.121766	0.0235531
CSMD3	ZNF772	Deletion	7.06208e-05	0.118138	0.0411758
CSMD3	ZNF813	Deletion	0.000434137	0.0649667	0.0389863
CSMD3	ZNF814	Deletion	9.48241e-05	0.121805	0.0296736
CSMD3	CECR5	Deletion	0.015094	0.101342	0.0416946
CSMD3	PRAME	Deletion	0.00037522	0.0914095	0.000311545
CSMD3	PRODH	Deletion	0.00817503	0.135547	0.0464223
CSMD3	TTC28	Deletion	0.000928038	0.0917785	0.0198664
CSMD3	AMN	Deletion	0.00107247	0.0973904	0.0105448
CSMD3	SNHG10	Deletion	0.0034052	0.0843217	0.0150353
CSMD3	TCL6	Deletion	0.0177867	0.0793705	0.00536428
CSMD3	TNFAIP2	Deletion	0.000846093	0.114734	0.0395228
CSMD3	HSD11B1L	Deletion	0.000114144	0.134906	0.0139149
CSMD3	TBC1D8B	Deletion	0.0336648	0.0441915	0.00278383
CSMD3	ADCY5	Deletion	0.000481326	0.0176851	0.00875068
CSMD3	HHLA2	Deletion	0.00259494	0.0207265	0.0480764
CSMD3	IGSF11	Deletion	0.000932902	0	0.017866
CSMD3	ILDR1	Deletion	0.00174254	0	0.00944759
CSMD3	IQCB1	Deletion	0.000708996	0.018126	0.00152691
CSMD3	LRRC58	Deletion	0.000647977	0.0627312	0.008254
CSMD3	UPK1B	Deletion	0.00173387	0.065027	0.00184812
CSMD3	ZDHHC23	Deletion	3.37666e-06	0.0541347	0.031425
CSMD3	ADH1C	Deletion	0.0258912	0.0200925	0.0295964
CSMD3	AADAT	Deletion	4.76582e-06	0.119322	0.0111065
CSMD3	FADS2	Deletion	0.0252799	0.0864109	0.00600473
CSMD3	SCGB2A1	Deletion	0.0270489	0.103696	0.0380243
CSMD3	POU2F3	Deletion	0.0253262	0.0841009	0.0367746
CSMD3	TMPRSS4	Deletion	0.0309215	0.085119	0.0178568
CSMD3	BCL2L10	Deletion	0.0380419	0.0743169	0.0400951
CSMD3	BUB1B	Deletion	4.22811e-07	0.100945	0.0183844
CSMD3	CDAN1	Deletion	0.00110421	0.0929532	0.000205439
CSMD3	DAPK2	Deletion	2.55237e-05	0.0639621	0.00680674
CSMD3	DPP8	Deletion	0.00609808	0.122818	0.0478361
CSMD3	GCHFR	Deletion	0.0158113	0.0833975	0.0268219
CSMD3	GOLGA8B	Deletion	0.0268634	0.109141	0.0155504
CSMD3	HERC1	Deletion	1.37106e-05	0.0665998	0.0187408
CSMD3	MTFMT	Deletion	0.0373281	0.122335	0.00120121
CSMD3	PARP16	Deletion	0.0323001	0.123022	0.0285386
CSMD3	PDCD7	Deletion	0.0373281	0.122335	0.00325893
CSMD3	PIF1	Deletion	0.00588107	0.0528537	0.04061
CSMD3	PPP1R14D	Deletion	0.00109047	0.0862573	0.0250084
CSMD3	RFX7	Deletion	0.00954038	0.0908921	9.0629e-05
CSMD3	SLTM	Deletion	0.0050574	0.0841685	0.00551734
CSMD3	SNX1	Deletion	0.0451301	0.12733	0.0140682
CSMD3	SPINT1	Deletion	0.00911843	0.13951	0.0298877
CSMD3	TUBGCP4	Deletion	0.00118577	0.0907683	0.0068415
CSMD3	USP3	Deletion	0.00358944	0.134942	0.000588261
CSMD3	ZNF609	Deletion	0.0009069	0.0669577	0.00177803
CSMD3	ZSCAN29	Deletion	0.00109067	0.0906094	0.010429
CSMD3	ANKRD6	Deletion	0.00084311	0.0756536	0.0163082
CSMD3	BEND3	Deletion	0.032531	0.0893	0.0113482
CSMD3	CDC14B	Deletion	0.0185102	0.132766	0.0270173
CSMD3	FOXE1	Deletion	0.00190224	0.139101	0.00274234
CSMD3	PRPF4B	Deletion	0.0498491	0.0958011	0.000953281
CSMD3	ALDH5A1	Deletion	0.00592333	0.047953	0.00333949
CSMD3	CUL7	Deletion	0.048258	0.0973312	0.0358461
CSMD3	FBXO9	Deletion	0.0287133	0.0962451	0.000810827
CSMD3	GPLD1	Deletion	0.00278334	0.0473819	0.00170381
CSMD3	HMGN4	Deletion	0.0073425	0.0773488	0.0157176
CSMD3	LRRC16A	Deletion	0.00226595	0.0751591	0.0276552
CSMD3	SOX4	Deletion	0.00192589	0.0399608	0.0270278
CSMD3	ZNF391	Deletion	0.00281817	0.0706303	0.0280782
CSMD3	ZSCAN12	Deletion	0.00665876	0.055297	0.0318037
CSMD3	ZSCAN16	Deletion	0.00342537	0.0617363	0.0462724
CSMD3	AHI1	Deletion	0.00311297	0.10154	0.0343371
CSMD3	AMD1	Deletion	0.0401188	0.099756	0.00537326
CSMD3	HDDC2	Deletion	0.0264073	0.139755	0.00506226
CSMD3	HINT3	Deletion	0.00325822	0.13619	0.024671
CSMD3	TUBE1	Deletion	0.000239109	0.0856598	0.0156204
CSMD3	UST	Deletion	0.0107543	0.121938	0.00424096
CSMD3	CCDC88C	Deletion	7.44394e-06	0.0963672	0.00183074
CSMD3	EML5	Deletion	0.000261917	0.106273	0.0136718
CSMD3	TC2N	Deletion	3.78576e-06	0.0722579	0.0213636
CSMD3	MOAP1	Deletion	0.000111324	0.0892403	0.00911815
CSMD3	DENND4A	Deletion	0.0386916	0.12503	0.00365944
CSMD3	PIAS1	Deletion	0.018667	0.129995	0.0151478
CSMD3	AFG3L2	Deletion	0.0169061	0.130223	0.0352853
CSMD3	CEP192	Deletion	0.00947396	0.124451	0.0487557
CSMD3	CEP76	Deletion	0.00268113	0.11664	0.0197183
CSMD3	SEH1L	Deletion	0.00711312	0.122195	0.0125637
CSMD3	LGI4	Deletion	1.21823e-05	0.0783637	0.040512
CSMD3	ZNF507	Deletion	0.00111123	0.0975483	0.0379779
CSMD3	CNTD2	Deletion	0.0106388	0.0428571	0.0169164
CSMD3	FBL	Deletion	2.47669e-06	0.0924737	0.032951
CSMD3	LRFN1	Deletion	1.12257e-06	0.041384	0.0196799
CSMD3	LTBP4	Deletion	1.47773e-06	0.091026	0.00567824
CSMD3	RINL	Deletion	2.70003e-06	0.0421071	0.00342279
CSMD3	ZNF793	Deletion	7.87131e-06	0.0718985	0.00615885
CSMD3	CHEK2	Deletion	0.000553102	0.0950527	0.0245725
CSMD3	KREMEN1	Deletion	0.00118772	0.0990509	0.0131213
CSMD3	BIK	Deletion	3.24786e-06	0.121293	0.0193423
CSMD3	CERK	Deletion	1.43318e-05	0.130168	0.0395004
CSMD3	DEPDC5	Deletion	0.00363939	0.0976878	0.0383993
CSMD3	PNPLA3	Deletion	1.0779e-06	0.120696	0.0114975
CSMD3	SERHL2	Deletion	0.000168741	0.11205	0.0121242
CSMD3	XPNPEP3	Deletion	0.000897359	0.135703	0.0138747
CSMD3	ZYG11A	Deletion	0.0106888	0.136009	0.0093319
CSMD3	CACHD1	Deletion	0.0476469	0.128161	0.0499459
CSMD3	DDHD1	Deletion	1.26837e-07	0.0880935	0.00120958
CSMD3	EFS	Deletion	0.0400391	0.0684246	0.0191503
CSMD3	FOXA1	Deletion	8.03751e-08	0.0567409	0.0221484
CSMD3	L2HGDH	Deletion	0.00446537	0.0962292	0.000740537
CSMD3	LRRC16B	Deletion	0.00415323	0.0490961	0.0209464
CSMD3	MIPOL1	Deletion	0.00148642	0.0881088	0.00173755
CSMD3	PRKCH	Deletion	3.98227e-06	0.0919574	0.00981683
CSMD3	RALGAPA1	Deletion	5.63579e-08	0.0771051	0.048046
CSMD3	STXBP6	Deletion	2.67286e-07	0.0814022	0.0115913
CSMD3	GPX2	Deletion	2.03316e-06	0.104533	0.0200589
CSMD3	NRXN3	Deletion	0.0191663	0.0776969	0.0124746
CSMD3	ABAT	Deletion	0.01669	0.0877358	0.0114733
CSMD3	ACSM3	Deletion	0.007249	0.123303	0.00515239
CSMD3	CPPED1	Deletion	0.0383367	0.123423	0.00661164
CSMD3	FAM195A	Deletion	0.00377525	0.136114	0.000906712
CSMD3	METTL9	Deletion	0.0381594	0.114162	0.0178641
CSMD3	NPIPL3	Deletion	0.027436	0.113366	0.018628
CSMD3	NTHL1	Deletion	0.0336972	0.0996249	0.0428256
CSMD3	NUPR1	Deletion	0.0472087	0.11586	0.0069252
CSMD3	POLR3E	Deletion	0.029484	0.113268	0.00325274
CSMD3	SNHG9	Deletion	0.0287246	0.0989502	0.0168046
CSMD3	SULT1A1	Deletion	0.0449154	0.108654	0.0157
CSMD3	UQCRC2	Deletion	0.0381594	0.114162	0.03133
CSMD3	WDR90	Deletion	0.0298574	0.135663	0.00605976
CSMD3	ZG16B	Deletion	0.0331666	0.132813	0.0399655
CSMD3	ZNF174	Deletion	0.0285831	0.130643	0.0012766
CSMD3	ZNF263	Deletion	0.0285831	0.130643	0.0026403
CSMD3	ZNF434	Deletion	0.0285831	0.130643	0.0399208
CSMD3	KSR1	Deletion	4.36691e-05	0.122386	0.00453527
CSMD3	ABHD15	Deletion	1.90601e-07	0.119318	0.0345984
CSMD3	ACACA	Deletion	0.000295417	0.11432	0.00252117
CSMD3	DCAKD	Deletion	4.5016e-05	0.119128	0.0320645
CSMD3	DGKE	Deletion	1.0441e-05	0.0898178	0.000906647
CSMD3	DHRS11	Deletion	0.000673921	0.116441	0.0211718
CSMD3	FAM117A	Deletion	0.000187589	0.0847049	0.0322572
CSMD3	FNDC8	Deletion	0.000190571	0.114084	0.0223688
CSMD3	GIT1	Deletion	1.8473e-05	0.117486	0.0150574
CSMD3	GPATCH8	Deletion	7.79913e-06	0.112582	0.0486724
CSMD3	HOXB2	Deletion	9.18801e-06	0.0902104	0.0195648
CSMD3	HOXB3	Deletion	9.18801e-06	0.0902104	0.00865399
CSMD3	HOXB4	Deletion	8.1473e-06	0.0830113	0.00678038
CSMD3	KAT2A	Deletion	0.0026468	0.125182	0.000337136
CSMD3	KLHL11	Deletion	0.015959	0.137028	0.0387575
CSMD3	LIG3	Deletion	0.000170867	0.113897	0.0310655
CSMD3	LUC7L3	Deletion	6.92306e-05	0.0868347	0.0342918
CSMD3	MBTD1	Deletion	6.92306e-05	0.0868347	0.00240437
CSMD3	MSI2	Deletion	9.84933e-06	0.0972165	0.0352707
CSMD3	MSL1	Deletion	0.0127235	0.136134	0.0253224
CSMD3	MTMR4	Deletion	0.000389155	0.0729952	0.00524359
CSMD3	NT5C3L	Deletion	0.00505071	0.13019	0.00332839
CSMD3	RHOT1	Deletion	0.00122717	0.122464	0.0317241
CSMD3	RNF135	Deletion	7.87955e-09	0.115118	0.0482474
CSMD3	SMARCD2	Deletion	0.0200711	0.0989682	0.0109928
CSMD3	SOCS7	Deletion	0.00126557	0.115106	0.0016484
CSMD3	SUZ12	Deletion	0.000515133	0.127418	0.00728047
CSMD3	SUZ12P	Deletion	0.000704273	0.121153	0.00367362
CSMD3	TADA2A	Deletion	0.00035103	0.110306	0.00239943
CSMD3	TBKBP1	Deletion	5.56118e-07	0.0999191	0.0410961
CSMD3	TOM1L1	Deletion	0.000413187	0.0957623	0.00818792
CSMD3	TUBD1	Deletion	0.00260604	0.0830922	0.0324602
CSMD3	ZNF652	Deletion	0.000187589	0.0847049	0.00765198
CSMD3	ARL16	Deletion	0.0134298	0.0787437	0.0499035
CSMD3	ARMC7	Deletion	0.00106009	0.0906346	0.0080788
CSMD3	CBX2	Deletion	0.00751933	0.092889	0.00434515
CSMD3	CCDC57	Deletion	0.0269353	0.0916371	0.0253798
CSMD3	ENGASE	Deletion	0.0390202	0.0973506	0.0323064
CSMD3	FOXJ1	Deletion	0.0350809	0.0967096	0.00218985
CSMD3	PRPSAP1	Deletion	0.0350809	0.0967096	0.0239349
CSMD3	QRICH2	Deletion	0.00572207	0.0788688	0.0149704
CSMD3	SEC14L1	Deletion	0.00656928	0.0794057	0.0298154
CSMD3	SLC16A5	Deletion	0.00314909	0.0847181	0.0443423
CSMD3	TNRC6C	Deletion	0.00635213	0.0921683	0.0198807
CSMD3	TSEN54	Deletion	0.0480666	0.0986704	0.00943606
CSMD3	UBE2O	Deletion	0.00656928	0.0794057	0.019525
CSMD3	USP36	Deletion	0.00753175	0.079954	0.0377104
CSMD3	CADM4	Deletion	5.6405e-08	0.0648453	0.000185687
CSMD3	CXCL17	Deletion	0.000754022	0.0475865	0.0254406
CSMD3	IRGQ	Deletion	2.30772e-09	0.0935344	0.0133404
CSMD3	PRR19	Deletion	0.00484713	0.0480944	0.00192877
CSMD3	AEN	Deletion	0.0150346	0.113724	0.00864299
CSMD3	ANP32A	Deletion	0.00191502	0.0685044	0.0138118
CSMD3	AP3B2	Deletion	0.00166843	0.126319	0.015069
CSMD3	ARID3B	Deletion	0.0124099	0.0814915	0.00730569
CSMD3	BLM	Deletion	0.000931352	0.0803635	0.0156641
CSMD3	CHD2	Deletion	0.0480915	0.0786639	0.0243422
CSMD3	CRTC3	Deletion	0.0312002	0.0740256	0.01826
CSMD3	DIS3L	Deletion	0.0431346	0.124343	0.000542882
CSMD3	EDC3	Deletion	0.0106531	0.0810277	0.0170144
CSMD3	FANCI	Deletion	0.0241567	0.0769481	0.0182102
CSMD3	MAN2A2	Deletion	0.0289626	0.0737206	0.000254015
CSMD3	MAP2K5	Deletion	0.0323001	0.123022	0.00826468
CSMD3	NEIL1	Deletion	0.0315848	0.0872876	0.00933718
CSMD3	PRC1	Deletion	0.000800116	0.0800016	0.0384154
CSMD3	RCN2	Deletion	0.0315848	0.0872876	0.000256592
CSMD3	RGMA	Deletion	0.0235586	0.068748	0.0100801
CSMD3	RPLP1	Deletion	0.0178256	0.06289	0.0128979
CSMD3	RPS17	Deletion	0.000351773	0.0721115	0.0488652
CSMD3	SIN3A	Deletion	0.0275752	0.0867722	0.0138162
CSMD3	SLCO3A1	Deletion	0.0270538	0.0764138	0.0204936
CSMD3	SNAPC5	Deletion	0.0496148	0.12502	0.0160659
CSMD3	ST20	Deletion	0.0227618	0.0722997	0.00113164
CSMD3	THSD4	Deletion	0.0393175	0.0782668	0.0181029
CSMD3	TSPAN3	Deletion	0.0315848	0.0872876	0.0448678
CSMD3	ULK3	Deletion	0.0133832	0.081727	0.000130417
CSMD3	WHAMM	Deletion	0.0313071	0.114213	0.0027984
CSMD3	IL34	Deletion	0.0471561	0.136987	0.0416034
CSMD3	NLK	Deletion	1.8473e-05	0.117486	0.0128774
CSMD3	PYY2	Deletion	1.61392e-10	0.122457	0.0271782
CSMD3	TMEM97	Deletion	1.36207e-05	0.113585	0.0050403
CSMD3	CTF1	Deletion	0.00244175	0.106385	0.0350932
CSMD3	DCTPP1	Deletion	0.0028591	0.0934762	0.0359642
CSMD3	FBRS	Deletion	0.00668662	0.0979347	0.0214378
CSMD3	KCTD13	Deletion	0.00462794	0.0786664	0.00371762
CSMD3	PHKG2	Deletion	0.00668662	0.0979347	0.0134955
CSMD3	PRR14	Deletion	0.00668662	0.0979347	0.0128141
CSMD3	SETD1A	Deletion	0.029924	0.0821256	0.000536767
CSMD3	ZNF48	Deletion	0.001878	0.091894	0.0170706
CSMD3	ZNF771	Deletion	0.0028591	0.0934762	0.00229359
CSMD3	ZNF785	Deletion	0.00155543	0.0911343	0.0188755
CSMD3	ABCB9	Deletion	6.17134e-05	0.0642487	0.0100297
CSMD3	ANAPC5	Deletion	9.90669e-05	0.0686273	0.0321965
CSMD3	APPL2	Deletion	0.00050322	0.0916461	0.0182348
CSMD3	ATP2B1	Deletion	0.00192702	0.102381	0.020953
CSMD3	ATP6V0A2	Deletion	4.06585e-05	0.0637615	0.0393344
CSMD3	ATXN7L3B	Deletion	0.0446927	0.104936	0.0157836
CSMD3	BCL7A	Deletion	5.69549e-05	0.0673276	0.00247365
CSMD3	BRI3BP	Deletion	0.000140536	0.0723949	0.0302862
CSMD3	CAMKK2	Deletion	0.00012598	0.0691155	0.0439472
CSMD3	DDX55	Deletion	5.06431e-05	0.0637983	0.0243339
CSMD3	FBXO21	Deletion	0.000605871	0.0683693	0.00218847
CSMD3	FBXW8	Deletion	0.000430528	0.0673902	0.0229565
CSMD3	FICD	Deletion	7.54195e-05	0.0729287	0.0413364
CSMD3	GALNT4	Deletion	0.00116789	0.103298	0.0248694
CSMD3	GCN1L1	Deletion	6.93826e-05	0.0798696	0.00537671
CSMD3	GLTP	Deletion	0.000230016	0.0709389	0.0201664
CSMD3	HNF1A	Deletion	0.000142498	0.0695301	0.00652191
CSMD3	KDM2B	Deletion	2.76757e-05	0.0629418	0.000693924
CSMD3	KNTC1	Deletion	0.000152121	0.0695981	0.027477
CSMD3	MAPKAPK5	Deletion	3.57492e-05	0.0632729	0.0172944
CSMD3	MLEC	Deletion	0.000449992	0.0753771	0.0309745
CSMD3	MMAB	Deletion	0.000331103	0.071949	0.00883723
CSMD3	MORN3	Deletion	0.0196831	0.0502373	0.000269928
CSMD3	MSI1	Deletion	0.000139867	0.0745462	0.0240007
CSMD3	MTERFD3	Deletion	0.0111471	0.0646684	0.00570564
CSMD3	NAA25	Deletion	5.10389e-05	0.0672409	0.0204097
CSMD3	NFYB	Deletion	0.00254437	0.0874561	0.0097573
CSMD3	NT5DC3	Deletion	0.00175657	0.0992072	0.0154548
CSMD3	PEBP1	Deletion	0.00013504	0.0495975	0.00237443
CSMD3	PPP1CC	Deletion	5.30379e-05	0.0641345	0.0451978
CSMD3	RASAL1	Deletion	5.66669e-05	0.0617	0.0277712
CSMD3	RASSF9	Deletion	0.000978633	0.0702221	0.0171968
CSMD3	RHOF	Deletion	1.85323e-05	0.0616625	0.00737725
CSMD3	RNFT2	Deletion	0.0244927	0.0379808	0.0178174
CSMD3	RPLP0	Deletion	0.000157942	0.0853339	0.0312765
CSMD3	SART3	Deletion	0.00051848	0.0763181	0.0349357
CSMD3	SBNO1	Deletion	2.81493e-05	0.0600285	0.0147459
CSMD3	SETD1B	Deletion	3.91697e-05	0.0664956	0.000904133
CSMD3	SETD8	Deletion	0.000110897	0.0656506	8.8966e-05
CSMD3	SUDS3	Deletion	0.000717436	0.068873	0.00260436
CSMD3	SYT1	Deletion	0.000110078	0.100334	0.00166844
CSMD3	TCHP	Deletion	0.00660891	0.051738	0.0328672
CSMD3	TMEM120B	Deletion	1.85323e-05	0.0616625	0.00547359
CSMD3	TMPO	Deletion	0.00963935	0.0984453	0.0238237
CSMD3	TMTC2	Deletion	0.0217658	0.0598837	0.0160902
CSMD3	TRIAP1	Deletion	0.000590007	0.0806521	0.0478295
CSMD3	TRPV4	Deletion	6.85578e-05	0.076119	0.000292626
CSMD3	UNC119B	Deletion	0.000630447	0.0763999	0.00110474
CSMD3	VSIG10	Deletion	0.00367099	0.0526268	0.0135465
CSMD3	ZNF664	Deletion	1.14612e-05	0.0608678	0.00620905
CSMD3	STK33	Deletion	0.00177342	0.126899	0.0113756
CSMD3	ACAD11	Deletion	0.0410895	0.0880845	0.0322612
CSMD3	ARMC8	Deletion	0.0160026	0.0662338	0.0235647
CSMD3	ASTE1	Deletion	0.014867	0.0794148	0.0323183
CSMD3	ATP2C1	Deletion	0.014867	0.0794148	0.0349331
CSMD3	ATR	Deletion	0.020817	0.067619	0.010499
CSMD3	C3orf33	Deletion	0.0284461	0	0.00107027
CSMD3	C3orf37	Deletion	0.00598942	0.0722414	0.00850732
CSMD3	C3orf58	Deletion	0.0131399	0.0611111	0.000272482
CSMD3	CCNL1	Deletion	0.0120621	0.0561688	0.0438717
CSMD3	CDV3	Deletion	0.0170091	0.077024	0.0428302
CSMD3	CEP63	Deletion	0.0110112	0.0727999	0.023608
CSMD3	CHCHD6	Deletion	0.00259739	0.0691282	0.028267
CSMD3	DBR1	Deletion	0.0160026	0.0662338	0.0351243
CSMD3	EPHB1	Deletion	0.0158325	0.0310586	0.0305958
CSMD3	FAIM	Deletion	0.020817	0.067619	0.00213455
CSMD3	GFM1	Deletion	0.0242296	0.0539312	0.0134216
CSMD3	GK5	Deletion	0.0269194	0.0690802	0.0016246
CSMD3	GMPS	Deletion	0.0120621	0.0561688	0.0254682
CSMD3	H1FX	Deletion	0.00598942	0.0722414	0.0262812
CSMD3	MBD4	Deletion	0.00685518	0.0727969	0.0420666
CSMD3	MCM2	Deletion	0.00320594	0.0246341	0.0427172
CSMD3	MED12L	Deletion	0.0223292	0.12634	0.0120628
CSMD3	MRPL3	Deletion	0.0189782	0.0806644	0.00865089
CSMD3	MSL2	Deletion	0.00553783	0.0667416	0.000811677
CSMD3	NCK1	Deletion	0.0297514	0.0781235	0.0148029
CSMD3	NMNAT3	Deletion	0.0113945	0	0.000989022
CSMD3	NUDT16	Deletion	0.0413491	0.0345832	0.00931229
CSMD3	PCCB	Deletion	0.00553783	0.0667416	0.000245729
CSMD3	PIK3CB	Deletion	0.0182651	0.0669173	0.000876358
CSMD3	PIK3R4	Deletion	0.014867	0.0794148	0.00833627
CSMD3	PLCH1	Deletion	0.0255213	0	0.00426623
CSMD3	PLS1	Deletion	0.0127286	0.0260241	0.0184165
CSMD3	RAB6B	Deletion	0.00966514	0.0721968	0.0262723
CSMD3	RASA2	Deletion	0.00495091	0.0673077	0.0410702
CSMD3	RNF7	Deletion	0.0269194	0.0690802	0.0231592
CSMD3	RPL32P3	Deletion	0.00685518	0.0727969	0.0486387
CSMD3	RYK	Deletion	0.00847264	0.0716062	0.00668974
CSMD3	SIAH2	Deletion	0.0139504	0.0568681	0.0430402
CSMD3	SLC9A9	Deletion	0.0129077	0	0.0109457
CSMD3	SNX4	Deletion	0.00245136	0.0667919	0.0475784
CSMD3	STAG1	Deletion	0.00483906	0.0243931	0.0198678
CSMD3	TFDP2	Deletion	0.0393814	0.0737293	0.0127356
CSMD3	TOPBP1	Deletion	0.0170091	0.077024	0.00586808
CSMD3	TPRA1	Deletion	0.00344777	0.070126	0.0300464
CSMD3	UBA5	Deletion	0.0410895	0.0880845	0.0105207
CSMD3	ZXDC	Deletion	0.00396535	0.0706394	0.0261717
CSMD3	EPC1	Deletion	0.00902405	0.075535	0.019575
CSMD3	DDX51	Deletion	0.000117273	0.0798238	0.0201299
CSMD3	EP400	Deletion	0.00013828	0.0802265	0.0238753
CSMD3	EP400NL	Deletion	0.033725	0.0854167	0.027103
CSMD3	FBRSL1	Deletion	8.32369e-07	0.0708064	0.00517328
CSMD3	GLCCI1	Deletion	0.000144012	0.088255	0.00410671
CSMD3	ICA1	Deletion	0.00566842	0.114868	0.0189444
CSMD3	RBAK	Deletion	0.00247761	0.106856	0.0438197
CSMD3	SLC29A2	Deletion	0.046085	0.0321429	0.000213823
CSMD3	ARHGAP4	Deletion	0.01311	0.0177951	0.0237508
CSMD3	FAM58A	Deletion	0.012462	0.0288738	0.0320754
CSMD3	IRAK1	Deletion	0.0266787	0.0201705	0.021696
CSMD3	MECP2	Deletion	0.0274326	0.0325658	0.00478645
CSMD3	MTMR1	Deletion	0.0201515	0.03125	0.00241788
CSMD3	UBL4A	Deletion	0.0128895	0.0359477	0.0264141
CSMD3	CCDC126	Deletion	0.0456129	0.0771493	0.0495292
CSMD3	ITGB8	Deletion	0.0447129	0.112285	0.0188952
CSMD3	NUPL2	Deletion	0.0355068	0.10137	0.00624552
CSMD3	TMEM168	Deletion	0.0279723	0.11004	0.000828635
CSMD3	ZNF800	Deletion	0.0277791	0.104988	0.00110346
CSMD3	KLRG2	Deletion	0.013848	0.132577	0.00201065
CSMD3	TSPYL5	Deletion	0.0204738	0	0.0301006
CSMD3	POLR2D	Deletion	0.00522173	0.044433	0.0188111
CSMD3	SFT2D3	Deletion	0.0028593	0.0468348	0.0219853
CSMD3	WDR33	Deletion	0.00522173	0.044433	0.0279679
CSMD3	STK40	Deletion	0.0293824	0.105841	0.0227383
CSMD3	TFAP2E	Deletion	0.00322933	0.13125	0.0178265
CSMD3	PHF12	Deletion	0.0110332	0.125525	0.0408247
CSMD3	SPAG5	Deletion	0.000651781	0.134513	0.0354019
CSMD3	UNC119	Deletion	0.015983	0.131707	0.000811893
CSMD3	SFPQ	Deletion	0.0355717	0.0568038	0.0232856
CSMD3	NPPC	Deletion	0.00281281	0.0592174	0.0148895
CSMD3	TIGD1	Deletion	0.0050353	0.0526837	0.0124997
CSMD3	ATP11C	Deletion	0.0157801	0.036839	0.0062405
CSMD3	CCDC115	Deletion	0.0218395	0.0692782	0.0276652
CSMD3	CCDC74A	Deletion	0.0148025	0.0634705	0.0161559
CSMD3	CCDC74B	Deletion	0.017616	0.0644509	0.0256508
CSMD3	FAM168B	Deletion	0.0334953	0.0431732	0.00198731
CUBN	NHP2L1	Deletion	0.0248533	0.098561	0.00122923
CUBN	POLR3H	Deletion	0.0315386	0.0990678	0.0065045
CUBN	XRCC6	Deletion	0.0248533	0.098561	0.032858
CUX1	CCNDBP1	Deletion	0.0303893	0.034271	0.0433818
CUX1	EID1	Deletion	0.027994	0.0243132	0.0478431
CUX1	FDXACB1	Deletion	0.0177889	0.042674	0.0111438
CUX1	MLYCD	Deletion	0.0263076	0.0340258	0.023778
CUX1	MTUS1	Deletion	0.0168577	0.0939299	0.0406556
CUX1	OSGIN1	Deletion	0.0250628	0.0339465	0.0231479
CUX1	PAN3	Deletion	0.0154108	0.0424651	0.0203399
CUX1	SIDT2	Deletion	0.0270785	0.0433478	0.0139162
CUX1	TRIM13	Deletion	0.00822891	0.0324519	0.0411782
DCHS2	ANKRD50	Deletion	0.0400731	0.0443033	0.0110628
DCHS2	AP1G1	Deletion	0.0300555	0.0492631	0.0137115
DCHS2	BICD2	Deletion	0.00547381	0.0453779	0.00827705
DCHS2	C9orf41	Deletion	0.0426979	0.0665865	0.0165316
DCHS2	C9orf6	Deletion	0.0136522	0.0472238	0.0164132
DCHS2	C9orf80	Deletion	0.0178682	0.0478632	0.0300354
DCHS2	CAMSAP1	Deletion	0.0127521	0.0470696	0.00233754
DCHS2	CIZ1	Deletion	0.0178682	0.0478632	0.00608119
DCHS2	CNOT1	Deletion	0.0410622	0.0502312	0.0303286
DCHS2	COPS4	Deletion	0.045539	0.044732	0.0491362
DCHS2	DDX31	Deletion	0.0178682	0.0478632	0.00369139
DCHS2	DNAJB14	Deletion	0.0375669	0.0440948	0.0100054
DCHS2	DOLPP1	Deletion	0.0136522	0.0472238	0.010156
DCHS2	ERP44	Deletion	0.00679388	0.0457753	0.0106573
DCHS2	EXOSC2	Deletion	0.0146104	0.0473802	0.0114248
DCHS2	FAM120A	Deletion	0.00509009	0.0452489	0.0284323
DCHS2	FAM120B	Deletion	0.0201512	0.059188	0.0454091
DCHS2	FKTN	Deletion	0.0111142	0.0467678	0.0490257
DCHS2	FUBP3	Deletion	0.0146104	0.0473802	0.000247686
DCHS2	GAB1	Deletion	0.0352025	0.04389	0.0417331
DCHS2	GAPVD1	Deletion	0.0413334	0.0558405	0.000153922
DCHS2	GLE1	Deletion	0.0167149	0.0476998	0.0360009
DCHS2	GOLGA2	Deletion	0.0178682	0.0478632	0.0323613
DCHS2	HIATL2	Deletion	0.00588451	0.0455086	0.0272179
DCHS2	IARS	Deletion	0.00509009	0.0452489	0.00828955
DCHS2	IGF2R	Deletion	0.00408493	0.0448718	0.0130693
DCHS2	IKBKAP	Deletion	0.0136522	0.0472238	0.0270307
DCHS2	INVS	Deletion	0.00783321	0.0460492	0.0230041
DCHS2	IPPK	Deletion	0.00547381	0.0453779	0.00471053
DCHS2	MAP7	Deletion	0.0178682	0.0478632	0.0013147
DCHS2	MAPK6	Deletion	0.0197959	0.0537241	0.0159299
DCHS2	MAPKAP1	Deletion	0.0413334	0.0558405	0.00587145
DCHS2	MCM9	Deletion	0.0307314	0.0603318	0.0359739
DCHS2	MLLT4	Deletion	0.0214274	0.0593453	0.000756555
DCHS2	MRRF	Deletion	0.0464688	0.0562303	0.0246803
DCHS2	NAA15	Deletion	0.0329729	0.0436889	0.00319205
DCHS2	NAA35	Deletion	0.0109986	0.0523504	0.0171329
DCHS2	NDOR1	Deletion	0.0203962	0.0481974	0.0298704
DCHS2	NFKB1	Deletion	0.0427281	0.0445157	0.0334382
DCHS2	NUP188	Deletion	0.0136522	0.0472238	0.0168234
DCHS2	PITPNB	Deletion	0.0413334	0.0558405	0.0488935
DCHS2	PMPCA	Deletion	0.00967292	0.0464744	0.0443692
DCHS2	POLE3	Deletion	0.0167149	0.0476998	0.0261384
DCHS2	PRPF4	Deletion	0.0167149	0.0476998	0.00525052
DCHS2	PTGES2	Deletion	0.0203962	0.0481974	0.0321986
DCHS2	QSOX2	Deletion	0.0136522	0.0472238	0.00569656
DCHS2	RAB14	Deletion	0.0389585	0.0556498	0.0296361
DCHS2	RAD23B	Deletion	0.0136522	0.0472238	0.00378689
DCHS2	RALGDS	Deletion	0.019094	0.0480291	0.0449755
DCHS2	REPS1	Deletion	0.0178682	0.0478632	0.0272501
DCHS2	RNGTT	Deletion	0.0257047	0.0598291	0.0293742
DCHS2	SDCCAG3	Deletion	0.0111142	0.0467678	0.00908289
DCHS2	SERAC1	Deletion	0.00408493	0.0448718	0.0499204
DCHS2	SLC10A7	Deletion	0.0270288	0.0431067	0.019615
DCHS2	SMARCA5	Deletion	0.0352025	0.04389	0.0310461
DCHS2	SYNJ2	Deletion	0.00439716	0.0449959	2.08111e-06
DCHS2	TDRD7	Deletion	0.00588451	0.0455086	0.0473396
DCHS2	TEX10	Deletion	0.00783321	0.0460492	0.0027243
DCHS2	TMEM184C	Deletion	0.0252752	0.0429192	0.0191025
DCHS2	TMOD3	Deletion	0.0197959	0.0537241	0.0410474
DCHS2	TRIM32	Deletion	0.0178682	0.0478632	0.00760421
DCHS2	TSC1	Deletion	0.0178682	0.0478632	0.0166863
DCHS2	TUBB2C	Deletion	0.0203962	0.0481974	0.0114003
DCHS2	UGCG	Deletion	0.0167149	0.0476998	0.0099937
DCHS2	USP38	Deletion	0.0329729	0.0436889	0.00745791
DCHS2	USP53	Deletion	0.0352025	0.04389	0.0112911
DCHS2	WDFY3	Deletion	0.0400731	0.0443033	0.0110605
DCHS2	ZCCHC6	Deletion	0.0109986	0.0523504	0.0480275
DMD	ACAT1	Deletion	0.025479	0.117799	0.0477216
DMD	ATXN10	Deletion	1.35554e-05	0.104431	0.0320609
DMD	HDDC2	Deletion	0.00085721	0.0840829	0.0258624
DMD	REPS1	Deletion	0.000431665	0.0778938	0.0175315
DMD	TESK1	Deletion	0.0281757	0.0815812	0.0444064
DNAH10	DDX24	Deletion	0.0462202	0.0715415	0.042766
DNAH10	SETD3	Deletion	0.0389663	0.0710956	0.034566
DNAH10	SNRPD1	Deletion	0.00726828	0.0448398	0.0383689
DNAH11	SLC39A9	Deletion	0.036334	0.0768284	0.0235759
DNAH2	NDUFV2	Deletion	0.0298914	0.0490264	0.0443887
DNAH2	SLC43A2	Deletion	0.0483363	0.0801492	0.0345629
DNAH2	SMG6	Deletion	0.0238561	0.073833	0.0211925
DNAH2	TMEM93	Deletion	0.015064	0.0681012	0.0198677
DNAH3	GALC	Deletion	0.0188927	0.0711911	0.037184
DNAH5	ANKRD54	Deletion	0.000489044	0.0832001	0.0413564
DNAH5	ATXN10	Deletion	0.00341969	0.108086	0.0445906
DNAH5	HDDC2	Deletion	0.0439264	0.100727	0.049088
DNAH5	NFATC3	Deletion	2.372e-06	0.0818031	0.00684575
DNAH5	PIGH	Deletion	3.0871e-05	0.061828	0.0412908
DNAH5	SIVA1	Deletion	0.0425675	0.084827	0.0166277
DNAH5	SLC38A6	Deletion	0.00107865	0.0697985	0.0234045
DNAH5	TTLL12	Deletion	0.00135645	0.0980333	0.0294754
DNAH7	NKTR	Deletion	0.000198355	0.139542	0.0113302
DNAH7	ZDHHC3	Deletion	0.000151351	0.139297	0.033295
DNAH7	ZNF621	Deletion	0.000295278	0.139917	0.030307
DNAH9	CNTROB	Deletion	0.0351965	0.123678	0.0264776
DNAH9	EPN2	Deletion	0.00628963	0.0923242	0.000821776
DNAH9	MAPK7	Deletion	0.00750537	0.0898912	0.00941157
DNAH9	TACC2	Deletion	0.0232471	0.0527977	0.043225
DNAH9	USP22	Deletion	0.00790026	0.0818823	0.0279121
DOCK2	CNOT6	Deletion	0.0427544	0.0663462	0.0474452
DOCK2	RAB24	Deletion	0.0478156	0.0667208	0.0112629
DOCK2	TBC1D9B	Deletion	0.0404037	0.0661624	0.00701263
DSCAM	PARD3	Deletion	0.0127282	0.0213875	0.0269684
DSCAM	RAB18	Deletion	0.0199587	0.0223668	0.0147695
DSP	PARP8	Deletion	0.0224231	0.0467212	0.0349637
DST	CUL4A	Deletion	0.00207226	0.0604033	0.0342187
DYNC1H1	GOLGA2	Deletion	0.0111479	0.035223	0.0300867
DYNC1H1	LRSAM1	Deletion	0.0049148	0.026934	0.0274011
DYNC1H1	MTAP	Deletion	0.00248909	0.104425	0.0195829
DYNC1H1	RAB14	Deletion	0.00300507	0.0263355	0.0493644
DYNC1H1	RABGAP1	Deletion	0.00279858	0.026255	0.00917872
DYNC1H1	RBM18	Deletion	0.0037155	0.0265843	0.0492547
DYNC1H1	RGS3	Deletion	0.00981915	0.0350067	0.0432932
DYNC1H1	TDRD7	Deletion	0.0120964	0.0420665	0.0140483
DYNC1H1	URM1	Deletion	0.012643	0.0354458	0.0331571
EGFR	ATP6V0E1	Deletion	0.00907407	0.0429445	0.00798276
EGFR	RPL26L1	Deletion	0.00907407	0.0429445	0.0303102
EGFR	TTC1	Deletion	0.0284716	0.0507326	0.0195961
EGFR	ZNF259	Deletion	0.0209428	0.0548656	0.0310842
EP300	ANKFY1	Deletion	0.0488423	0.0719095	0.0180918
EP300	AP4E1	Deletion	0.0392183	0.0331383	0.0276546
EP300	C9orf41	Deletion	0.0247688	0.0482019	0.024833
EP300	CLEC10A	Deletion	0.0191557	0.0626284	0.0162242
EP300	DCAF10	Deletion	0.0416757	0.0643038	0.018841
EP300	DDX58	Deletion	0.00727091	0.0460964	0.00540265
EP300	DNAJA1	Deletion	0.0189493	0.0476712	0.0249357
EP300	ELF1	Deletion	0.00452272	0.0454577	0.0178988
EP300	GRHPR	Deletion	0.0416757	0.0643038	0.00424516
EP300	KLHL9	Deletion	0.00716664	0.0824482	0.0396313
EP300	MINK1	Deletion	0.0488423	0.0719095	0.0347032
EP300	PDE12	Deletion	0.0488115	0.0929253	0.0346337
EP300	TDRD7	Deletion	0.0147644	0.039401	0.0486542
EP300	TLR4	Deletion	0.0359436	0.0411895	0.0426288
EP300	TOPORS	Deletion	0.00816806	0.0462655	0.032095
EP300	TRIM14	Deletion	0.016562	0.0396022	0.0102981
EP300	TTLL11	Deletion	0.0379111	0.0413165	0.0271481
EPB41L3	AGAP1	Deletion	0.00721166	0.0120448	0.00283314
EPB41L3	DIS3L2	Deletion	0.0120034	0.012462	0.039119
EPB41L3	MIB1	Deletion	0.0268544	0.0133157	0.0171189
EPB41L3	MTERFD2	Deletion	0.0434063	0.0247024	0.0170079
EPB41L3	NF1	Deletion	0.0213376	0	0.00503572
EPB41L3	ROCK1	Deletion	0.0268544	0.0133157	0.00885645
EPB41L3	2016-09-02	Deletion	0.0411435	0.024595	0.0136146
FAM135B	CEP76	Deletion	0.0146472	0.0752418	0.049622
FAM135B	MAP2K3	Deletion	0.0390278	0.105365	0.0408759
FAM135B	MPPE1	Deletion	0.0080124	0.0694013	0.0460724
FAM135B	PTPN2	Deletion	0.0170549	0.0757105	0.0450317
FAM135B	UBQLN1	Deletion	0.0332543	0.0820197	0.0384304
FAM47C	MPPE1	Deletion	0.00073173	0.0286547	0.0317806
FAM47C	PSMG2	Deletion	0.000680568	0.0285883	0.0212807
FAM75A6	DCTN3	Deletion	0.00261537	0.0288851	0.0301442
FAM75A6	NFX1	Deletion	0.000346196	0.0189935	0.0430333
FAT1	ARL2BP	Deletion	2.96204e-06	0.0671866	0.0491914
FAT1	C1QBP	Deletion	4.01974e-06	0.123922	0.0459082
FAT1	DCPS	Deletion	0.00322615	0.0829616	0.0477277
FAT1	FDX1	Deletion	0.0184662	0.0992692	0.0255001
FAT1	HDDC2	Deletion	8.15556e-05	0.0801314	0.00769087
FAT1	NOP10	Deletion	2.25898e-05	0.0817286	0.0113573
FAT1	PPAPDC1B	Deletion	0.0151496	0.107364	0.0278102
FAT1	RPUSD2	Deletion	5.54249e-06	0.080317	0.0147817
FAT1	TMEM62	Deletion	1.97459e-06	0.0763011	0.0273683
FAT1	ZNF259	Deletion	0.00554143	0.0872236	0.0315933
FAT3	KPNA3	Deletion	0.00827021	0.117165	0.0124561
FAT3	MYL12B	Deletion	0.0072866	0.0794502	0.0216672
FAT4	KLHL18	Deletion	3.93329e-09	0.0957631	0.00311918
FAT4	PLCD1	Deletion	9.74278e-09	0.0935804	0.0239441
FAT4	ZFYVE26	Deletion	0.0279488	0.0920206	0.016646
FBN2	DDX24	Deletion	0.0455428	0.0832675	0.0482148
FBN2	ITPK1	Deletion	0.0270672	0.0782056	0.0141384
FBN2	WDR25	Deletion	0.0218854	0.0776434	0.0460173
FBN3	EIF3L	Deletion	0.0415581	0.0211207	0.0078736
FBXW7	BBS7	Deletion	0.00603231	0.0196473	0.0153837
FBXW7	C4orf3	Deletion	0.00562407	0.0195669	0.0301799
FBXW7	EXOSC9	Deletion	0.00603231	0.0196473	0.0205124
FCGBP	DNAL4	Deletion	0.0308579	0.0795161	0.0364911
FCGBP	NF1	Deletion	0.000415154	0.0225076	0.00904774
FCGBP	SMCR7L	Deletion	0.0318993	0.0795777	0.0298024
FCGBP	ST13	Deletion	0.0408545	0.0836842	0.0404275
FCGBP	TET2	Deletion	0.0302068	0.0492308	0.0311953
FCGBP	TMEM184B	Deletion	0.019754	0.0750725	0.039458
FCGBP	XRCC6	Deletion	0.0469219	0.087568	0.00961873
FCGBP	ZDHHC7	Deletion	2.74825e-05	0.0688975	0.0206589
FLG	COQ9	Deletion	5.15033e-06	0.0993399	0.0405974
FLG	CSNK2A2	Deletion	2.16153e-06	0.100374	0.0313549
FLG	EXOSC2	Deletion	0.0300128	0.099279	0.0239626
FLG	NUP214	Deletion	0.039009	0.101622	0.0289634
FLJ36000	HARS2	Deletion	0.0235488	0.0252404	0.0375436
FLJ36000	IK	Deletion	0.0235488	0.0252404	0.0265115
FLJ36000	UBE2D2	Deletion	0.0222204	0.0251488	0.0139768
FLJ36000	ZMAT2	Deletion	0.0235488	0.0252404	0.0456194
FREM2	DEAF1	Deletion	0.030677	0.0436508	0.0157292
FREM2	GSR	Deletion	0.0296299	0.130347	0.0156268
FREM2	NUDT18	Deletion	0.0150566	0.134174	0.0116444
FREM2	OSTF1	Deletion	0.00986	0.0473214	0.0183829
FREM2	RAB14	Deletion	0.0408358	0.0506303	0.0485683
FREM2	TOMM5	Deletion	0.0408613	0.0679968	0.0209601
FREM2	TRUB2	Deletion	0.0431497	0.0507937	0.036865
FRG1B	GNPNAT1	Deletion	0.0131553	0.039755	0.0258322
FRG1B	GPR180	Deletion	0.0184956	0.0854863	0.0286221
FRG1B	RAB6A	Deletion	0.017933	0.0489668	0.0490892
FRG1B	RAP2A	Deletion	0.0406875	0.0908436	0.0486106
FRG1B	SLC7A5	Deletion	0.000726543	0.110491	0.0434383
FRG1B	STK24	Deletion	0.0339756	0.0903554	0.0392454
FRG1B	TWF1	Deletion	0.049822	0.0220814	0.0290516
FSCB	JOSD2	Deletion	0.0101116	0.0306204	0.0442817
FSCB	LMTK3	Deletion	0.0106387	0.0306809	0.00203082
GPR98	BCL2L13	Deletion	0.00116688	0.0678138	0.0344434
GPR98	CBR4	Deletion	0.0380912	0.0807529	0.0123773
GPR98	CDK19	Deletion	0.00221898	0.0770312	0.0364645
GPR98	FBXL4	Deletion	0.00323238	0.0745577	0.0342831
GPR98	GAB1	Deletion	0.0194276	0.0624482	0.0319285
GPR98	GGA1	Deletion	0.00417354	0.0833402	0.0411177
GPR98	HDDC2	Deletion	0.0004335	0.064074	0.0066993
GPR98	NOL12	Deletion	0.00417354	0.0833402	0.0413297
GPR98	PDSS2	Deletion	0.00580417	0.0808818	0.0320259
GPR98	PRMT10	Deletion	0.0253853	0.0686909	0.0479929
GPR98	RARS2	Deletion	0.0181909	0.0823578	0.014442
GPR98	SREBF2	Deletion	0.000318037	0.0782543	0.00316118
GPR98	TRIOBP	Deletion	0.0043223	0.0833776	0.00448397
GPR98	TSPYL1	Deletion	0.000728372	0.0702978	0.037084
GPR98	TTLL12	Deletion	0.000217483	0.0779855	0.0190681
GRM1	GMDS	Deletion	0.015573	0.0119514	0.0395245
GRM1	ITPK1	Deletion	0.0424934	0.04489	0.0212808
GRM3	CDS2	Deletion	0.025325	0.0132988	0.0140558
GRM3	ESF1	Deletion	0.0280451	0.0134051	0.0172208
GRM3	FLII	Deletion	0.0313857	0.0628167	0.0445852
GRM3	JAG1	Deletion	0.0280451	0.0134051	0.00125761
GRM3	PSMF1	Deletion	0.0280451	0.0134051	0.0427241
HEATR7B2	ANKRD12	Deletion	0.0205628	0.0208537	0.0407881
HEATR7B2	CEP192	Deletion	0.0205628	0.0208537	0.0150553
HEATR7B2	CEP76	Deletion	0.00648638	0.0107323	0.0111828
HEATR7B2	RNMT	Deletion	0.0219538	0.0209706	0.0498568
HEATR7B2	ROCK1	Deletion	0.0205628	0.0208537	0.0280476
HERC2	EGLN3	Deletion	0.0328961	0.0607985	0.0409059
HFM1	AGXT2L2	Deletion	0.0487964	0.0369541	0.00772937
HFM1	BAP1	Deletion	0.0209045	0.0653434	0.0382117
HFM1	C3orf62	Deletion	0.0234788	0.0655071	0.00344486
HFM1	C3orf64	Deletion	0.0354951	0.0661451	0.0400878
HFM1	CDC42SE2	Deletion	0.0229486	0.0357498	0.00666989
HFM1	CSNK1G3	Deletion	0.0210349	0.0356326	0.0411803
HFM1	CTDSPL	Deletion	0.0490397	0.0667161	0.0189575
HFM1	GORASP1	Deletion	0.0473416	0.0666503	0.016242
HFM1	IKBKB	Deletion	0.0114965	0.0130823	0.0141612
HFM1	KDM6A	Deletion	0.0134209	0	0.0409558
HFM1	LZTFL1	Deletion	0.0317739	0.0659649	0.0414
HFM1	NKTR	Deletion	0.0381834	0.0662679	0.0175552
HFM1	NME6	Deletion	0.0273489	0.065732	0.0386101
HFM1	RBM5	Deletion	0.0201043	0.0652898	0.00459886
HFM1	RMND5B	Deletion	0.0487964	0.0369541	0.0254377
HFM1	SACM1L	Deletion	0.0317739	0.0659649	0.0290734
HFM1	TMF1	Deletion	0.0354951	0.0661451	0.0265314
HFM1	YTHDC2	Deletion	0.0448855	0.0469925	0.00833104
HFM1	ZNF197	Deletion	0.0306122	0.0659059	0.00809626
HFM1	ZNF621	Deletion	0.0456946	0.0665851	0.0123622
HMCN1	TBC1D10A	Deletion	0.00732764	0.0893212	0.0200622
HMCN1	TDRD3	Deletion	0.024664	0.0981603	0.0197131
HMCN1	TOB2	Deletion	0.00176539	0.0922732	3.69419e-05
HSD17B7P2	CD101	Deletion	0.0364382	0.0480747	0.0297091
HSD17B7P2	DMPK	Deletion	0.0340895	0.037594	0.0257933
HSD17B7P2	EGLN2	Deletion	0.0298329	0.0264724	0.0319559
HSD17B7P2	GPATCH1	Deletion	0.0204992	0.0141483	0.0157156
HSD17B7P2	HAUS5	Deletion	0.0193608	0.0140911	0.0395665
HSD17B7P2	MANEAL	Deletion	0.0217009	0.0142067	0.0388844
HSD17B7P2	MYPOP	Deletion	0.0325131	0.0375098	0.0218356
HSD17B7P2	OPA3	Deletion	0.0340895	0.037594	0.0226006
HSD17B7P2	PEPD	Deletion	0.0182827	0.0140351	0.0316137
HSD17B7P2	PRPF31	Deletion	0.0190532	0.0366606	0.0109271
HSD17B7P2	SDHAP1	Deletion	0.0411966	0	0.0232107
HSD17B7P2	STRN4	Deletion	0.0220962	0.0368792	0.01658
HSD17B7P2	SYMPK	Deletion	0.0340895	0.037594	0.00600864
HSD17B7P2	TMEM44	Deletion	0.049953	0	0.00162764
HSD17B7P2	TNK2	Deletion	0.0411966	0	0.0211021
HSD17B7P2	TYROBP	Deletion	0.0172617	0.0139803	0.045122
HSD17B7P2	USF2	Deletion	0.0193608	0.0140911	0.0396437
HSD17B7P2	ZNF181	Deletion	0.0193608	0.0140911	0.0300685
HSD17B7P2	ZNF302	Deletion	0.0193608	0.0140911	0.00993597
HSD17B7P2	ZNF480	Deletion	0.0181278	0.0365898	0.0219018
HSD17B7P2	ZNF765	Deletion	0.0190532	0.0366606	0.0313935
HSD17B7P2	ZNF766	Deletion	0.0181278	0.0365898	0.0109109
HSPG2	TOLLIP	Deletion	0.0322708	0.037795	0.0160698
HUWE1	CNOT10	Deletion	0.0212504	0.131872	0.0187212
HUWE1	CXXC1	Deletion	0.0115801	0.111736	0.0385676
HUWE1	DCAF10	Deletion	0.044362	0.078554	0.0231814
HUWE1	GORASP1	Deletion	0.0219504	0.131919	0.0207637
HUWE1	MBD1	Deletion	0.0111666	0.111688	0.00633683
HUWE1	NFX1	Deletion	0.0161435	0.0643436	0.018253
HUWE1	NUP50	Deletion	0.0419093	0.102128	0.0371407
HUWE1	PLAA	Deletion	0.0285949	0.0896296	0.0124832
HUWE1	PLCD1	Deletion	0.0226702	0.131966	0.0450422
HUWE1	VPS4B	Deletion	0.0135417	0.1197	0.00265598
HYDIN	ANKRD54	Deletion	0.00398501	0.096905	0.0430072
HYDIN	DDTL	Deletion	0.00262144	0.0817271	0.0427719
HYDIN	GPAM	Deletion	0.0209937	0.0604357	0.00896474
HYDIN	MBTPS1	Deletion	7.59316e-06	0.0980401	0.0333813
HYDIN	SF3B5	Deletion	0.0491151	0.0977895	0.0200011
HYDIN	TRMU	Deletion	0.00166351	0.110486	0.0305344
HYDIN	XPNPEP3	Deletion	8.96341e-05	0.0847522	0.0137008
IL1RAPL1	BTBD2	Deletion	0.0204165	0.0477273	0.0116411
IL1RAPL1	CSNK1G2	Deletion	0.0490994	0.0594995	0.000295961
IL1RAPL1	KLF16	Deletion	0.0472138	0.059421	0.0272574
IL1RAPL1	PLIN5	Deletion	0.0359651	0.0486336	0.037797
JUB	ALKBH5	Deletion	0.0308363	0	0.043517
JUB	COX10	Deletion	0.0237147	0	0.00350028
JUB	ELAC2	Deletion	0.0237147	0	0.0198463
JUB	FLII	Deletion	0.0308363	0	0.018454
JUB	MAK16	Deletion	0.0399385	0.0546289	0.0197481
JUB	TRIM16	Deletion	0.0194329	0	0.000908475
KALRN	CHD3	Deletion	0.0384159	0.111321	0.00243064
KALRN	CNTROB	Deletion	0.0402054	0.111438	0.0169579
KALRN	PRPF8	Deletion	0.030282	0.105927	0.0158939
KALRN	RAI1	Deletion	0.0115299	0.0940914	0.040151
KALRN	WRNIP1	Deletion	0.0331557	0.0136452	0.0477871
KCNT2	DHRS7B	Deletion	0.0111593	0.0616008	0.00964512
KCNT2	PHF23	Deletion	0.0488218	0.100298	0.0472298
KCNT2	PRPSAP2	Deletion	0.00798552	0.0732718	0.0470785
KCNT2	SCO1	Deletion	0.0338711	0.0994681	0.0235459
KIAA1409	EARS2	Deletion	0.0357379	0.0170971	0.0259007
KIAA1409	EIF2S1	Deletion	0.0487774	0.0598916	0.0352124
KIAA1409	PLEKHG3	Deletion	0.0470277	0.0598302	0.00215866
KIAA1409	PPP4R1	Deletion	0.023659	0.0588307	0.0403659
KIAA1409	SDR42E1	Deletion	0.0456345	0.0989845	0.0167288
KIAA1409	USP10	Deletion	0.048801	0.0990913	0.0258294
KIAA2022	FGFR1OP	Deletion	0.0199931	0.0404003	0.0443432
KIAA2022	MTRF1L	Deletion	0.0275759	0.0410217	0.0179803
KIAA2022	PHF10	Deletion	0.0424747	0.050018	0.0178105
KIAA2022	RNF146	Deletion	0.0396636	0.0418197	0.038896
LAMA1	AGPAT5	Deletion	0.0370889	0.111614	0.0195566
LAMA1	ATE1	Deletion	0.0285318	0.0355078	0.0431998
LAMA1	CEP76	Deletion	0.0475135	0.0513966	0.00784285
LAMA1	CLN8	Deletion	0.0195466	0.102159	0.0400144
LAMA1	ESCO1	Deletion	0.0388272	0.0509135	0.00242517
LAMA1	EXOSC7	Deletion	0.0159725	0.126937	0.0493602
LAMA1	METTL4	Deletion	0.0211826	0.0448858	0.0330622
LAMA1	MIB1	Deletion	0.0302751	0.050364	0.00541114
LAMA1	MYL12B	Deletion	0.027661	0.0454162	0.0444603
LAMA1	PTPN2	Deletion	0.0242269	0.045147	0.0124602
LAMA1	RPP14	Deletion	0.0280074	0.127753	0.0272656
LAMA1	SMCHD1	Deletion	0.00946516	0.038622	0.0315531
LAMA1	UBP1	Deletion	0.0171982	0.122887	0.0296629
LAMA1	ZDHHC3	Deletion	0.0159725	0.126937	0.0420281
LOC284232	ACOT1	Deletion	0.00284543	0.0273425	0.0365586
LOC284232	ACYP1	Deletion	0.00284543	0.0273425	0.0449123
LOC284232	AHSA1	Deletion	0.00263227	0.0272713	0.0112062
LOC284232	ALKBH1	Deletion	0.00263227	0.0272713	0.0286616
LOC284232	BCCIP	Deletion	0.0406993	0	0.0386445
LOC284232	BTBD16	Deletion	0.0373925	0	0.0235686
LOC284232	CDKL1	Deletion	0.0201467	0.0419383	0.00903404
LOC284232	CNIH	Deletion	0.00486752	0.0278769	0.00159227
LOC284232	COX16	Deletion	0.00284543	0.0273425	0.0202541
LOC284232	DLST	Deletion	0.00284543	0.0273425	0.0145217
LOC284232	ECHS1	Deletion	0.0266054	0	0.0149077
LOC284232	ERH	Deletion	0.00284543	0.0273425	0.0434799
LOC284232	EXD2	Deletion	0.00284543	0.0273425	0.0491637
LOC284232	FAM164C	Deletion	0.00284543	0.0273425	0.00661027
LOC284232	FAM24B	Deletion	0.0373925	0	0.0155688
LOC284232	FCF1	Deletion	0.00284543	0.0273425	0.0405647
LOC284232	GLRX5	Deletion	0.00895333	0.040597	0.0406417
LOC284232	GNPNAT1	Deletion	0.0052493	0.0279588	0.0307635
LOC284232	MAPK1IP1L	Deletion	0.00486752	0.0278769	0.0163905
LOC284232	MOAP1	Deletion	0.00959731	0.0406986	0.0162885
LOC284232	MUDENG	Deletion	0.00387392	0.0276399	0.0325217
LOC284232	MXI1	Deletion	0.0343496	0	0.0374361
LOC284232	NDUFB1	Deletion	0.00895333	0.040597	0.00943473
LOC284232	NEK9	Deletion	0.00284543	0.0273425	0.0439753
LOC284232	PLEKHA1	Deletion	0.0373925	0	0.0305224
LOC284232	PSEN1	Deletion	0.00284543	0.0273425	0.00720618
LOC284232	PSMC6	Deletion	0.0052493	0.0279588	0.0333013
LOC284232	PSTK	Deletion	0.0373925	0	0.0447083
LOC284232	SLC39A9	Deletion	0.00284543	0.0273425	0.0375041
LOC284232	SMNDC1	Deletion	0.0343496	0	0.00914849
LOC284232	SNW1	Deletion	0.00263227	0.0272713	0.0257245
LOC284232	STYX	Deletion	0.0052493	0.0279588	0.0398289
LOC284232	SYNJ2BP	Deletion	0.00284543	0.0273425	0.0230884
LOC284232	TCL6	Deletion	0.00834978	0.040497	0.0363625
LOC284232	TIAL1	Deletion	0.0343496	0	0.0178667
LOC284232	TIMM9	Deletion	0.00387392	0.0276399	0.000653185
LOC284232	TMX1	Deletion	0.00565932	0.0280422	0.0284298
LOC284232	TRMT5	Deletion	0.0035879	0.0275636	0.00309051
LOC284232	YY1	Deletion	0.0267579	0.053996	0.0212331
LOC284232	ZFP36L1	Deletion	0.00284543	0.0273425	0.0462826
LOC284232	ZNF410	Deletion	0.0110165	0.0409069	0.0493177
LOC284232	ZNF511	Deletion	0.0266054	0	0.0488235
LOC646214	CEBPG	Deletion	0.00668292	0.0166001	0.0495889
LOC646214	OSCP1	Deletion	0.0363979	0.0476074	0.0178788
LRP1	AKT1	Deletion	0.0147915	0.0508627	0.0450319
LRP1	C14orf2	Deletion	0.0147915	0.0508627	0.0428393
LRP1	DDX24	Deletion	0.00706368	0.0447352	0.0306559
LRP1	MTA1	Deletion	0.0134309	0.0506912	0.015429
LRP1	SNW1	Deletion	0.00744303	0.0448135	0.020245
LRP1	WDR20	Deletion	0.00190264	0.0380184	0.0264446
LRP1	ZFYVE21	Deletion	0.0140962	0.0507766	0.0395722
LRP1B	ABCD4	Deletion	0.0110118	0.121138	0.0258442
LRP1B	ADCK1	Deletion	0.0287313	0.123898	0.0464051
LRP1B	MARVELD3	Deletion	0.00283746	0.109148	0.0176401
LRP1B	MLH3	Deletion	0.0141418	0.121805	0.0156178
LRP1B	PPA2	Deletion	0.0290619	0.118801	0.0468721
LRP1B	PTGR2	Deletion	0.00969222	0.12081	0.0215331
LRP1B	TPRN	Deletion	0.0167431	0.110068	0.0324198
LRP1B	WDR85	Deletion	0.0147186	0.109685	0.0257546
LRP1B	ZBTB1	Deletion	0.000544546	0.106001	0.0459988
LRP1B	ZBTB25	Deletion	0.000844286	0.108578	0.0138138
LRP1B	ZFYVE27	Deletion	0.0324415	0.101494	0.00202352
LRP2	BAP1	Deletion	0.0199315	0.135228	0.035256
LRP2	C6orf35	Deletion	0.00671842	0.0968979	0.0110611
LRP2	CCNC	Deletion	0.0428682	0.0998568	0.0316172
LRP2	FGFR1OP	Deletion	0.00932962	0.099682	0.0368987
LRP2	MLLT4	Deletion	0.0188517	0.105368	0.0409472
LRP2	SERAC1	Deletion	0.0195735	0.103107	0.00987854
LRP2	TMEM181	Deletion	0.0222423	0.103313	0.0466907
LRP2	WTAP	Deletion	0.0100093	0.0997791	0.000953926
LRRC4C	BCL7A	Deletion	0.0385695	0	0.0236703
LRRC4C	TCP11L2	Deletion	0.042191	0	0.0416145
LRRC4C	TMEM97	Deletion	0.046148	0	0.0358906
LRRC4C	WDR66	Deletion	0.042191	0	0.0367813
LRRK2	BCL2L13	Deletion	0.00587164	0.0575133	0.0440345
LRRK2	C9orf78	Deletion	0.0278991	0.065767	0.0150738
LRRK2	CABIN1	Deletion	0.00248626	0.0504548	0.0187368
LRRK2	COBRA1	Deletion	0.00509284	0.0449038	0.040769
LRRK2	COG7	Deletion	0.0155385	0.0188696	0.0357738
LRRK2	CSNK1G2	Deletion	0.000572068	0.0853581	0.00885794
LRRK2	CYB5D1	Deletion	0.000138734	0.0844526	0.00148739
LRRK2	DDX51	Deletion	0.000113376	0	0.00868514
LRRK2	DUS3L	Deletion	0.00725523	0.0817463	0.0224483
LRRK2	ENDOG	Deletion	0.017271	0.0589223	0.0074798
LRRK2	EXOSC2	Deletion	0.0147245	0.0586874	0.0352454
LRRK2	FBRSL1	Deletion	9.89016e-05	0	0.0300113
LRRK2	GLE1	Deletion	0.0194349	0.0591033	0.0296065
LRRK2	HMG20B	Deletion	0.00104187	0.0858037	0.0422907
LRRK2	HSCB	Deletion	0.00208825	0.0564653	0.0124273
LRRK2	IFT140	Deletion	0.026766	0.0407609	0.0394493
LRRK2	INPP5E	Deletion	0.0067665	0.051505	0.0218354
LRRK2	KLF16	Deletion	0.000572068	0.0853581	0.0140431
LRRK2	MIER2	Deletion	0.00186591	0.092142	0.00161113
LRRK2	MRPL41	Deletion	0.00486295	0.0448536	0.0346941
LRRK2	MUM1	Deletion	0.00150178	0.09196	0.00363741
LRRK2	NPIP	Deletion	0.0300574	0.0197981	0.0119741
LRRK2	PALB2	Deletion	0.0140065	0.0187436	0.0411358
LRRK2	POLRMT	Deletion	0.000756507	0.0855604	0.000847839
LRRK2	PTGES2	Deletion	0.0235879	0.0594145	0.0112217
LRRK2	QSOX2	Deletion	0.00841565	0.051769	0.0355857
LRRK2	RAB36	Deletion	0.00367515	0.0445609	0.0100967
LRRK2	RAD50	Deletion	0.042567	0.0725296	0.0493024
LRRK2	RALGDS	Deletion	0.00738653	0.0516094	0.0476361
LRRK2	SDCCAG3	Deletion	0.00738653	0.0516094	0.0187696
LRRK2	SDHD	Deletion	0.0158389	0.0526268	0.037776
LRRK2	SFI1	Deletion	0.0064855	0.0637157	0.0416266
LRRK2	SLC22A4	Deletion	0.0440315	0.072596	0.0355487
LRRK2	SMARCA5	Deletion	0.0202087	0.0591645	0.0433279
LRRK2	SNAPC4	Deletion	0.00738653	0.0516094	0.0322349
LRRK2	SSNA1	Deletion	0.00509284	0.0449038	0.0328606
LRRK2	SURF6	Deletion	0.0186879	0.0590425	0.0108661
LRRK2	TICAM1	Deletion	0.00549965	0.0873188	0.0142534
LRRK2	TIRAP	Deletion	0.00284411	0.0379035	0.0324571
LRRK2	TPRN	Deletion	0.00509284	0.0449038	0.0184057
LRRK2	TRUB2	Deletion	0.02101	0.0592263	0.0175546
LRRK2	UBAC1	Deletion	0.00738653	0.0516094	0.0145367
LRRK2	WDR34	Deletion	0.017271	0.0589223	0.0480976
LRRK2	WDR85	Deletion	0.00464278	0.0448038	0.0238637
LRRK2	ZMYND19	Deletion	0.00464278	0.0448038	0.00656547
LRRTM1	SF3B5	Deletion	0.0247297	0.0250539	0.0498445
LTBP1	DIAPH2	Deletion	0.0228801	0	0.0361407
LTBP1	MAP2K4	Deletion	0.0283136	0.0745668	0.0385135
MACF1	ACO2	Deletion	0.000418028	0.0785881	0.030832
MACF1	AP1AR	Deletion	0.0203244	0.07045	0.012195
MACF1	ATXN7	Deletion	0.0184486	0.124912	0.0374917
MACF1	BAP1	Deletion	0.00513146	0.129385	0.0135506
MACF1	EIF3L	Deletion	0.000343912	0.0721548	0.0077433
MACF1	MIB1	Deletion	0.0194509	0.050929	0.0282152
MACF1	PDHB	Deletion	0.0190382	0.130873	0.0216521
MACF1	QARS	Deletion	0.00269113	0.12281	0.0204176
MACF1	RPL14	Deletion	0.0125894	0.121456	0.0199068
MACF1	RPP14	Deletion	0.0174464	0.130761	0.0245275
MACF1	VPRBP	Deletion	0.00605826	0.129554	0.0432984
MAGEC1	PLCD1	Deletion	0.0435705	0.134161	0.033119
MAP1B	DHX29	Deletion	0.0364979	0.0581584	0.0205763
MAP1B	SKIV2L2	Deletion	0.0364979	0.0581584	0.0209265
MDGA2	HNRNPC	Deletion	0.0154456	0.0124049	0.0367569
MDGA2	NEDD8	Deletion	0.00149138	0	0.0152047
MDGA2	SCFD1	Deletion	0.00214895	0	0.0368769
MDN1	ADRBK2	Deletion	4.92042e-05	0.0430345	0.0209148
MDN1	APOL1	Deletion	6.81849e-05	0.0537737	0.033058
MDN1	BAG4	Deletion	0.00471547	0.0628247	0.0277689
MDN1	BCL2L13	Deletion	0.00107233	0.055968	0.0274058
MDN1	BID	Deletion	0.00119935	0.0560796	0.0245833
MDN1	CNIH	Deletion	0.0308046	0.0556148	0.0315251
MDN1	DENND5A	Deletion	0.0195259	0.065051	0.0184396
MDN1	DNAJB14	Deletion	0.0275881	0.080763	0.0397425
MDN1	FBXO7	Deletion	1.3607e-05	0.0423259	0.0453789
MDN1	IL17RA	Deletion	0.00080817	0.0556958	0.0140854
MDN1	NAGA	Deletion	5.10682e-06	0.0523407	0.0465943
MDN1	NFKB1	Deletion	0.00241766	0.062004	0.0270132
MDN1	PACSIN2	Deletion	2.68184e-05	0.0634675	0.0224231
MDN1	PPAPDC1B	Deletion	0.00521168	0.0629579	0.0323244
MDN1	TMEM30A	Deletion	0.00594604	0.047379	0.034847
MDN1	TOB2	Deletion	1.85669e-05	0.0529991	0.0297964
MDN1	TRIOBP	Deletion	1.79525e-05	0.0477625	0.0130002
MED12	GIGYF2	Deletion	0.0306329	0.0348206	0.0318362
MED12	GLG1	Deletion	0.001181	0.0788814	0.0466813
MED12	GRAP	Deletion	0.00119464	0.0834541	0.0100817
MED12	HDLBP	Deletion	0.038153	0.0404385	0.0197575
MED12	NFATC3	Deletion	0.00192775	0.0792942	0.0348777
MED12	SRPR	Deletion	0.0229739	0.0911501	0.0390192
MED12L	ABL1	Deletion	0.0110838	0.0289419	0.0319704
MED12L	ANKS6	Deletion	0.00117975	0.0186707	0.0404195
MED12L	ATXN3	Deletion	0.0204406	0.0298833	0.0483445
MED12L	BRD3	Deletion	0.0138867	0.0292663	0.0292055
MED12L	DDX31	Deletion	0.0131297	0.0291834	0.0263116
MED12L	FAM120A	Deletion	0.00462905	0.0278762	0.0149498
MED12L	FAM122A	Deletion	0.0242007	0.0453644	0.0106791
MED12L	FUBP3	Deletion	0.0110838	0.0289419	0.0214008
MED12L	INVS	Deletion	0.00153567	0.0188509	0.0288734
MED12L	MBD1	Deletion	0.0494469	0.113653	0.0352884
MED12L	MDN1	Deletion	0.0389333	0.0463542	0.00844008
MED12L	MED27	Deletion	0.0104711	0.0288637	0.0374595
MED12L	NAA35	Deletion	0.00386795	0.0276877	0.0164308
MED12L	NUP188	Deletion	0.0104711	0.0288637	0.0343066
MED12L	QSOX2	Deletion	0.0104711	0.0288637	0.0405235
MED12L	RNGTT	Deletion	0.0354666	0.0461461	0.0165109
MED12L	RNMT	Deletion	0.0230483	0.045272	0.032666
MED12L	SECISBP2	Deletion	0.00586687	0.0281394	0.0409287
MED12L	SEH1L	Deletion	0.0266633	0.0455526	0.0260547
MED12L	SETX	Deletion	0.0104711	0.0288637	0.0176508
MED12L	SPIN1	Deletion	0.00553092	0.0280723	0.0198116
MED12L	TGIF1	Deletion	0.013865	0.0369996	0.0146299
MED12L	TSC1	Deletion	0.0131297	0.0291834	0.0446548
MED12L	UBQLN1	Deletion	0.00322682	0.0275063	0.015212
MED12L	ZBTB43	Deletion	0.00333695	0.0194556	0.0326103
MGAM	ANKS6	Deletion	0.00153529	0.0319366	0.046685
MGAM	C1QBP	Deletion	0.0336743	0.10407	0.0173978
MGAM	PLD6	Deletion	0.0479351	0.104955	0.0113186
MGAM	PRPSAP2	Deletion	0.0304727	0.093533	0.0299903
MGAM	PSMG4	Deletion	0.0347149	0.0134448	0.0420195
MGAM	QSOX2	Deletion	0.0297484	0.0496201	0.0470841
MGAM	RPL26	Deletion	0.0321784	0.103963	0.0226215
MGAM	RPL7A	Deletion	0.0396326	0.0504254	0.0418958
MST1P9	ACAD8	Deletion	0.0113821	0.0687784	0.030251
MST1P9	ELP4	Deletion	0.0467688	0.0251255	0.0294901
MST1P9	OSBPL5	Deletion	0.0276916	0.0423612	0.0157113
MST1P9	RRP8	Deletion	0.0165125	0.0358144	0.0263857
MST1P9	VPS26B	Deletion	0.0113821	0.0687784	0.00157605
MST1P9	ZNF259	Deletion	0.0378481	0.0862972	0.0353226
MUC16	BPHL	Deletion	0.00218627	0.082589	0.026527
MUC16	DDHD1	Deletion	0.00767928	0.127653	0.00835535
MUC16	DDTL	Deletion	1.18443e-07	0.108197	0.031153
MUC16	ESCO1	Deletion	0.0109396	0.125409	0.000209289
MUC16	MCAT	Deletion	1.9448e-07	0.133461	0.020171
MUC16	METAP1	Deletion	0.0219928	0.138133	0.00679146
MUC16	MIB1	Deletion	0.0260864	0.132442	0.00651057
MUC16	PIGY	Deletion	0.00715424	0.127461	0.00107411
MUC16	PPA2	Deletion	0.00218917	0.127832	0.00659637
MUC16	SNRPD1	Deletion	0.00974791	0.123982	0.00125584
MUC16	SNRPD3	Deletion	1.07694e-07	0.109279	0.033389
MUC16	TTLL12	Deletion	1.74183e-07	0.13336	0.0135708
MUC16	UQCR10	Deletion	2.74235e-06	0.121833	0.0427581
MUC16	USP8	Deletion	0.0247382	0.13644	0.0287522
MUC16	WRNIP1	Deletion	0.00296608	0.083477	0.00583771
MUC16	ZMAT5	Deletion	1.60871e-06	0.121233	0.036581
MUC16	ZNRF3	Deletion	1.44384e-06	0.123354	0.00584745
MUC17	ADCK1	Deletion	0.00831251	0.0909611	0.0286175
MUC17	ANGEL1	Deletion	0.0135208	0.0938037	0.0291393
MUC17	ATXN10	Deletion	0.0214335	0.127657	0.0105112
MUC17	CABIN1	Deletion	0.000178541	0.077957	0.00388356
MUC17	CCDC134	Deletion	0.00117895	0.104258	0.0155069
MUC17	CEP192	Deletion	1.50403e-05	0.0495616	0.0174023
MUC17	CEP76	Deletion	4.27097e-06	0.0463118	0.0169998
MUC17	DDHD1	Deletion	0.00131719	0.0674877	0.029748
MUC17	DDT	Deletion	0.000144356	0.0756598	0.0182146
MUC17	DDTL	Deletion	0.000144356	0.0756598	0.00423279
MUC17	EIF4ENIF1	Deletion	0.00337604	0.0956188	0.0268689
MUC17	ESCO1	Deletion	3.71739e-05	0.0502955	0.0236105
MUC17	MLYCD	Deletion	0.00157847	0.124136	0.0263734
MUC17	NEK9	Deletion	0.0100318	0.0952753	0.024606
MUC17	NFATC3	Deletion	0.00015882	0.106242	0.015214
MUC17	PTGR2	Deletion	0.0220646	0.100661	0.0418583
MUC17	ROCK1	Deletion	2.58593e-06	0.0412038	0.00289362
MUC17	SAMM50	Deletion	0.00865264	0.118544	0.00771155
MUC17	SMCR7L	Deletion	0.00403841	0.103806	0.00904265
MUC17	SNRPD1	Deletion	4.88492e-05	0.0505318	0.0256403
MUC17	SREBF2	Deletion	0.00107254	0.104152	0.0365953
MUC17	SYNJ2BP	Deletion	0.00447464	0.0920083	0.0287468
MUC17	TCF20	Deletion	0.0055128	0.112077	0.0152008
MUC17	THOC5	Deletion	0.000584319	0.0874229	0.0158921
MUC17	TTLL5	Deletion	0.00789245	0.0928821	0.0379295
MUC17	ZC3H14	Deletion	0.0188447	0.0924354	0.0192191
MUC17	ZC3H7B	Deletion	0.00189397	0.102832	0.0382542
MUC17	ZNF397	Deletion	0.0244805	0.10478	0.00942956
MUC17	ZNRF3	Deletion	0.00132551	0.0924134	0.0136668
MUC4	AGAP1	Deletion	0.000725109	0.0508303	0.0332793
MUC4	RPRD1A	Deletion	0.0286738	0.0897321	0.0305684
MUC4	SMCR7L	Deletion	0.0466112	0.0991411	0.0251697
MUC4	SREBF2	Deletion	0.0252552	0.0993912	0.0457588
MUC4	TRIOBP	Deletion	0.0184933	0.0926213	0.0162571
MUC4	TRMU	Deletion	0.0134622	0.101849	0.0394441
MUC4	ZNF271	Deletion	0.0315678	0.090006	0.0439644
MYCBP2	CNOT1	Deletion	0.0499306	0.0483604	0.0188581
MYCBP2	GOT2	Deletion	0.0471671	0.0481823	0.0453823
MYCBP2	RRP12	Deletion	0.0448122	0.0331583	0.0433527
MYH10	CCDC94	Deletion	0.0316028	0.0468254	0.0157247
MYH10	DDT	Deletion	0.0481191	0.0145465	0.0419379
MYH10	DUS3L	Deletion	0.014711	0.0355066	0.0164664
MYH10	HMG20B	Deletion	0.0238847	0.0464095	0.039344
MYH10	MRPL54	Deletion	0.0238847	0.0464095	0.0196618
MYH10	NDUFA11	Deletion	0.0128746	0.0353571	0.0349466
MYH10	PPIP5K1	Deletion	0.0276613	0.0255495	0.0463963
MYH10	RTF1	Deletion	0.01924	0.0251035	0.0481757
MYH10	UQCR11	Deletion	0.0489894	0.0575962	0.0207671
MYH2	GIGYF2	Deletion	0.00666098	0.0264445	0.0085414
MYH2	NFX1	Deletion	0.0328716	0.0645074	0.0152814
MYH2	PPP2R5C	Deletion	0.0197741	0.0350985	0.0292013
MYH2	ZNF839	Deletion	0.0421803	0.0432909	0.0247989
MYH4	AASDHPPT	Deletion	0.0166087	0.0611893	0.00677042
MYH4	LATS1	Deletion	0.0336868	0.101966	0.0111053
MYH4	MAPK1	Deletion	0.0172415	0.0714312	0.0290451
MYH4	MTHFD1L	Deletion	0.0397124	0.102341	0.00905282
MYH4	MTMR2	Deletion	0.0481085	0.0585921	0.00931831
MYH4	NF1	Deletion	0.0183252	0.0863241	0.0281864
MYH4	NUS1	Deletion	0.0437177	0.0978338	0.0417993
MYH4	OSGIN1	Deletion	0.0270586	0.11561	0.0340603
MYH4	SAMM50	Deletion	0.0104243	0.109219	0.0299411
MYH4	SLC7A5	Deletion	0.0477038	0.121477	0.0235047
MYH4	TRIM16	Deletion	0.0244969	0.1386	0.0492324
MYH4	ULBP3	Deletion	0.0381258	0.102246	0.00278295
MYH4	ZFP91	Deletion	0.0343705	0.0213539	0.00648241
MYH8	BRD3	Deletion	0.022358	0.0368734	0.0331909
MYH8	CAMSAP1	Deletion	0.0440799	0.0452498	0.0475004
MYH8	DDHD1	Deletion	0.0384138	0.0235837	0.0148457
MYH8	DPP7	Deletion	0.0274751	0.0374126	0.00931982
MYH8	GET4	Deletion	0.0348454	0	0.04911
MYH8	LRBA	Deletion	0.0343067	0.0444664	0.031417
MYH8	MAFK	Deletion	0.0385186	0	0.011862
MYH8	MED29	Deletion	0.0414279	0.0450487	0.0261888
MYH8	MPDZ	Deletion	0.0279086	0.0931722	0.0137132
MYH8	NAA25	Deletion	0.0103917	0	0.0371858
MYH8	SDCCAG3	Deletion	0.0440799	0.0452498	0.0263021
MYH8	SNHG7	Deletion	0.0468822	0.0454545	0.0442013
MYO15A	BAG4	Deletion	0.0272245	0.0490238	0.0292049
MYO15A	EXD3	Deletion	0.048534	0.0423158	0.0305416
MYO15A	GTF3C5	Deletion	0.0461648	0.0421888	0.0248779
MYO15A	RALGDS	Deletion	0.0461648	0.0421888	0.00971026
MYO15A	REEP4	Deletion	0.0219391	0.107412	0.0288165
MYO15A	WHSC1L1	Deletion	0.0233652	0.0487175	0.0291906
MYO16	IARS	Deletion	0.0488333	0.0525749	0.0306379
MYO16	INPP5E	Deletion	0.0327157	0.0448336	0.0217966
MYO16	INVS	Deletion	0.0279956	0.0444793	0.00187709
MYO16	MRPS2	Deletion	0.0421881	0.0454581	0.0080607
MYO16	NAA35	Deletion	0.0172987	0.0434982	0.0205179
MYO16	PMPCA	Deletion	0.0327157	0.0448336	0.0185554
MYO16	QSOX2	Deletion	0.0421881	0.0454581	0.0262848
MYO16	SDCCAG3	Deletion	0.0362481	0.0450782	0.00257916
MYO16	TEX10	Deletion	0.0279956	0.0444793	0.043206
MYO16	UBAC1	Deletion	0.0401182	0.0453297	0.0142884
MYO16	UBQLN1	Deletion	0.0146677	0.0431958	0.00447038
NAV3	ARHGAP8	Deletion	0.0384571	0.0974284	0.0260409
NAV3	BAG5	Deletion	0.0443104	0.0797949	0.0262746
NAV3	C18orf8	Deletion	0.00112394	0.0767319	0.0486162
NAV3	EPN2	Deletion	0.00173689	0.0958616	0.0108213
NAV3	GPX2	Deletion	0.00218864	0.0491568	0.0320023
NAV3	MAPK7	Deletion	0.0016514	0.0922017	0.0261191
NAV3	MARVELD3	Deletion	0.0369599	0.075099	0.037035
NAV3	MAX	Deletion	0.00196347	0.0489197	0.0081935
NAV3	PIGH	Deletion	0.00980838	0.0620116	0.025877
NAV3	RAGE	Deletion	0.0193934	0.0725326	0.0113226
NAV3	ZNF839	Deletion	0.0411331	0.0794582	0.0287189
NBAS	SMU1	Deletion	0.0218094	0.0428749	0.0421308
NBAS	TOPORS	Deletion	0.0109239	0.0416825	0.0416052
NBPF1	AARS	Deletion	0.0184973	0.0906742	0.0012014
NBPF1	ACO2	Deletion	0.00474618	0.0566995	0.02266
NBPF1	ADAT1	Deletion	0.0299699	0.100341	0.0110178
NBPF1	ADRBK2	Deletion	0.0168044	0.0582459	0.049435
NBPF1	AP1G1	Deletion	0.0255586	0.095626	0.0321904
NBPF1	ARFGAP3	Deletion	0.0147809	0.067468	0.00573248
NBPF1	ATMIN	Deletion	0.0294602	0.104786	0.0450989
NBPF1	ATXN10	Deletion	0.0242641	0.0774099	0.0306445
NBPF1	CABIN1	Deletion	0.0229517	0.0587128	0.00247975
NBPF1	CMIP	Deletion	0.0286449	0.104746	0.0193551
NBPF1	CNOT1	Deletion	0.0263154	0.0956677	0.00158178
NBPF1	EIF3L	Deletion	0.0356007	0.0688115	0.0218931
NBPF1	EIF4ENIF1	Deletion	0.0145838	0.0580469	0.0283936
NBPF1	FAM118A	Deletion	0.0283205	0.0776466	0.00121489
NBPF1	FAM65A	Deletion	0.0263154	0.0956677	0.00556411
NBPF1	FBXO31	Deletion	0.00635507	0.0939529	0.0309792
NBPF1	GALNS	Deletion	0.00752212	0.0941283	0.0408718
NBPF1	GCAT	Deletion	0.0345148	0.0687579	0.0347287
NBPF1	GLG1	Deletion	0.020157	0.0952987	0.00717213
NBPF1	KLHL36	Deletion	0.0151963	0.0994328	0.0180598
NBPF1	MAPK1	Deletion	0.00739924	0.0475502	0.0189923
NBPF1	MARVELD3	Deletion	0.0263154	0.0956677	0.0470851
NBPF1	MBTPS1	Deletion	0.025575	0.104587	0.00517208
NBPF1	MLYCD	Deletion	0.0263145	0.104626	0.0223205
NBPF1	MON1B	Deletion	0.0377401	0.105154	0.0025084
NBPF1	PACSIN2	Deletion	0.0133342	0.067331	0.000836067
NBPF1	POLDIP3	Deletion	0.00691502	0.0618456	0.0131969
NBPF1	PPARA	Deletion	0.0227905	0.0773169	0.000124096
NBPF1	PPM1F	Deletion	0.00582036	0.0472762	0.0486949
NBPF1	SGSM3	Deletion	0.0276906	0.0683913	0.0241477
NBPF1	SMCR7L	Deletion	0.00811776	0.0572983	0.026342
NBPF1	SREBF2	Deletion	0.00772921	0.0619733	0.00438599
NBPF1	ST13	Deletion	0.0128189	0.0625985	0.000635525
NBPF1	TCF20	Deletion	0.00389766	0.0564972	0.00619372
NBPF1	TMEM184B	Deletion	0.0356007	0.0688115	0.0354911
NBPF1	TPST2	Deletion	0.0253737	0.0635855	0.0258104
NBPF1	USP10	Deletion	0.0151963	0.0994328	0.0108811
NBPF1	WDR59	Deletion	0.0207722	0.095339	0.0226881
NBPF1	XPNPEP3	Deletion	0.0115237	0.0624603	0.00633113
NBPF1	ZC3H18	Deletion	0.00752212	0.0941283	0.000734704
NBPF1	ZC3H7B	Deletion	0.00576351	0.0569078	0.000977829
NBPF1	ZDHHC7	Deletion	0.0130116	0.0992461	0.00480981
NEB	COQ9	Deletion	0.0306658	0.093956	0.0176014
NEB	DUS2L	Deletion	0.0346013	0.0967742	0.0210342
NEB	EXOSC6	Deletion	0.0152632	0.0901043	0.0407295
NEB	MARVELD3	Deletion	0.0274427	0.0963277	0.0136129
NEB	MMP15	Deletion	0.0453964	0.0998987	0.0218818
NEB	WRNIP1	Deletion	0.0328159	0.0378788	0.0290247
NFE2L2	ADAM23	Deletion	0.0173749	0	0.00333892
NFE2L2	COX4I1	Deletion	0.00233932	0	0.0101006
NFE2L2	DYNLRB2	Deletion	0.00233932	0	0.0345703
NFE2L2	GCSH	Deletion	0.0160436	0.018118	0.00848481
NFE2L2	GSR	Deletion	0.00581393	0.0473684	0.023907
NFE2L2	IDH1	Deletion	0.0161605	0	0.0010392
NFE2L2	MAP2	Deletion	0.015029	0	0.00193398
NFE2L2	OSGIN1	Deletion	0.0160436	0.018118	0.000130508
NFE2L2	PEMT	Deletion	0.00677499	0.017402	0.00230869
NFE2L2	POLR2E	Deletion	0.0456054	0.0355263	0.0249643
NFE2L2	PRMT7	Deletion	0.00461713	0	0.0402657
NFE2L2	RBPMS	Deletion	0.00546077	0.0473039	0.0282075
NFE2L2	RPL37A	Deletion	0.0412341	0.0192568	0.0187962
NFE2L2	TRIM16	Deletion	0.00449184	0.0171296	0.0322266
NFE2L2	ZDHHC1	Deletion	0.00428367	0	0.0498616
NLRP12	CEP76	Deletion	0.0124875	0.0387129	0.0311681
NLRP12	PRPF4B	Deletion	0.0429514	0	0.0252001
NOTCH1	BTBD6	Deletion	0.04265	0.0491179	0.039715
NOTCH1	DCBLD1	Deletion	0.0476213	0.0694345	0.0434669
NOTCH1	KLC1	Deletion	0.0454456	0.0493428	0.00412414
NOTCH1	MARK3	Deletion	0.0484022	0.0495716	0.00387222
NOTCH1	MTRF1L	Deletion	0.00508608	0.0490068	0.0377628
NOTCH1	MVD	Deletion	0.017992	0.0517797	0.0368792
NOTCH1	NDEL1	Deletion	0.0285575	0.0771239	0.0402596
NOTCH1	SLC5A10	Deletion	0.0142684	0.0611995	0.0456819
NOTCH1	SNX9	Deletion	0.00438848	0.0487367	0.0175342
NOTCH1	STX7	Deletion	0.00449724	0.0435261	0.0203412
NOTCH1	ZFYVE21	Deletion	0.0454456	0.0493428	0.0393578
NOTCH3	BSG	Deletion	0.0121675	0.0164502	0.0334756
NOTCH3	CHAF1A	Deletion	0.00297412	0	0.0371457
NOTCH3	CLPP	Deletion	0.00493859	0	0.0203962
NOTCH3	EEF2	Deletion	0.00189838	0	0.0365923
NOTCH3	HMG20B	Deletion	0.00189838	0	0.0426395
NOTCH3	KHSRP	Deletion	0.00493859	0	0.000624071
NOTCH3	MED16	Deletion	0.0135885	0.0165344	0.014686
NOTCH3	MIER2	Deletion	0.0115109	0.0164093	0.0243241
NOTCH3	PPAP2C	Deletion	0.0115109	0.0164093	0.0292159
NOTCH3	REXO1	Deletion	0.010888	0.016369	0.0437628
NOTCH3	RPL36	Deletion	0.00435308	0	0.0226383
NOTCH3	RPS15	Deletion	0.010888	0.016369	0.0427623
NOTCH3	SAFB2	Deletion	0.0040863	0	0.0343273
NOTCH3	SAFB	Deletion	0.00383549	0	0.00345867
NOTCH3	SCAMP4	Deletion	0.010888	0.016369	0.0321387
NOTCH3	TCF3	Deletion	0.0102972	0.0163295	0.0164921
NOTCH3	THOP1	Deletion	0.00146556	0	0.0434204
NOTCH3	UHRF1	Deletion	0.00316985	0	0.00895527
NOTCH3	ZNF57	Deletion	0.00146556	0	0.0166072
NRXN1	DDX51	Deletion	0.0429306	0.0250065	0.00899561
NSD1	ENTPD4	Deletion	0.0232038	0.118444	0.00997193
NSD1	GPX2	Deletion	0.04719	0.0246521	0.0444383
NSD1	SGSM3	Deletion	0.0370045	0.0405324	0.0327864
NSD1	TNFRSF10A	Deletion	0.022163	0.118357	0.0176702
NSD1	TNFRSF10B	Deletion	0.0343242	0.125388	0.0446602
NSD1	TOB2	Deletion	0.0415631	0.0408456	0.00784233
NSD1	TRMT5	Deletion	0.04719	0.0246521	0.0143969
NSD1	XPO7	Deletion	0.0290686	0.11889	0.0260374
NSD1	ZC3H7B	Deletion	0.0392242	0.0406876	0.0302866
ODZ1	CCDC134	Deletion	0.00548497	0.0924685	0.014986
ODZ1	DCTD	Deletion	0.0029994	0.0837495	0.0363366
ODZ1	ETFDH	Deletion	0.0347534	0.0917247	0.0146912
ODZ1	MLYCD	Deletion	0.00920582	0.0892857	0.0171472
ODZ1	NFATC3	Deletion	0.0309505	0.091476	0.0121981
ODZ1	TP53	Deletion	0.0158707	0.12491	0.0315683
ODZ1	TTLL12	Deletion	0.00933152	0.101055	0.00773938
ODZ2	DIS3L2	Deletion	0.0250591	0.0337847	0.0430858
PAPPA2	GPX2	Deletion	0.0400904	0.0710842	0.0234843
PCDH10	B9D1	Deletion	0.0142994	0.0833829	0.00274365
PCDH10	MAP2K4	Deletion	0.00454741	0.0955957	0.0445524
PCDH10	POLRMT	Deletion	0.0492743	0.0866416	0.0493686
PCDH10	PRPSAP2	Deletion	0.00347182	0.0807263	0.045614
PCDH10	SCAMP4	Deletion	0.0382607	0.0858718	0.0414099
PCDH10	ZNF555	Deletion	0.0492743	0.0866416	0.0291944
PCDH11X	AGAP1	Deletion	0.0418929	0.0410256	0.0349488
PCDH11X	AGAP3	Deletion	0.0430763	0.0342657	0.0472
PCDH11X	LRP10	Deletion	0.0114103	0.03689	0.048744
PCDH11X	PARD3	Deletion	0.0394547	0.0339265	0.00322136
PCDH11X	TMUB1	Deletion	0.0430763	0.0342657	0.0354039
PCDH15	POMT2	Deletion	0.0457321	0.0913188	0.0272078
PCDHA13	ATMIN	Deletion	0.00235308	0	0.018689
PCDHA13	ATP6V0D1	Deletion	0.00566743	0	0.0237439
PCDHA13	DUSP14	Deletion	0.0430587	0	0.0213324
PCDHA13	GFOD2	Deletion	0.00566743	0	0.033568
PCDHA13	MAP2K4	Deletion	0.0459958	0.0822917	0.00256278
PCDHA3	ABCF2	Deletion	0.0258787	0	0.0247093
PCDHA3	BRPF1	Deletion	0.0208295	0.0676692	0.040169
PCDHA3	GPHN	Deletion	0.0456546	0	0.0185545
PCDHA3	MAK16	Deletion	0.0490755	0.0543252	0.0475232
PCDHA3	MIDN	Deletion	0.0447596	0.0382206	0.0479515
PCDHA3	PPP2CB	Deletion	0.0321468	0.0533626	0.0313715
PCDHA3	TADA3	Deletion	0.0208295	0.0676692	0.0207304
PCDHA3	TBC1D5	Deletion	0.0451824	0.0840376	0.0148335
PCDHA3	TCF3	Deletion	0.0447596	0.0382206	0.0129094
PCDHA3	UBXN8	Deletion	0.0321468	0.0533626	0.0146682
PCDHA7	ELF1	Deletion	0.0373032	0.0344478	0.0302301
PCLO	NAA30	Deletion	0.0430684	0.093227	0.0330078
PCLO	PIGH	Deletion	0.0377099	0.0977937	0.0488625
PCLO	TRMT5	Deletion	0.025997	0.091543	0.0212127
PCNX	ADCK1	Deletion	0.00553917	0	0.00510698
PCNX	CCDC94	Deletion	0.0015196	0.0300725	0.029015
PCNX	CSNK1G2	Deletion	0.00279664	0.0393482	0.0381597
PCNX	EVL	Deletion	0.0213185	0.0130603	0.0119555
PCNX	FBXL15	Deletion	0.0240581	0.0131988	0.0416149
PCNX	GALC	Deletion	0.0255503	0.0132705	0.000212906
PCNX	GPX2	Deletion	0.00594682	0	0.025023
PCNX	HMG20B	Deletion	0.00098999	0.0297605	0.0301387
PCNX	MUDENG	Deletion	0.00685279	0	0.0193135
PCNX	PARP4	Deletion	0.0446321	0.060238	0.0445516
PCNX	PPP2R5C	Deletion	0.0226489	0.0131287	0.00192899
PCNX	SIRT6	Deletion	0.0012659	0.0299359	0.0171464
PCNX	UBR7	Deletion	0.00387937	0	0.0124946
PCNX	ZBTB25	Deletion	0.00594682	0	0.0490857
PEG3	BAG4	Deletion	0.0358514	0.0807962	0.0300192
PEG3	CCDC134	Deletion	0.00542492	0.0390203	0.0108192
PEG3	CREBZF	Deletion	0.0263656	0.037553	0.0439447
PEG3	ELF2	Deletion	0.0432362	0.0438923	0.0487233
PEG3	FAM179B	Deletion	0.00160669	0.0462578	0.0246158
PEG3	FBXO34	Deletion	0.00172045	0.0463507	0.000728197
PEG3	GMDS	Deletion	0.015875	0.0254413	0.00528694
PEG3	IKBKB	Deletion	0.0315077	0.0605218	0.027938
PEG3	KLHL28	Deletion	0.00160669	0.0462578	0.0300001
PEG3	LRBA	Deletion	0.0304238	0.0474582	0.0201542
PEG3	MAX	Deletion	0.00922174	0.0618258	0.0168731
PEG3	METTL4	Deletion	0.0178247	0.0548619	0.0126386
PEG3	MMAA	Deletion	0.0363331	0.0433472	0.0385632
PEG3	MUDENG	Deletion	0.00696799	0.0571483	0.00612875
PEG3	PPAPDC1B	Deletion	0.0358514	0.0807962	0.00931017
PEG3	SMCHD1	Deletion	0.0386819	0.0611062	0.000505639
PEG3	SOCS4	Deletion	0.00210925	0.0466349	0.0369197
PEG3	TOB2	Deletion	0.00811049	0.0397508	0.0264648
PEG3	TTC12	Deletion	0.00601615	0.0483036	0.0256545
PEG3	USP28	Deletion	0.0283831	0.0602388	0.0233293
PEG3	WHSC1L1	Deletion	0.0327009	0.0805562	0.0179378
PEG3	XPNPEP3	Deletion	0.00664155	0.0393786	0.0274789
PEG3	ZBTB1	Deletion	0.0109308	0.0621622	0.0207135
PEG3	ZC3H7B	Deletion	0.00759005	0.0396251	0.00336371
PIK3CA	NAALADL2	Deletion	0.0477433	0.068715	0.00585064
PIK3CA	CA11	Deletion	0.0167462	0.0940166	0.0427686
PIK3CA	DBP	Deletion	0.000154989	0.0962135	0.0208961
PIK3CA	FAM83E	Deletion	0.00696026	0.0810071	0.00554042
PIK3CA	FUT2	Deletion	1.77788e-05	0.0920991	0.00505333
PIK3CA	MYH14	Deletion	0.024534	0.0737841	0.00422733
PIK3CA	PPFIA3	Deletion	0.00567877	0.112179	0.0231264
PIK3CA	RDH13	Deletion	0.00161929	0.0837753	0.0376453
PIK3CA	ATG4D	Deletion	0.0390951	0.128909	0.00274042
PIK3CA	CARM1	Deletion	1.61048e-05	0.0979867	0.0239137
PIK3CA	CC2D1A	Deletion	0.00109595	0.100604	0.000670919
PIK3CA	DNAJB1	Deletion	0.00882901	0.129042	0.0246186
PIK3CA	DNM2	Deletion	0.000304735	0.0971766	0.0490391
PIK3CA	GIPC1	Deletion	3.4282e-07	0.0790247	0.0345675
PIK3CA	HOOK2	Deletion	0.00379483	0.100888	0.0148716
PIK3CA	KEAP1	Deletion	0.0345095	0.128025	0.012839
PIK3CA	LPHN1	Deletion	0.0030794	0.100455	0.0475558
PIK3CA	LRRC8E	Deletion	0.000135017	0.134781	0.0185348
PIK3CA	MAP2K7	Deletion	0.000211091	0.130734	0.0160683
PIK3CA	2016-03-02	Deletion	0.000396233	0.126743	0.0477148
PIK3CA	PRDX2	Deletion	0.00168624	0.112235	0.0100341
PIK3CA	SLC44A2	Deletion	0.00966494	0.122993	0.010771
PIK3CA	SMARCA4	Deletion	0.0447841	0.132043	0.00763918
PIK3CA	TECR	Deletion	3.90519e-07	0.0766828	0.00026248
PIK3CA	TNPO2	Deletion	0.00379483	0.100888	0.0361616
PIK3CA	ZNF44	Deletion	4.05817e-06	0.0784888	0.0249569
PIK3CA	ZNF443	Deletion	1.58536e-06	0.0884628	0.0295205
PIK3CA	ZNF700	Deletion	9.68286e-06	0.096986	0.0225515
PIK3CA	ZNF791	Deletion	3.0189e-07	0.0802388	0.0432694
PIK3CA	PNPLA4	Deletion	2.54079e-05	0.0686056	0.0418484
PIK3CA	SHROOM2	Deletion	0.000110987	0.0588235	0.00915858
PIK3CA	TBL1X	Deletion	0.000265622	0.0620216	0.000519576
PIK3CA	ZMAT1	Deletion	0.0425255	0.0535241	0.043588
PIK3CA	ERMP1	Deletion	2.02292e-05	0.13621	0.00660553
PIK3CA	ANO8	Deletion	0.000991631	0.103235	0.00440399
PIK3CA	EPS15L1	Deletion	3.718e-05	0.0870629	0.00247454
PIK3CA	NOTCH3	Deletion	0.00136804	0.084442	0.00496805
PIK3CA	WIZ	Deletion	0.00368506	0.106281	0.0272465
PIK3CA	ARL8B	Deletion	8.43832e-11	0.125494	0.00568993
PIK3CA	EAF1	Deletion	7.86426e-11	0.127779	0.0401476
PIK3CA	NUP210	Deletion	3.39618e-12	0.121018	0.00325996
PIK3CA	PLCD1	Deletion	1.23295e-06	0.139213	0.00338894
PIK3CA	SETD5	Deletion	4.88347e-12	0.119506	0.0257244
PIK3CA	TTLL3	Deletion	3.63661e-11	0.116794	0.044122
PIK3CA	ATP6V1A	Deletion	6.71652e-05	0.0659847	0.00726197
PIK3CA	B4GALT4	Deletion	0.000134198	0.0636326	0.01092
PIK3CA	CEP97	Deletion	4.50705e-05	0.0616729	0.0169146
PIK3CA	DIRC2	Deletion	0.00728582	0.0931572	0.00482258
PIK3CA	DZIP3	Deletion	5.43898e-05	0.0653816	0.00428864
PIK3CA	FAM162A	Deletion	0.00108593	0.0687067	1.15714e-05
PIK3CA	GOLGB1	Deletion	0.00487579	0.0845744	0.00544244
PIK3CA	GRAMD1C	Deletion	8.55249e-05	0.0688265	0.0444522
PIK3CA	GTPBP8	Deletion	1.90335e-05	0.0548336	0.0401787
PIK3CA	IGSF11	Deletion	0.000765962	0.0825355	0.0158081
PIK3CA	ILDR1	Deletion	0.00415896	0.0918668	0.00710748
PIK3CA	IQCB1	Deletion	0.00487579	0.0845744	0.00976958
PIK3CA	KPNA1	Deletion	0.00123736	0.0690813	0.0224473
PIK3CA	NAA50	Deletion	0.00011517	0.0632973	0.0176535
PIK3CA	NDUFB4	Deletion	0.000145892	0.0613938	0.00401301
PIK3CA	POLQ	Deletion	0.000917459	0.0374026	0.00274052
PIK3CA	RABL3	Deletion	0.000145892	0.0613938	0.0395512
PIK3CA	SEC22A	Deletion	0.00161113	0.0747213	0.0393949
PIK3CA	SENP7	Deletion	0.000318336	0.077635	0.0152259
PIK3CA	WDR52	Deletion	8.89156e-06	0.0568711	0.0411626
PIK3CA	WDR5B	Deletion	0.00123736	0.0690813	0.0133045
PIK3CA	ZBTB11	Deletion	4.50705e-05	0.0616729	0.0451184
PIK3CA	TRIM2	Deletion	0.0257842	0.107608	0.000657636
PIK3CA	ANKRA2	Deletion	0.00115954	0.115104	0.0156812
PIK3CA	AP3B1	Deletion	0.000218765	0.132074	0.0341482
PIK3CA	ATG10	Deletion	0.00236069	0.117854	0.0132149
PIK3CA	ATP6AP1L	Deletion	7.35518e-08	0.125207	0.000795913
PIK3CA	C5orf44	Deletion	0.00175175	0.137476	0.0468653
PIK3CA	CCDC125	Deletion	5.59679e-06	0.12619	0.00771624
PIK3CA	CHD1	Deletion	0.0026922	0.129616	0.0401116
PIK3CA	COL4A3BP	Deletion	8.84376e-05	0.139427	0.00428529
PIK3CA	DHFR	Deletion	0.000742493	0.120628	0.00620305
PIK3CA	ERBB2IP	Deletion	0.0079618	0.133446	0.0322131
PIK3CA	GPR98	Deletion	2.89529e-06	0.122155	0.000957725
PIK3CA	GUSBP3	Deletion	4.46433e-07	0.112971	0.0311647
PIK3CA	HMGCR	Deletion	0.000249786	0.128757	8.75451e-05
PIK3CA	JMY	Deletion	7.06374e-05	0.117597	0.00294745
PIK3CA	MARVELD2	Deletion	0.00243255	0.110844	0.000464844
PIK3CA	MAST4	Deletion	7.77561e-05	0.130143	0.0159415
PIK3CA	MSH3	Deletion	0.00092349	0.123243	0.0138706
PIK3CA	OCLN	Deletion	0.000689152	0.123824	0.00161488
PIK3CA	PART1	Deletion	0.0479645	0.130488	0.0167956
PIK3CA	SCAMP1	Deletion	0.000490456	0.13143	0.0164068
PIK3CA	SERF1A	Deletion	0.000174046	0.126317	0.0371483
PIK3CA	SERINC5	Deletion	3.41472e-09	0.120065	0.00145003
PIK3CA	SSBP2	Deletion	3.00037e-05	0.124229	0.00336414
PIK3CA	WDR41	Deletion	0.000452671	0.129753	0.0435145
PIK3CA	ZBED3	Deletion	2.36468e-08	0.12783	0.0376987
PIK3CA	ZFYVE16	Deletion	0.000325075	0.127854	0.0119999
PIK3CA	ZSWIM6	Deletion	0.00476007	0.126646	0.00171057
PIK3CA	ANKHD1	Deletion	0.00237207	0.124092	0.0195548
PIK3CA	ARHGAP26	Deletion	0.00110614	0.119652	0.0416241
PIK3CA	CLINT1	Deletion	0.00439164	0.114664	0.0112137
PIK3CA	DMXL1	Deletion	0.00938929	0.126956	0.00291998
PIK3CA	DTWD2	Deletion	0.0210461	0.123627	0.00905652
PIK3CA	HSD17B4	Deletion	0.00915203	0.125725	0.0114082
PIK3CA	PPIC	Deletion	0.0167099	0.135276	0.032728
PIK3CA	SPINK7	Deletion	0.0245456	0.114163	0.0429708
PIK3CA	YTHDC2	Deletion	0.017084	0.130505	0.00733621
PIK3CA	THOC3	Deletion	0.00381225	0.105187	0.00980214
PIK3CA	RMND5B	Deletion	0.000558063	0.120042	0.0136097
PIK3CA	GATAD2A	Deletion	5.392e-06	0.056958	0.0154245
PIK3CA	ZNF101	Deletion	1.56591e-05	0.0769437	0.0346798
PIK3CA	ZNF431	Deletion	0.000126955	0.0871269	0.0428158
PIK3CA	PHIP	Deletion	0.0262808	0.139739	0.0212971
PIK3CA	FOXO3	Deletion	0.00664313	0.139182	0.00392077
PIK3CA	NTRK2	Deletion	0.0114007	0.113015	0.00712019
PIK3CA	SLC28A3	Deletion	0.0155661	0.107937	0.0207718
PIK3CA	TJP2	Deletion	0.0391218	0.139798	0.024625
PIK3CA	TLE4	Deletion	0.0256584	0.127808	0.0437416
PIK3CA	VPS13A	Deletion	0.0275842	0.139778	0.0178558
PIK3CA	ABO	Deletion	0.00177459	0.0891089	0.0393671
PIK3CA	FAM102A	Deletion	0.00477789	0.11222	0.000434855
PIK3CA	FNBP1	Deletion	0.00602958	0.0986965	0.0474999
PIK3CA	GOLGA2	Deletion	0.0104026	0.121896	0.0070191
PIK3CA	RALGDS	Deletion	0.0119514	0.125812	0.0369109
PIK3CA	RALGPS1	Deletion	0.0161701	0.135352	0.0246535
PIK3CA	SH3GLB2	Deletion	0.0374996	0.120685	0.0218275
PIK3CA	STRBP	Deletion	0.0107511	0.137303	0.00546135
PIK3CA	RALGAPA2	Deletion	1.24905e-06	0.0652937	0.020362
PIK3CA	GCNT2	Deletion	0.004688	0.101615	0.0388153
PIK3CA	RANBP9	Deletion	0.00111454	0.0758861	0.0349334
PIK3CA	ACAT2	Deletion	0.000945262	0.137295	0.0263509
PIK3CA	CNKSR3	Deletion	0.000426227	0.126409	0.00120917
PIK3CA	FIG4	Deletion	0.00618812	0.138999	0.0367247
PIK3CA	HECA	Deletion	0.019352	0.139183	0.0264898
PIK3CA	HINT3	Deletion	0.00222702	0.127598	0.00583429
PIK3CA	MAP7	Deletion	0.0124971	0.137084	0.00380749
PIK3CA	MYB	Deletion	0.00326	0.0937487	0.0495349
PIK3CA	PERP	Deletion	0.00826346	0.137612	0.0274693
PIK3CA	PLEKHG1	Deletion	0.000676678	0.12722	0.00117968
PIK3CA	REPS1	Deletion	0.0155806	0.137478	0.0287871
PIK3CA	TPD52L1	Deletion	0.00243919	0.137908	0.0312121
PIK3CA	TULP4	Deletion	0.00144015	0.133773	0.0465439
PIK3CA	ULBP2	Deletion	0.00450698	0.138883	0.00735808
PIK3CA	KCTD1	Deletion	0.0109562	0.135324	0.00172682
PIK3CA	SERPINB11	Deletion	0.000703259	0.120342	0.0115216
PIK3CA	SERPINB12	Deletion	2.34962e-06	0.121606	0.00252836
PIK3CA	SERPINB13	Deletion	5.27812e-05	0.116173	1.27542e-06
PIK3CA	TTC39C	Deletion	0.00316312	0.131036	0.0364267
PIK3CA	CSNK2A1	Deletion	0.000358105	0.0876732	0.0377877
PIK3CA	FAM110A	Deletion	7.07974e-05	0.0833413	0.0206893
PIK3CA	GPCPD1	Deletion	5.65491e-05	0.0770659	0.000670088
PIK3CA	MCM8	Deletion	5.19213e-05	0.0858562	0.0384773
PIK3CA	PANK2	Deletion	7.75867e-06	0.0776794	0.0402116
PIK3CA	SDCBP2	Deletion	1.4755e-05	0.0787411	0.0075969
PIK3CA	SLC4A11	Deletion	8.56582e-06	0.0800963	0.0417295
PIK3CA	STK35	Deletion	1.36068e-05	0.0760932	0.00966706
PIK3CA	UBOX5	Deletion	8.38314e-06	0.0746429	0.0290368
PIK3CA	PAX9	Deletion	2.2449e-07	0.0713946	0.0388599
PIK3CA	TXNDC16	Deletion	6.76972e-09	0.0573848	0.0404263
PIK3CA	NRXN3	Deletion	2.17031e-09	0.112076	0.00621199
PIK3CA	TTC9	Deletion	3.21886e-10	0.0897418	0.0443344
PIK3CA	ATP6V0C	Deletion	0.00033714	0.058022	0.0256887
PIK3CA	CCDC64B	Deletion	0.00128272	0.0827097	0.00501454
PIK3CA	EMP2	Deletion	3.42561e-05	0.0240363	0.00233505
PIK3CA	ERI2	Deletion	0.0132238	0.0765161	0.0351554
PIK3CA	LYRM1	Deletion	0.0145727	0.0748348	0.0262254
PIK3CA	MAPK8IP3	Deletion	0.011154	0.0881383	0.00786297
PIK3CA	PPL	Deletion	0.000130516	0.033169	0.0125587
PIK3CA	PRSS22	Deletion	0.000294018	0.0389769	0.0124941
PIK3CA	RBBP6	Deletion	0.0267819	0.0660173	0.0235819
PIK3CA	SNHG9	Deletion	0.047184	0.0988201	0.0440495
PIK3CA	SRRM2	Deletion	0.00555862	0.0820438	0.0366206
PIK3CA	CEACAM21	Deletion	0.0020656	0.104601	0.0446163
PIK3CA	CEACAM5	Deletion	0.0313185	0.108005	0.0169996
PIK3CA	CEACAM6	Deletion	0.0205511	0.0972085	0.00153265
PIK3CA	CXCL17	Deletion	0.0216115	0.135789	0.00571239
PIK3CA	LIPE	Deletion	0.033164	0.105374	0.0468008
[truncated: 908 more rows]

## Sheet: Sheet6
Breakdown of scores as per MiSL pipeline for each synthetic lethal interaction identified by MiSL in kidney cancer
Mutation	MiSL Candidate	Pipeline	p-value of Boolean Implication	sparsity score of Boolean Implication	p-value of differential expression
BAP1	ADAT3	Deletion	0.00502548	0	0.00750813
BAP1	AES	Deletion	0.0042116	0	0.00510956
BAP1	ALKBH7	Deletion	0.0120553	0	0.00496641
BAP1	APBA3	Deletion	0.0295166	0.0165043	0.00159213
BAP1	ATP5D	Deletion	0.00599326	0	0.0139021
BAP1	ATP6V0D1	Deletion	0.0367856	0.0168651	0.0276151
BAP1	BSG	Deletion	0.00779711	0	0.00181256
BAP1	C19orf6	Deletion	0.0101312	0	0.000110896
BAP1	CAPS	Deletion	0.0101312	0	5.19761e-05
BAP1	CCL15	Deletion	0.0436585	0	0.00172935
BAP1	CENPN	Deletion	0.0295166	0.0165043	0.00350771
BAP1	CHAF1A	Deletion	0.00714339	0	0.00647036
BAP1	COG4	Deletion	0.0395615	0.0169931	0.0113764
BAP1	CSNK1G2	Deletion	0.00548847	0	0.000100308
BAP1	DUS2L	Deletion	0.0425331	0.0171253	0.00529415
BAP1	EDC4	Deletion	0.0395615	0.0169931	0.00554933
BAP1	ESRP2	Deletion	0.0367856	0.0168651	0.000501469
BAP1	FA2H	Deletion	0.0341935	0.0167411	0.000701022
BAP1	FUT5	Deletion	0.0101312	0	0.00081289
BAP1	FZR1	Deletion	0.031774	0.0166209	0.0402538
BAP1	GPX4	Deletion	0.00779711	0	3.13331e-05
BAP1	HSD11B1L	Deletion	0.0101312	0	0.0163696
BAP1	KDM4B	Deletion	0.00779711	0	0.0124408
BAP1	LONP1	Deletion	0.0110522	0	0.0131833
BAP1	LRRC29	Deletion	0.0367856	0.0168651	0.00152153
BAP1	MAP2K2	Deletion	0.0295166	0.0165043	0.00294228
BAP1	MARVELD3	Deletion	0.0295166	0.0165043	0.000491715
BAP1	MBD3	Deletion	0.00548847	0	5.05186e-05
BAP1	MED16	Deletion	0.00850947	0	0.0424152
BAP1	MYO19	Deletion	0.0475189	0	3.85433e-05
BAP1	NCLN	Deletion	0.0046009	0	5.30427e-05
BAP1	NDUFA11	Deletion	0.0101312	0	0.000581819
BAP1	NDUFS7	Deletion	0.00548847	0	0.00271367
BAP1	NUTF2	Deletion	0.0395615	0.0169931	5.6616e-05
BAP1	PARVG	Deletion	0.049114	0.0174031	0.0173053
BAP1	PLIN3	Deletion	0.0101312	0	0.00360234
BAP1	POLR2E	Deletion	0.00850947	0	0.0139572
BAP1	POLRMT	Deletion	0.00779711	0	0.0227293
BAP1	PPAP2C	Deletion	0.00654356	0	0.0386778
BAP1	PRR22	Deletion	0.0110522	0	0.0390629
BAP1	PRR5	Deletion	0.049114	0.0174031	0.000659261
BAP1	PSKH1	Deletion	0.0395615	0.0169931	0.0149077
BAP1	PSMB10	Deletion	0.0425331	0.0171253	0.00158563
BAP1	RANBP3	Deletion	0.0101312	0	0.00124408
BAP1	REXO1	Deletion	0.00502548	0	0.00835586
BAP1	RNF126	Deletion	0.00779711	0	0.00216079
BAP1	RPS15	Deletion	0.00548847	0	0.012068
BAP1	SCAMP4	Deletion	0.0046009	0	0.000428703
BAP1	SGTA	Deletion	0.0042116	0	0.00493491
BAP1	SH3GL1	Deletion	0.00714339	0	0.00479615
BAP1	SIRT6	Deletion	0.031774	0.0166209	0.00212617
BAP1	SULT4A1	Deletion	0.049114	0.0174031	0.0111636
BAP1	SYCE1L	Deletion	0.031774	0.0166209	0.0171401
BAP1	TBC1D22A	Deletion	0.0395615	0.0169931	0.010912
BAP1	TCF3	Deletion	0.00502548	0	0.000786497
BAP1	TMEM208	Deletion	0.0367856	0.0168651	0.000790509
BAP1	TRMU	Deletion	0.0425331	0.0171253	0.00093275
BAP1	TXNL4B	Deletion	0.0341935	0.0167411	0.00326753
BAP1	UBXN6	Deletion	0.00850947	0	0.0117931
BAP1	UHRF1	Deletion	0.00928562	0	0.00614769
BAP1	UQCR11	Deletion	0.00548847	0	0.000216792
BAP1	VAC14	Deletion	0.0341935	0.0167411	0.0086211
BAP1	VMAC	Deletion	0.0101312	0	0.0172126
DST	ANXA7	Deletion	0.0118817	0.0473143	0.0135976
DST	APLP2	Deletion	0.000919043	0.065563	0.0344561
DST	GBF1	Deletion	0.0268254	0.0697335	0.0429983
DST	GHITM	Deletion	0.00271673	0.0485076	0.0246712
DST	IDE	Deletion	0.0425155	0.0734882	0.0174822
DST	NT5C2	Deletion	0.0243437	0.0695643	0.00603979
DST	NUP50	Deletion	0.0441234	0.118219	0.0487109
DST	SLC38A7	Deletion	0.000233434	0.0847949	0.0328613
DST	WDR11	Deletion	0.0134733	0.0597588	0.0398861
KDM5C	GADD45B	Deletion	0.0228299	0.0342262	0.0214084
KDM5C	PLIN5	Deletion	0.0100916	0.0232804	0.0265581
KDM5C	RPL36	Deletion	0.0106445	0.0233357	0.00887885
KDM5C	RPS15	Deletion	0.0263155	0.0344478	0.0466374
KDM5C	RPS28	Deletion	0.0220753	0.0242063	0.00389461
MTOR	ACTR1A	Deletion	0.00973527	0.0113651	0.0133086
MTOR	ANXA11	Deletion	0.00428165	0	0.0163051
MTOR	ATPAF2	Deletion	0.0109148	0.0564827	0.00402003
MTOR	BSG	Deletion	0.0310319	0.0449818	0.0436538
MTOR	COG4	Deletion	0.00845221	0.011236	0.0111223
MTOR	COG8	Deletion	0.00973527	0.0113651	0.0295681
MTOR	CTNS	Deletion	0.0054424	0.0554549	0.00580198
MTOR	DHODH	Deletion	0.00476992	0.0107726	0.0491284
MTOR	DHRS7B	Deletion	0.03054	0.0517802	0.00604677
MTOR	DUS2L	Deletion	0.0357174	0.0224719	0.00254701
MTOR	EPB49	Deletion	0.0304603	0.108231	0.0376975
MTOR	GPAM	Deletion	0.0112052	0.0115003	0.0417682
MTOR	HKDC1	Deletion	0.00590169	0	0.0135879
MTOR	HPS6	Deletion	0.00907188	0.0112998	0.0184241
MTOR	MED11	Deletion	0.00714382	0.0558353	0.011845
MTOR	MPDU1	Deletion	0.00461093	0.0552349	0.000769822
MTOR	MSRB2	Deletion	0.0395056	0	0.0408293
MTOR	NAGPA	Deletion	0.0499603	0	0.00406197
MTOR	NUDT18	Deletion	0.0304603	0.108231	0.0201299
MTOR	NUDT5	Deletion	0.01798	0	0.00419035
MTOR	P2RX5	Deletion	0.0054424	0.0554549	0.0419968
MTOR	PCBD1	Deletion	0.0063935	0	0.0338901
MTOR	PDF	Deletion	0.00973527	0.0113651	0.0428716
MTOR	PPA2	Deletion	0.0481045	0.0231407	0.00835371
MTOR	PSMB6	Deletion	0.00676847	0.0557578	0.0113399
MTOR	RNASEK	Deletion	0.00487395	0.0553076	0.0155478
MTOR	SLC43A2	Deletion	0.00487395	0.0553076	0.00365608
MTOR	SMCR7	Deletion	0.0148588	0.0570026	0.00738375
MTOR	SRR	Deletion	0.00487395	0.0553076	0.0233605
MTOR	STBD1	Deletion	0.0335711	0.0128644	0.0283074
MTOR	SUFU	Deletion	0.00973527	0.0113651	0.0124615
MTOR	TAX1BP3	Deletion	0.0054424	0.0554549	0.0314135
MTOR	TMEM102	Deletion	0.0118112	0.0631256	0.0167277
MTOR	TNK1	Deletion	0.0112293	0.0630434	0.00102259
MTOR	TRAPPC1	Deletion	0.00368555	0.0549508	0.0107896
MTOR	VAC14	Deletion	0.0055088	0.0108811	0.00106926
MUC4	ATP5A1	Deletion	0.0133614	0.0938661	0.0138817
MUC4	COX4NB	Deletion	0.0141996	0.125137	0.0278781
MUC4	EIF4E2	Deletion	0.0019757	0.0525234	0.0385107
MUC4	HDLBP	Deletion	0.000928328	0.0537173	0.0186431
MUC4	PPP1R7	Deletion	0.00100223	0.0538414	0.0326018
MUC4	TST	Deletion	0.021996	0.0950633	0.0359155
MUC4	XRCC6	Deletion	0.0420007	0.102746	0.04065
PBRM1	ACAT1	Deletion	7.92455e-05	0.0337198	0.0264009
PBRM1	ADM	Deletion	1.45065e-06	0.00761294	0.00328122
PBRM1	ARFGAP3	Deletion	0.00276074	0.0335465	0.0280324
PBRM1	ATF4	Deletion	0.0309862	0.0462016	4.07156e-08
PBRM1	BUD13	Deletion	0.000101044	0.0339941	0.00991303
PBRM1	CCDC112	Deletion	2.46009e-05	0.0155689	0.00165518
PBRM1	CDH13	Deletion	9.2969e-06	0.0149845	0.00559029
PBRM1	CDK7	Deletion	1.24986e-05	0.0212025	0.0420194
PBRM1	CFDP1	Deletion	0.000214404	0.0172461	0.0012162
PBRM1	CNTROB	Deletion	0.00222361	0.0438286	0.0312827
PBRM1	COG3	Deletion	0.0456676	0.079363	0.00522452
PBRM1	COG6	Deletion	0.0275788	0.0733107	5.08149e-05
PBRM1	COG7	Deletion	0.00823705	0	0.0374391
PBRM1	CPEB4	Deletion	3.04532e-06	0.00782939	0.0285062
PBRM1	CRYL1	Deletion	0.0116311	0.0619585	0.00182677
PBRM1	CSNK1E	Deletion	0.0485906	0.0482322	0.0221598
PBRM1	DDX17	Deletion	0.0406859	0.0473887	0.0349988
PBRM1	DEAF1	Deletion	5.91284e-07	0.00737783	0.0183425
PBRM1	DNAJC17	Deletion	0.0339574	0.0465874	0.0138261
PBRM1	DTWD1	Deletion	0.0339614	0.0408414	0.00476713
PBRM1	EIF3L	Deletion	0.0406859	0.0473887	0.0303669
PBRM1	ELP4	Deletion	1.13994e-05	0.00827582	0.00042554
PBRM1	FAM89B	Deletion	0.0479566	0	0.00362982
PBRM1	FBXO3	Deletion	4.18233e-05	0.00881461	0.0460231
PBRM1	FECH	Deletion	0.000246436	0.0582992	0.0291521
PBRM1	GFOD2	Deletion	0.000363257	0.0177629	0.0401254
PBRM1	HDHD2	Deletion	0.0029455	0.0627261	0.0458378
PBRM1	IFT88	Deletion	0.00977103	0.0614419	0.0118824
PBRM1	ILK	Deletion	1.24982e-06	0.00757199	0.0471681
PBRM1	INO80C	Deletion	0.00625506	0.0602161	3.32125e-06
PBRM1	ITGA2	Deletion	1.86581e-05	0.0153942	0.042598
PBRM1	LDHD	Deletion	0.000244749	0.0173709	0.00160975
PBRM1	LEO1	Deletion	0.0495768	0.042573	0.000609941
PBRM1	LMAN1	Deletion	0.000221787	0.0581474	0.0201018
PBRM1	LNX2	Deletion	0.0227811	0.0641927	0.00812282
PBRM1	LRRC37B	Deletion	0.00138761	0	4.36138e-05
PBRM1	MPHOSPH8	Deletion	0.0163604	0.0630404	0.0200826
PBRM1	MRP63	Deletion	0.00977103	0.0614419	0.00693525
PBRM1	MRPS31	Deletion	0.0219164	0.0724747	0.00137344
PBRM1	MRPS36	Deletion	1.24986e-05	0.0212025	0.000666458
PBRM1	MTERFD2	Deletion	0.0138117	0.0624911	0.0299566
PBRM1	MTMR10	Deletion	0.0169957	0.038244	0.0279617
PBRM1	MTRF1	Deletion	0.0219164	0.0724747	0.00732428
PBRM1	MUS81	Deletion	0.0479566	0	0.00501836
PBRM1	N4BP2L2	Deletion	0.0272967	0.0691364	0.00339253
PBRM1	NDUFAF2	Deletion	9.53994e-06	0.0210135	0.0289042
PBRM1	NLE1	Deletion	0.00119515	0	0.00728348
PBRM1	NPM1	Deletion	4.09025e-06	0.00792185	0.0352916
PBRM1	NUDT7	Deletion	0.000143822	0.0168877	3.41415e-07
PBRM1	PACSIN3	Deletion	0.000302516	0.0099168	0.000762896
PBRM1	PGAP2	Deletion	6.87072e-07	0.00741531	0.0328392
PBRM1	PMM1	Deletion	0.00479753	0.0347418	5.32729e-05
PBRM1	POLI	Deletion	0.000414556	0.0590839	0.00865519
PBRM1	PRPSAP2	Deletion	0.00225841	0.0387019	0.00109914
PBRM1	RAB24	Deletion	6.35552e-06	0.00806748	0.0242092
PBRM1	RAB33B	Deletion	0.0304536	0.0513719	0.00791817
PBRM1	RAD17	Deletion	1.4299e-05	0.0212992	0.044896
PBRM1	RPL17	Deletion	0.00167021	0.061539	0.00605669
PBRM1	RPL21	Deletion	0.0247067	0.0644926	0.00345947
PBRM1	RPS13	Deletion	7.35771e-06	0.00811799	0.00349696
PBRM1	RPS19BP1	Deletion	0.0309862	0.0462016	3.77664e-05
PBRM1	RPS23	Deletion	2.13676e-05	0.0215991	0.0408649
PBRM1	SAP18	Deletion	0.00977103	0.0614419	2.59068e-05
PBRM1	SAP30	Deletion	0.00762864	0.0562859	0.0492038
PBRM1	SEC11C	Deletion	0.000246436	0.0582992	0.0100669
PBRM1	SERGEF	Deletion	5.48851e-06	0.00801798	0.00870333
PBRM1	SGSM3	Deletion	0.0193843	0.0444072	0.0182427
PBRM1	SLC22A4	Deletion	5.48851e-06	0.00801798	0.0432465
PBRM1	SLC39A6	Deletion	0.00521187	0.0597502	0.0202461
PBRM1	SORBS2	Deletion	0.00577567	0.0555476	0.00271092
PBRM1	TAB1	Deletion	0.0309862	0.0462016	0.0172352
PBRM1	TAF7	Deletion	1.24634e-06	0	0.000847284
PBRM1	TAF9	Deletion	1.4299e-05	0.0212992	0.0241731
PBRM1	TDRD3	Deletion	0.0267772	0.0647974	0.000195041
PBRM1	THAP11	Deletion	0.000414045	0.0178997	0.0198868
PBRM1	TMEM126B	Deletion	0.00308678	0.0337753	0.0140658
PBRM1	TMEM170A	Deletion	0.000214404	0.0172461	0.0218518
PBRM1	TNIP1	Deletion	9.61693e-05	0.0165516	0.00903416
PBRM1	TPT1	Deletion	0.0489317	0.079667	0.00299817
PBRM1	TRAPPC2L	Deletion	0.000164355	0.0170045	0.0164647
PBRM1	TRIM13	Deletion	0.039934	0.0747871	0.0205707
PBRM1	UFM1	Deletion	0.0320427	0.0738883	0.00102233
PBRM1	UFSP2	Deletion	0.00695696	0.0560359	0.036882
PBRM1	USPL1	Deletion	0.0193306	0.0636074	5.85945e-05
PBRM1	UTP6	Deletion	0.000886244	0	0.00324003
PBRM1	VPS36	Deletion	0.0233359	0.0685536	0.0118433
PBRM1	WBP4	Deletion	0.0219164	0.0724747	1.05255e-05
PBRM1	ZFP1	Deletion	0.000214404	0.0172461	0.0226943
PBRM1	ZFYVE19	Deletion	0.0339574	0.0465874	0.00214585
PBRM1	ZMYM5	Deletion	0.0163604	0.0630404	0.00150677
PBRM1	ZNF195	Deletion	3.76351e-07	0.00726917	0.00873876
PBRM1	ZNF397	Deletion	0.00571131	0.0599815	0.00240074
PBRM1	ZNF770	Deletion	0.0207898	0.0389366	0.044004
PBRM1	ZNF830	Deletion	0.00102924	0	0.00115333
SETD2	ALKBH7	Deletion	0.00237916	0.0352129	0.00779642
SETD2	BTF3	Deletion	0.0327048	0.0558357	0.00631183
SETD2	C8orf58	Deletion	0.0458408	0.122087	0.00242655
SETD2	CDK7	Deletion	0.0281911	0.0554714	0.00196471
SETD2	CLPP	Deletion	0.00237916	0.0352129	0.0169923
SETD2	COX7C	Deletion	0.0230407	0.0550038	0.0437019
SETD2	GTF3A	Deletion	0.000993502	0.0342359	0.0403404
SETD2	INTS10	Deletion	0.0224981	0.111658	0.000225806
SETD2	MPND	Deletion	0.0144784	0.0488562	0.0257656
SETD2	OVCA2	Deletion	0.0182901	0.0595543	0.00701289
SETD2	PLIN3	Deletion	0.0161493	0.0490747	0.0010072
SETD2	POLR1D	Deletion	0.000993502	0.0342359	9.97542e-05
SETD2	PPAPDC1B	Deletion	0.0248433	0.065165	0.0120887
SETD2	PPPDE2	Deletion	0.0196538	0.0328067	0.0087083
SETD2	RPL26	Deletion	0.0414177	0.0664071	0.000792541
SETD2	RPL36	Deletion	0.0170492	0.0491858	0.000400775
SETD2	RPS15	Deletion	0.00583292	0.0472689	0.000346456
SETD2	RPS23	Deletion	0.0109706	0.0483307	0.0292011
SETD2	SAP18	Deletion	0.00148249	0.0401355	0.000855979
SETD2	SETD6	Deletion	0.0235336	0.0332002	0.0115484
SETD2	SRRD	Deletion	0.0471265	0.0349885	0.00580125
SETD2	TDRD3	Deletion	0.0101092	0.0428571	0.00340138
SETD2	TFIP11	Deletion	0.0471265	0.0349885	0.00667444
SETD2	TPT1	Deletion	0.00655677	0.047453	1.69583e-08
SETD2	TRIP10	Deletion	0.00289576	0.0354593	0.00030408
VHL	ATF4	Deletion	0.0485297	0.0649631	0.0119708
VHL	CBX7	Deletion	0.0485297	0.0649631	0.0325768
VHL	CBY1	Deletion	0.0485297	0.0649631	0.0148011
VHL	DEPDC5	Deletion	0.0258185	0.0580186	0.0116826
VHL	DGCR5	Deletion	0.0258185	0.0580186	0.0461236
VHL	DRG1	Deletion	0.0258185	0.0580186	0.0355448
VHL	EFCAB6	Deletion	0.0485297	0.0649631	0.000410479
VHL	EWSR1	Deletion	0.0258185	0.0580186	0.0214321
VHL	GAL3ST1	Deletion	0.0258185	0.0580186	0.0453188
VHL	GGT1	Deletion	0.0258185	0.0580186	0.000221329
VHL	GGTLC2	Deletion	0.0258185	0.0580186	0.000460102
VHL	NF2	Deletion	0.0135237	0.0524631	0.0330688
VHL	NIPSNAP1	Deletion	0.0258185	0.0580186	0.00574858
VHL	PES1	Deletion	0.0258185	0.0580186	0.0247622
VHL	PMM1	Deletion	0.0485297	0.0649631	0.00102478
VHL	PPARA	Deletion	0.0485297	0.0649631	0.01396
VHL	RAB36	Deletion	0.0258185	0.0580186	0.0066634
VHL	RNF185	Deletion	0.0258185	0.0580186	0.0275504
VHL	SAMM50	Deletion	0.0485297	0.0649631	0.0123867
VHL	SGSM1	Deletion	0.0258185	0.0580186	0.00116847
VHL	SLC5A1	Deletion	0.0258185	0.0580186	0.00185701
VHL	SMARCB1	Deletion	0.0258185	0.0580186	0.0291762
VHL	TAB1	Deletion	0.0485297	0.0649631	0.0318311
VHL	TEF	Deletion	0.0485297	0.0649631	0.00601819
VHL	TOB2	Deletion	0.0485297	0.0649631	0.0154888
VHL	TTC38	Deletion	0.0485297	0.0649631	0.0407039
VHL	TXNRD2	Deletion	0.0258185	0.0580186	0.0463624
VHL	UPB1	Deletion	0.0258185	0.0580186	0.000589895
VHL	ZNF70	Deletion	0.0258185	0.0580186	0.0110933
VHL	ZNRF3	Deletion	0.0258185	0.0580186	0.00852845
VHL	MICAL3	Deletion	0.0485297	0.0649631	0.0067891
VHL	AOX1	Amplification	0.0333715	0.13769	0.0461728
VHL	CCDC150	Amplification	0.0215305	0.131738	0.00497231
VHL	CWC22	Amplification	0.0333715	0.13769	0.00243742
VHL	DYNC1I2	Amplification	0.0333715	0.13769	0.0400567
VHL	GLS	Amplification	0.0333715	0.13769	0.0449455
VHL	HIBCH	Amplification	0.0333715	0.13769	0.00714157
VHL	KCTD18	Amplification	0.0333715	0.13769	0.0422517
VHL	LRP2	Amplification	0.0215305	0.131738	0.0021097
VHL	OSGEPL1	Amplification	0.0333715	0.13769	0.00930787
VHL	PLCL1	Amplification	0.0215305	0.131738	0.0249021
VHL	SATB2	Amplification	0.0333715	0.13769	0.000469731
VHL	SESTD1	Amplification	0.0333715	0.13769	0.01047
VHL	SF3B1	Amplification	0.0215305	0.131738	0.0204039
VHL	SPATS2L	Amplification	0.0333715	0.13769	0.00301107
VHL	SSFA2	Amplification	0.0333715	0.13769	0.0445789
Cohesin	CRKL	Deletion	0.00407675	0.0599565	0.0360177
Cohesin	GSTT1	Deletion	0.00330909	0.0915958	0.0296768
Cohesin	ENDOD1	Deletion	0.0124076	0.0599804	0.0348956
Cohesin	MCAM	Deletion	0.00579828	0.0973238	0.0431108
Cohesin	APH1B	Deletion	0.0225142	0.060768	0.0487053
Cohesin	NDUFAF4	Deletion	0.0230985	0.0877892	0.00276517
Cohesin	TPBG	Deletion	0.0406565	0.0772783	0.0101971
Cohesin	UBE2J1	Deletion	0.0163645	0.0789905	0.0146614
Cohesin	CNP	Deletion	0.00235637	0.0740683	0.0199307
Cohesin	GJD3	Deletion	0.0430244	0.0958965	0.045723
Cohesin	UBTF	Deletion	0.00345178	0.0764998	0.00881971
Cohesin	PVRL2	Deletion	0.0214848	0.0212865	0.0139768
Cohesin	TERF2IP	Deletion	0.00262252	0.103515	0.0140233
Cohesin	RAB34	Deletion	0.0379977	0.0756514	0.00476391

## Sheet: Sheet7
Breakdown of scores as per MiSL pipeline for each synthetic lethal interaction identified by MiSL in lower grade glioma
Mutation	MiSL Candidate	Pipeline	p-value of Boolean Implication	sparsity score of Boolean Implication	p-value of differential expression
AL117485	PITPNB	Deletion	0.0425851	0.0184772	0.0191237
ANKRD30BP2	NLRX1	Deletion	0.0474337	0	0.00180248
APOB	WRNIP1	Deletion	0.0425299	0.0456069	0.0287075
ARID1A	BAP1	Deletion	1.00774e-06	0.101822	0.0328024
ARID1A	BTBD6	Deletion	0.000491045	0.0556856	0.0488164
ARID1A	BTRC	Deletion	0.00995056	0.0461294	0.0174356
ARID1A	COX15	Deletion	0.00364981	0.0402339	0.0497258
ARID1A	FAM175B	Deletion	0.000553077	0.029212	0.0432794
ARID1A	GBF1	Deletion	0.0113576	0.0464305	0.0244151
ARID1A	GHITM	Deletion	0.0215605	0.0480549	0.0339299
ARID1A	IKZF5	Deletion	0.000654696	0.0294097	0.0332581
ARID1A	PPP2R2D	Deletion	0.00422157	0.0404941	0.00048274
ARID1A	TBRG1	Deletion	0.0304023	0.0564137	0.00670399
ARID1A	TUBGCP2	Deletion	0.00339215	0.0401061	0.0102956
ARID1A	USP19	Deletion	1.38288e-06	0.102013	0.0209134
ARID1A	VPS26B	Deletion	0.00540103	0.0448605	0.0442006
ARID1A	ZNF202	Deletion	0.0287224	0.0562437	0.00873403
ATRX	ABL1	Deletion	0.0298207	0.076691	0.000946568
ATRX	ACAD8	Deletion	0.0354206	0.0879705	0.000136495
ATRX	ACSF3	Deletion	0.000394315	0.0494456	0.000135341
ATRX	ADAM28	Deletion	5.82004e-05	0.103565	2.77975e-07
ATRX	AGPAT6	Deletion	0.000644941	0.0459608	0.0209297
ATRX	AKD1	Deletion	0.00823872	0.0794027	0.029724
ATRX	ANAPC16	Deletion	0.00016345	0.0236037	1.5475e-08
ATRX	ANKRD10	Deletion	0.0219833	0.0679181	0.00863683
ATRX	ANP32B	Deletion	0.0011585	0.0556263	0.00914956
ATRX	ANXA7	Deletion	0.000123508	0.0232848	0.00544038
ATRX	AP3M1	Deletion	0.000142114	0.0234426	1.17441e-05
ATRX	ARCN1	Deletion	0.000134836	0.0477667	0.00598097
ATRX	ARHGAP12	Deletion	0.0130648	0.0437857	2.65266e-07
ATRX	ARHGEF7	Deletion	0.0141026	0.0662783	1.53571e-06
ATRX	ARL2	Deletion	0.0339404	0.0173655	5.96709e-05
ATRX	ASAH1	Deletion	8.76516e-05	0.104098	0.00155836
ATRX	ATPAF2	Deletion	0.000580623	0.0660058	3.79897e-05
ATRX	ATPBD4	Deletion	0.00035072	0.0492486	0.0132849
ATRX	BAHD1	Deletion	1.79649e-05	0.0365054	5.371e-11
ATRX	BCAR1	Deletion	0.00091528	0.046617	0.00484209
ATRX	BICD2	Deletion	0.00539714	0.0671864	0.000783061
ATRX	BRD3	Deletion	0.0440656	0.0784265	0.00760448
ATRX	BTF3	Deletion	0.000645501	0.0662006	0.00449717
ATRX	BUD13	Deletion	0.000357122	0.0574599	0.00444982
ATRX	C11orf2	Deletion	0.0339404	0.0173655	3.61896e-05
ATRX	C3orf62	Deletion	0.00605669	0.108495	0.00414962
ATRX	C8orf41	Deletion	2.8804e-05	0.0862462	0.0427688
ATRX	C8orf58	Deletion	4.2603e-05	0.103174	0.00499406
ATRX	C9orf69	Deletion	0.0349406	0.0773694	0.0171298
ATRX	C9orf78	Deletion	0.0135484	0.0699961	0.00349292
ATRX	CAPN1	Deletion	0.0339404	0.0173655	0.0206559
ATRX	CEP57	Deletion	0.000573269	0.0457488	0.0179168
ATRX	CHMP7	Deletion	1.55311e-05	0.0987519	0.00239205
ATRX	CHUK	Deletion	0.0132693	0.0620718	8.72365e-05
ATRX	CIZ1	Deletion	0.0227731	0.071891	0.00220882
ATRX	CMTM6	Deletion	0.000363748	0.0795902	0.0356093
ATRX	CNOT7	Deletion	9.69869e-05	0.104234	0.0012069
ATRX	COPS2	Deletion	0.0011526	0.0470723	0.021832
ATRX	COX15	Deletion	0.0132693	0.0620718	2.44715e-05
ATRX	CROT	Deletion	0.00951222	0	0.00342606
ATRX	CUTC	Deletion	0.0132693	0.0620718	1.41612e-05
ATRX	CWF19L2	Deletion	0.000167737	0.0522381	0.00963875
ATRX	DCAF12	Deletion	0.00691568	0.0789007	2.6339e-09
ATRX	DDX19A	Deletion	0.00203013	0.048278	0.00717239
ATRX	DDX19B	Deletion	0.001815	0.0480288	0.00986317
ATRX	DDX21	Deletion	0.000187905	0.0237682	0.000618405
ATRX	DENND1C	Deletion	0.00023733	0.0606839	3.12183e-06
ATRX	DHX38	Deletion	0.0010274	0.0468428	0.0164981
ATRX	DIMT1L	Deletion	0.00131582	0.0712976	2.24594e-16
ATRX	DPAGT1	Deletion	0.000119379	0.0475924	0.0173621
ATRX	DPH1	Deletion	0.00411289	0.0879263	0.0249115
ATRX	DUOXA1	Deletion	0.000247565	0.0443523	0.0147856
ATRX	DYM	Deletion	0.00366937	0.0976359	0.0100862
ATRX	EED	Deletion	0.00264342	0.0442593	0.00495258
ATRX	EEF2	Deletion	1.62002e-05	0.0531915	1.27297e-05
ATRX	EHBP1L1	Deletion	0.0339404	0.0173655	0.02699
ATRX	EHD1	Deletion	0.0339404	0.0173655	0.0286407
ATRX	EIF3J	Deletion	0.000497637	0.049848	0.00110126
ATRX	EIF4EBP2	Deletion	0.000187905	0.0237682	6.86235e-09
ATRX	ELF1	Deletion	0.0270949	0.106576	5.81054e-05
ATRX	ELP2	Deletion	0.0167049	0.0919161	0.000162029
ATRX	EPC1	Deletion	0.0130648	0.0437857	0.000238472
ATRX	ERBB2IP	Deletion	0.00420983	0.0811024	0.00104495
ATRX	ERCC6	Deletion	0.0033912	0.0398936	0.00950645
ATRX	FAM190B	Deletion	0.00352143	0.0495905	0.0104
ATRX	FAM35A	Deletion	0.0109886	0.0614362	3.34073e-07
ATRX	FAM89B	Deletion	0.0339404	0.0173655	0.0378925
ATRX	FAU	Deletion	0.0339404	0.0173655	0.000113362
ATRX	FBXL4	Deletion	0.0223172	0.0826886	0.00591882
ATRX	FBXL5	Deletion	0.0135371	0.0579738	0.0200798
ATRX	FBXO34	Deletion	0.01834	0.0500484	0.0381394
ATRX	FDX1	Deletion	4.44012e-05	0.0504068	8.28788e-05
ATRX	FDXACB1	Deletion	1.23018e-05	0.044806	0.0388461
ATRX	FIG4	Deletion	0.00898392	0.0796583	1.19808e-07
ATRX	FLII	Deletion	0.000884089	0.0667986	0.00611222
ATRX	FSD1L	Deletion	0.00244949	0.0572695	0.0419759
ATRX	FTSJD1	Deletion	0.00091528	0.046617	0.000904849
ATRX	FUT11	Deletion	0.000142114	0.0234426	6.54187e-05
ATRX	FUT5	Deletion	0.000212057	0.0605053	2.21501e-12
ATRX	GABARAP	Deletion	0.00365102	0.0842199	0.00429575
ATRX	GBF1	Deletion	0.00749926	0.0560592	7.55931e-06
ATRX	GGA2	Deletion	0.019347	0.0257273	4.06844e-06
ATRX	GLE1	Deletion	0.0209224	0.071563	0.00605012
ATRX	GNAI2	Deletion	0.00405782	0.107541	0.0129626
ATRX	GNL3	Deletion	0.00344422	0.10717	0.00670552
ATRX	GNPNAT1	Deletion	0.0145486	0.0441621	0.00387648
ATRX	GPX1	Deletion	0.0034334	0.103965	0.00142072
ATRX	GRHPR	Deletion	0.000174932	0.0640005	0.000682999
ATRX	GTF2F2	Deletion	0.0491438	0.108881	0.0322977
ATRX	HARS2	Deletion	0.0326578	0.0806738	0.00234349
ATRX	HERC4	Deletion	0.000187905	0.0237682	3.85544e-05
ATRX	HMG20B	Deletion	1.42922e-05	0.0530508	5.43504e-07
ATRX	HMHA1	Deletion	0.000380591	0.068966	7.16852e-07
ATRX	HPS6	Deletion	0.00677944	0.0557594	7.75694e-05
ATRX	INTS10	Deletion	8.76516e-05	0.104098	0.000209453
ATRX	INTS9	Deletion	3.14972e-05	0.0963113	0.000505806
ATRX	IPO11	Deletion	0.00131582	0.0712976	1.77878e-05
ATRX	ITPRIP	Deletion	0.0396486	0.0704554	0.0198791
ATRX	KIF5B	Deletion	0.0130648	0.0437857	0.00986745
ATRX	KLHL28	Deletion	0.00843084	0.0423676	0.0220107
ATRX	LRRFIP2	Deletion	0.000858604	0.0845646	0.0130516
ATRX	LRSAM1	Deletion	0.0184472	0.0672462	7.16773e-08
ATRX	LSM1	Deletion	0.000622652	0.0584429	0.00297569
ATRX	MAPKAPK3	Deletion	0.00477057	0.107918	0.0237443
ATRX	MBD1	Deletion	0.00182953	0.0961099	0.011489
ATRX	MBTPS1	Deletion	0.000930484	0.0551862	0.00108788
ATRX	MCART1	Deletion	0.000423275	0.0691489	0.000292127
ATRX	ME2	Deletion	0.00130552	0.0987082	0.00105208
ATRX	MED22	Deletion	0.0440656	0.0784265	0.000939209
ATRX	MEX3C	Deletion	0.00130552	0.0987082	5.23815e-10
ATRX	MRPS2	Deletion	0.0322913	0.0770277	0.0275203
ATRX	MTHFSD	Deletion	0.00181608	0.0606094	0.00063248
ATRX	MTMR2	Deletion	0.000573269	0.0457488	0.0254651
ATRX	MTPAP	Deletion	0.01834	0.0500484	1.2436e-06
ATRX	NAA30	Deletion	0.007167	0.0468853	0.0451738
ATRX	NAGA	Deletion	0.0476274	0.0823686	0.000207542
ATRX	NAIP	Deletion	0.000884089	0.0667986	2.345e-05
ATRX	NARS2	Deletion	0.000244338	0.0176648	3.76361e-05
ATRX	NCOA4	Deletion	0.00159513	0.0328605	0.00325759
ATRX	NDST2	Deletion	0.00016345	0.0236037	6.54715e-08
ATRX	NFAM1	Deletion	0.0352696	0.081003	0.00183121
ATRX	NFKB2	Deletion	0.00677944	0.0557594	1.79325e-06
ATRX	NFRKB	Deletion	0.000961927	0.0592755	9.3454e-13
ATRX	NKTR	Deletion	0.000674787	0.0875199	0.0188475
ATRX	NLRX1	Deletion	0.000134836	0.0477667	0.026258
ATRX	NOC3L	Deletion	0.00747239	0.0602265	1.20876e-08
ATRX	NOLC1	Deletion	0.00749926	0.0560592	0.00790215
ATRX	NOP10	Deletion	0.000558593	0.0500536	0.032379
ATRX	NT5C2	Deletion	0.0209919	0.0637592	1.01245e-05
ATRX	NUP188	Deletion	0.0147995	0.0703001	0.0157673
ATRX	NUP93	Deletion	0.00162168	0.0477837	1.2987e-05
ATRX	OXSR1	Deletion	0.000706844	0.0842036	0.0292351
ATRX	PAN3	Deletion	0.0241132	0.0997547	0.0175471
ATRX	PARD3	Deletion	0.00887768	0.0475364	0.000337242
ATRX	PARVG	Deletion	0.0241451	0.0829857	0.000924242
ATRX	PCGF5	Deletion	0.0090741	0.0608214	0.00144026
ATRX	PFN1	Deletion	0.00436171	0.0846585	0.000997002
ATRX	PHF23	Deletion	0.00365102	0.0842199	7.35202e-05
ATRX	PHF2	Deletion	0.00247575	0.061318	0.0405109
ATRX	PHF3	Deletion	0.0330961	0.0525428	0.000560187
ATRX	PICALM	Deletion	0.00210276	0.0437352	0.00137842
ATRX	PLD6	Deletion	7.52661e-05	0.058985	0.0201677
ATRX	PLDN	Deletion	0.00031552	0.0447364	0.0323573
ATRX	PLIN3	Deletion	6.23833e-05	0.0548443	0.000289442
ATRX	PM20D2	Deletion	0.00394861	0.0701315	0.0441014
ATRX	PMPCA	Deletion	0.0233834	0.0757105	0.000750329
ATRX	POLL	Deletion	0.00677944	0.0557594	0.0389797
ATRX	POLR1E	Deletion	0.000174932	0.0640005	0.00361048
ATRX	PPP3CC	Deletion	5.24764e-05	0.103434	8.00725e-05
ATRX	PPP6C	Deletion	0.00976052	0.0650573	0.0199019
ATRX	PRKCD	Deletion	0.00290296	0.103593	0.00519781
ATRX	PRKRIR	Deletion	0.000326141	0.0179774	8.08003e-10
ATRX	PSMA3	Deletion	0.0244146	0.0558511	0.0352007
ATRX	PTEN	Deletion	0.0030174	0.0577708	0.0125986
ATRX	QARS	Deletion	0.00605669	0.108495	0.000919315
ATRX	RAB18	Deletion	0.0424376	0.0583897	3.22158e-07
ATRX	RABGAP1	Deletion	0.0088872	0.0647637	2.72836e-10
ATRX	RAD23B	Deletion	0.0030174	0.0577708	0.0245062
ATRX	RAPGEF1	Deletion	0.0192082	0.0712401	2.79861e-06
ATRX	RBPJ	Deletion	0.025086	0.0644767	0.00374566
ATRX	REEP4	Deletion	5.82004e-05	0.103565	0.0015278
ATRX	RELA	Deletion	0.0339404	0.0173655	6.50554e-05
ATRX	REXO4	Deletion	0.0440656	0.0784265	0.000609276
ATRX	RHOA	Deletion	0.0034334	0.103965	2.39899e-05
ATRX	RNF122	Deletion	3.58942e-05	0.0865168	0.000389378
ATRX	RNF166	Deletion	0.000394315	0.0494456	0.000754745
ATRX	ROCK1	Deletion	0.0268284	0.0562514	3.10999e-09
ATRX	RPL12	Deletion	0.0184472	0.0672462	6.58333e-06
ATRX	RPL14	Deletion	0.00077924	0.0843833	0.000769226
ATRX	RPL17	Deletion	0.00366937	0.0976359	2.61359e-07
ATRX	RPL26	Deletion	0.00448745	0.0881421	6.40427e-07
ATRX	RPL29	Deletion	0.0031579	0.103778	0.000971124
ATRX	RPL35	Deletion	0.0117488	0.0656582	0.000939226
ATRX	RPL36	Deletion	7.03206e-05	0.0550048	0.0012515
ATRX	RPL7A	Deletion	0.0440656	0.0784265	2.96935e-08
ATRX	RPS14	Deletion	0.0475175	0.0858452	0.000449606
ATRX	RPS15A	Deletion	0.00965719	0.0142875	2.19106e-07
ATRX	RPS15	Deletion	7.89795e-05	0.0628427	0.000157887
ATRX	RPS23	Deletion	0.00189855	0.0756956	0.00215464
ATRX	RPS3	Deletion	0.000211352	0.0175143	2.36298e-08
ATRX	RSL1D1	Deletion	0.0224626	0.0161731	0.0256256
ATRX	RSPRY1	Deletion	0.00253525	0.0487894	0.0473868
ATRX	SAR1A	Deletion	0.000187905	0.0237682	1.60609e-09
ATRX	SCYL1	Deletion	0.0339404	0.0173655	0.0153075
ATRX	SEC24C	Deletion	0.000142114	0.0234426	0.00838373
ATRX	SEPSECS	Deletion	0.0111499	0.0573126	0.0411371
ATRX	SIPA1	Deletion	0.0339404	0.0173655	6.59317e-05
ATRX	SMAD2	Deletion	0.00233528	0.0933247	0.0287255
ATRX	SMAD4	Deletion	0.00108904	0.0983612	1.21576e-06
ATRX	SMU1	Deletion	0.0210042	0.0926988	7.27024e-05
ATRX	SNAP23	Deletion	1.57012e-05	0.0363656	5.80234e-05
ATRX	SNAPC4	Deletion	0.0275189	0.0763593	0.0252547
ATRX	SNX15	Deletion	0.0339404	0.0173655	0.0139399
ATRX	SNX18	Deletion	0.0305433	0.087362	3.28773e-06
ATRX	SOCS4	Deletion	0.0224043	0.0508412	0.00510379
ATRX	SOCS6	Deletion	0.0108867	0.11629	3.49953e-05
ATRX	SORD	Deletion	0.000247565	0.0443523	1.08384e-11
ATRX	SPATA5L1	Deletion	0.000279558	0.0445429	0.00085707
ATRX	SPINT1	Deletion	5.86102e-06	0.0307804	0.00656526
ATRX	SRP14	Deletion	5.53886e-05	0.0422657	0.000682368
ATRX	SRR	Deletion	0.00489332	0.08836	0.00560429
ATRX	STIM2	Deletion	0.025086	0.0644767	0.000281819
ATRX	STK11	Deletion	0.000247495	0.0682532	0.0250777
ATRX	STOML2	Deletion	0.00148432	0.0640654	0.00120437
ATRX	STX18	Deletion	0.0284373	0.0689686	2.28321e-05
ATRX	SURF6	Deletion	0.0440656	0.0784265	0.0300837
ATRX	SYK	Deletion	0.00593497	0.0674498	5.74954e-08
ATRX	TAPT1	Deletion	0.0163864	0.0586598	0.000589604
ATRX	TBC1D13	Deletion	0.0176218	0.070922	0.0010994
ATRX	TBC1D22A	Deletion	0.00778893	0.0827508	0.0400695
ATRX	TDRD7	Deletion	0.00103854	0.0554047	0.0187875
ATRX	TGFBR1	Deletion	0.00143907	0.056079	0.0182887
ATRX	THUMPD1	Deletion	0.00543591	0.0132979	0.0268623
ATRX	TLN1	Deletion	0.000557732	0.0582413	0.000189941
ATRX	TLR4	Deletion	0.0408169	0.0780687	3.8077e-05
ATRX	TLR9	Deletion	0.00516844	0.108109	9.29757e-07
ATRX	TMEM173	Deletion	0.0326578	0.0806738	0.000559791
ATRX	TMEM218	Deletion	0.000105641	0.0474204	8.74754e-06
ATRX	TMOD3	Deletion	0.00315813	0.0493188	0.000121056
ATRX	TNKS2	Deletion	0.00823722	0.0605215	0.035486
ATRX	TOMM5	Deletion	0.00019559	0.064173	0.0199494
ATRX	TOPORS	Deletion	0.00632277	0.0890272	0.00154557
ATRX	TP53TG1	Deletion	0.00951222	0	0.0129458
ATRX	TRIM8	Deletion	0.00828976	0.0563643	0.00666163
ATRX	TSPAN14	Deletion	0.00210276	0.0437352	2.47388e-07
ATRX	TSPO	Deletion	0.0442007	0.0855099	2.18573e-05
ATRX	TSTD2	Deletion	0.00103854	0.0554047	0.0301867
ATRX	TXNDC11	Deletion	0.0169975	0.0154801	0.00580662
ATRX	UBAP1	Deletion	0.00823872	0.0794027	0.0053152
ATRX	UBE2D2	Deletion	0.0302174	0.0803491	5.86898e-05
ATRX	UBE2G1	Deletion	0.00476323	0.0848812	0.0292172
ATRX	UBE2J1	Deletion	0.00394861	0.0701315	1.3116e-05
ATRX	UBE2R2	Deletion	0.00483708	0.0779317	1.00085e-07
ATRX	UBTD1	Deletion	0.00998907	0.0611263	0.000319194
ATRX	UCK1	Deletion	0.0227731	0.071891	0.0488395
ATRX	USP20	Deletion	0.0135484	0.0699961	4.18065e-06
ATRX	USP28	Deletion	1.23018e-05	0.044806	0.00134152
ATRX	USP43	Deletion	0.00175224	0.0825532	0.00331798
ATRX	USP8	Deletion	0.00203013	0.048278	0.00124361
ATRX	VAV2	Deletion	0.0408169	0.0780687	0.0153896
ATRX	VDAC2	Deletion	0.000247999	0.0241078	0.0313975
ATRX	VPS11	Deletion	0.000119379	0.0475924	0.000162243
ATRX	VPS18	Deletion	6.74743e-06	0.0309035	0.0113833
ATRX	VPS26A	Deletion	0.000187905	0.0237682	1.43996e-07
ATRX	VPS39	Deletion	1.57012e-05	0.0363656	0.00744803
ATRX	WAC	Deletion	0.0202789	0.0504402	1.23141e-07
ATRX	WAPAL	Deletion	0.00552912	0.0551749	0.00072997
ATRX	WDR48	Deletion	0.000580701	0.0838491	0.0021652
ATRX	WDR81	Deletion	0.00489332	0.08836	0.0306032
ATRX	ZBTB5	Deletion	0.000174932	0.0640005	0.000286117
ATRX	ZBTB6	Deletion	0.0117488	0.0656582	0.00326609
ATRX	ZCCHC2	Deletion	0.00108904	0.0983612	0.00295793
ATRX	ZCCHC4	Deletion	0.0111499	0.0573126	0.0187215
ATRX	ZDHHC2	Deletion	9.69869e-05	0.104234	5.78215e-05
ATRX	ZDHHC3	Deletion	0.000413139	0.0866654	0.00293518
ATRX	ZDHHC7	Deletion	0.00181608	0.0606094	0.0157904
ATRX	ZNF19	Deletion	0.0010274	0.0468428	0.0185183
ATRX	ZNF202	Deletion	0.000267969	0.0529684	0.00388166
ATRX	ZNF319	Deletion	0.001815	0.0480288	0.0374417
ATRX	ZNF438	Deletion	0.0202789	0.0504402	7.54917e-10
ATRX	ZNF770	Deletion	0.000443092	0.0496454	6.44479e-06
ATRX	ZNHIT2	Deletion	0.0339404	0.0173655	0.012485
CIC	AARS	Deletion	0.0135123	0.031498	0.00014502
CIC	AATF	Deletion	0.00704212	0	0.0276187
CIC	ABCB6	Deletion	0.0180772	0	3.20783e-07
CIC	ABHD14A	Deletion	0.0183822	0.0184508	5.4886e-05
CIC	ACD	Deletion	0.0168027	0.0320184	3.56329e-06
CIC	ACTR1A	Deletion	0.00296815	0.015877	0.000916788
CIC	ACTR8	Deletion	0.0431418	0.0348558	0.00112996
CIC	ACY1	Deletion	0.0183822	0.0184508	0.00133991
CIC	ADAMTS6	Deletion	0.00625143	0.0167411	0.00475535
CIC	ADRBK2	Deletion	0.0017863	0	0.0476367
CIC	AFAP1L2	Deletion	0.00121507	0.0150589	1.99202e-07
CIC	AGAP1	Deletion	0.000671522	0	2.40283e-05
CIC	AGAP4	Deletion	0.00536523	0	0.025294
CIC	ALG1	Deletion	0.0206597	0	0.00228634
CIC	ANK3	Deletion	0.00900429	0.0172465	4.59288e-09
CIC	ANKRD6	Deletion	0.0366624	0.0200076	1.77506e-05
CIC	ANKS6	Deletion	0.0379077	0.0465144	3.94243e-08
CIC	AP2B1	Deletion	0.00408282	0	0.000644682
CIC	AP3B1	Deletion	0.00706402	0.0169034	0.0133839
CIC	APC2	Deletion	0.0168027	0.0320184	2.21549e-06
CIC	API5	Deletion	0.000671522	0	3.9375e-05
CIC	APTX	Deletion	0.0135123	0.031498	0.000713345
CIC	ARFGAP2	Deletion	0.00235585	0	1.06836e-07
CIC	ARFIP2	Deletion	0.000424808	0.014306	1.07407e-07
CIC	ASAH2B	Deletion	0.00235585	0	0.00709175
CIC	ASB1	Deletion	0.00102322	0	2.1391e-06
CIC	ASCC3	Deletion	0.0292064	0.0194404	1.12925e-05
CIC	ATE1	Deletion	0.000104712	0	0.0149772
CIC	ATG12	Deletion	0.0206587	0.0186821	0.00126141
CIC	ATG5	Deletion	0.0292064	0.0194404	0.00617046
CIC	ATXN10	Deletion	0.000554083	0.0144792	0.00362866
CIC	BCCIP	Deletion	0.00082235	0.0147569	3.61094e-11
CIC	BCL2L13	Deletion	0.00806437	0	0.0117506
CIC	BCR	Deletion	0.00614766	0	7.11637e-05
CIC	BID	Deletion	0.00704212	0	6.84987e-08
CIC	BMS1P5	Deletion	0.00408282	0	0.000703128
CIC	BRD8	Deletion	0.004681	0	0.000141088
CIC	BTF3	Deletion	0.00552919	0.0165844	0.0311577
CIC	BTRC	Deletion	0.00261668	0.015749	0.000316541
CIC	BUB3	Deletion	0.00138256	0.0151654	6.60904e-11
CIC	C1QBP	Deletion	0.00106734	0.0149554	0.037908
CIC	C5orf43	Deletion	0.00381297	0.0161458	0.00657758
CIC	C5orf45	Deletion	0.0260404	0.0191761	0.00114195
CIC	C9orf23	Deletion	0.0285978	0.0334821	3.56827e-05
CIC	C9orf46	Deletion	0.00386348	0.0406789	0.034
CIC	C9orf85	Deletion	0.0135123	0.031498	0.00753663
CIC	CAPRIN1	Deletion	0.000381297	0	0.00513478
CIC	CARS	Deletion	0.000248262	0.0139853	0.0378125
CIC	CCDC117	Deletion	0.00270425	0	9.17426e-05
CIC	CCDC78	Deletion	0.0307868	0	0.00962028
CIC	CCDC94	Deletion	0.0168027	0.0320184	1.0503e-06
CIC	CCNC	Deletion	0.0410317	0.0203125	9.37606e-06
CIC	CCNH	Deletion	0.00625143	0.0167411	4.09035e-06
CIC	CCT6B	Deletion	0.00536523	0	0.0438201
CIC	CD81	Deletion	0.000325064	0.0141416	0.0073934
CIC	CDC14B	Deletion	0.0416746	0.046875	0.00170266
CIC	CDH13	Deletion	0.0096924	0.0307765	0.000417555
CIC	CDHR1	Deletion	0.00296815	0.015877	2.62298e-16
CIC	CECR5	Deletion	0.00614766	0	2.41965e-05
CIC	CENPT	Deletion	0.0168027	0.0320184	0.0132899
CIC	CETP	Deletion	0.025752	0.0331689	0.0170167
CIC	CFDP1	Deletion	0.0108351	0.0310096	1.04208e-05
CIC	CHADL	Deletion	0.000248572	0	1.9747e-06
CIC	CHD3	Deletion	0.000424808	0.014306	3.33329e-07
CIC	CHID1	Deletion	2.07951e-05	0	0.000339248
CIC	CHST3	Deletion	0.00205171	0	0.00821938
CIC	CIAPIN1	Deletion	0.0231713	0.0328664	0.00327286
CIC	CIRBP	Deletion	0.0187167	0.0322917	0.00127261
CIC	CISD1	Deletion	0.012901	0.0178125	6.68194e-06
CIC	CLTB	Deletion	0.0206587	0.0186821	0.00172531
CIC	CNNM2	Deletion	0.00296815	0.015877	5.45407e-05
CIC	CNOT6	Deletion	0.0232018	0.0189236	0.00101507
CIC	CNTROB	Deletion	0.000424808	0.014306	0.00354766
CIC	COG4	Deletion	0.0150734	0.031754	0.00864805
CIC	COG7	Deletion	0.0457629	0	0.00159545
CIC	COL4A3BP	Deletion	0.00625143	0.0167411	0.0327216
CIC	COMTD1	Deletion	0.00205171	0	0.049689
CIC	COPS8	Deletion	0.00102322	0	0.000121162
CIC	COQ9	Deletion	0.025752	0.0331689	0.00290784
CIC	CORO7	Deletion	0.0206597	0	0.000313628
CIC	COX10	Deletion	0.000248262	0.0139853	6.18461e-09
CIC	COX15	Deletion	0.00203047	0.0155048	6.16578e-06
CIC	COX4I1	Deletion	0.0121042	0.03125	0.00986599
CIC	COX7A2	Deletion	0.0458874	0.020633	0.00374807
CIC	CPEB3	Deletion	0.00106734	0.0149554	0.00453503
CIC	CPEB4	Deletion	0.012901	0.0178125	0.0100291
CIC	CRB3	Deletion	0.00900429	0.0172465	0.0295355
CIC	CSNK1E	Deletion	0.00625143	0.0167411	0.00107687
CIC	CSNK1G3	Deletion	0.0232018	0.0189236	0.000321566
CIC	CSNK2A2	Deletion	0.0150734	0.031754	0.0046997
CIC	CSTF2T	Deletion	0.00205171	0	0.00463923
CIC	CTCF	Deletion	0.0150734	0.031754	0.000516897
CIC	CTR9	Deletion	0.000632337	0.0145693	0.0201981
CIC	CUL3	Deletion	0.00614766	0	0.0446101
CIC	CWC27	Deletion	0.00706402	0.0169034	0.019601
CIC	CYP2R1	Deletion	0.00178723	0.0153883	0.00365831
CIC	DCLRE1A	Deletion	0.00121507	0.0150589	2.44971e-06
CIC	DCPS	Deletion	0.0292064	0.0194404	0.0186892
CIC	DCTN4	Deletion	0.0292064	0.0194404	5.58677e-06
CIC	DCTN5	Deletion	0.0457629	0	0.00131456
CIC	DCTN6	Deletion	0.00241658	0.0284455	8.53696e-05
CIC	DDX17	Deletion	0.00552919	0.0165844	0.0117557
CIC	DDX41	Deletion	0.0260404	0.0191761	1.71983e-05
CIC	DEAF1	Deletion	2.41287e-05	0	1.46413e-06
CIC	DENND5A	Deletion	0.000424808	0.014306	0.0081647
CIC	DEPDC5	Deletion	0.0145263	0.0180166	0.00406073
CIC	DHX32	Deletion	0.00082235	0.0147569	0.00125411
CIC	DHX38	Deletion	0.0121042	0.03125	0.000659319
CIC	DIS3L2	Deletion	0.0011767	0	6.48398e-06
CIC	DLG5	Deletion	0.00135278	0	9.75609e-05
CIC	DNAJA1	Deletion	0.0150734	0.031754	0.0371943
CIC	DNAJB12	Deletion	0.0017863	0	2.43102e-06
CIC	DNAJC12	Deletion	0.00155474	0	3.6246e-06
CIC	DNAJC24	Deletion	0.00296815	0.015877	0.000496969
CIC	DND1	Deletion	0.004681	0	0.00160115
CIC	DOLPP1	Deletion	0.0457759	0.047247	0.00102629
CIC	DOPEY1	Deletion	0.0410317	0.0203125	0.000958501
CIC	DRG1	Deletion	0.00270425	0	2.71423e-07
CIC	DRG2	Deletion	0.00106734	0.0149554	1.48538e-17
CIC	DUS2L	Deletion	0.0187167	0.0322917	0.00436132
CIC	DUS3L	Deletion	0.00797768	0.0170718	1.98906e-05
CIC	DUSP4	Deletion	0.00214363	0.0282832	1.3241e-19
CIC	DVL2	Deletion	0.00082235	0.0147569	0.00594857
CIC	EARS2	Deletion	0.0457629	0	6.69446e-08
CIC	ECD	Deletion	0.0017863	0	9.36812e-09
CIC	EEF2	Deletion	0.0096924	0.0307765	0.0114624
CIC	EI24	Deletion	0.0232018	0.0189236	0.00105725
CIC	EIF3A	Deletion	0.000121041	0	0.00277777
CIC	EIF3D	Deletion	0.00797768	0.0170718	0.0339034
CIC	EIF3F	Deletion	0.000485276	0.0143914	0.00112137
CIC	EIF3L	Deletion	0.00552919	0.0165844	1.19254e-05
CIC	EIF3M	Deletion	0.000286768	0	0.0237488
CIC	EIF4A1	Deletion	0.000554083	0.0144792	0.0432279
CIC	EIF4E2	Deletion	0.0011767	0	0.0394103
CIC	EIF4ENIF1	Deletion	0.00270425	0	0.000667562
CIC	EPN2	Deletion	0.00178723	0.0153883	1.9994e-17
CIC	ERCC8	Deletion	0.00488766	0.0164332	0.00164711
CIC	ERICH1	Deletion	0.00272262	0.028612	0.000516791
CIC	ETS1	Deletion	0.0292064	0.0194404	1.7706e-09
CIC	EXOC6	Deletion	0.00106734	0.0149554	0.000340258
CIC	EXOSC6	Deletion	0.0135123	0.031498	0.000957557
CIC	FA2H	Deletion	0.0096924	0.0307765	0.000135342
CIC	FAF2	Deletion	0.0206587	0.0186821	6.36224e-05
CIC	FAM120B	Deletion	0.038976	0.0344929	0.00274869
CIC	FAM13C	Deletion	0.0114506	0.0176164	0.0014128
CIC	FAM175B	Deletion	0.000937106	0.0148548	0.007829
CIC	FAM190B	Deletion	0.00296815	0.015877	0.000113609
CIC	FAM192A	Deletion	0.0231713	0.0328664	1.09863e-09
CIC	FAM21B	Deletion	0.00536523	0	0.00390533
CIC	FAM21C	Deletion	0.00536523	0	0.00583891
CIC	FAM45A	Deletion	0.000121041	0	0.000277086
CIC	FARSB	Deletion	0.0120896	0	0.00483444
CIC	FBXL15	Deletion	0.00296815	0.015877	0.000888757
CIC	FBXO3	Deletion	0.000330725	0	5.11787e-07
CIC	FCHO2	Deletion	0.00552919	0.0165844	0.0154979
CIC	FDFT1	Deletion	0.00306553	0.0287829	2.03044e-06
CIC	FEM1A	Deletion	0.00706402	0.0169034	1.07248e-08
CIC	FGFR1	Deletion	0.0410317	0.0203125	3.06607e-11
CIC	FKTN	Deletion	0.0457759	0.047247	0.00427065
CIC	FOXO3	Deletion	0.0163461	0.0182292	0.000328335
CIC	FOXRED1	Deletion	0.0292064	0.0194404	0.000151855
CIC	FOXRED2	Deletion	0.00797768	0.0170718	1.77001e-08
CIC	FRAT1	Deletion	0.00157233	0.0152752	0.0299686
CIC	FXC1	Deletion	0.000424808	0.014306	3.05578e-13
CIC	FXR2	Deletion	0.000424808	0.014306	4.08761e-07
CIC	GAL3ST1	Deletion	0.00356002	0	1.92043e-07
CIC	GALT	Deletion	0.0285978	0.0334821	0.00668851
CIC	GCSH	Deletion	0.00773985	0.0303309	0.0145179
CIC	GFOD2	Deletion	0.0150734	0.031754	0.000273159
CIC	GFRA1	Deletion	0.00106734	0.0149554	1.18914e-19
CIC	GGA1	Deletion	0.00625143	0.0167411	0.000308469
CIC	GGT1	Deletion	0.00235585	0	0.000144244
CIC	GHITM	Deletion	0.00336504	0.0160092	0.000826519
CIC	GIGYF2	Deletion	0.000772974	0	0.000265951
CIC	GIN1	Deletion	0.0163461	0.0182292	0.0325745
CIC	GLRX3	Deletion	0.000937106	0.0148548	1.7769e-09
CIC	GOT1	Deletion	0.00230561	0.015625	0.0326375
CIC	GPR63	Deletion	0.0327344	0.0197173	0.028802
CIC	GRK5	Deletion	0.000121041	0	0.0068569
CIC	GRPEL2	Deletion	0.0292064	0.0194404	5.58875e-14
CIC	GTF2F1	Deletion	0.00900429	0.0172465	1.9221e-10
CIC	GTF2H1	Deletion	0.00157233	0.0152752	0.000159122
CIC	H1F0	Deletion	0.00552919	0.0165844	0.0216654
CIC	H2AFY2	Deletion	0.00205171	0	2.47165e-09
CIC	HARS	Deletion	0.004681	0	0.011413
CIC	HDLBP	Deletion	0.0005832	0	0.00289606
CIC	HECTD2	Deletion	0.00121507	0.0150589	0.000189114
CIC	HMBOX1	Deletion	0.00214363	0.0282832	0.0434321
CIC	HMBS	Deletion	0.00614766	0	0.0293836
CIC	HMGXB4	Deletion	0.00900429	0.0172465	0.00107393
CIC	HPS4	Deletion	0.0017863	0	0.00174854
CIC	HPS6	Deletion	0.00261668	0.015749	0.0132994
CIC	HSDL1	Deletion	0.00866422	0.0305504	0.000671907
CIC	HSPA12A	Deletion	9.05557e-05	0	0.00527604
CIC	IGF2R	Deletion	0.0477119	0.0352328	0.00794736
CIC	IK	Deletion	0.004681	0	0.00352483
CIC	IMMP1L	Deletion	0.00261668	0.015749	0.000102826
CIC	INPP5A	Deletion	0.00121507	0.0150589	0.00254844
CIC	INPP5F	Deletion	0.000104712	0	0.012411
CIC	INPP5K	Deletion	0.00230561	0.015625	0.0111534
CIC	INVS	Deletion	0.0416746	0.046875	3.67483e-07
CIC	IPO7	Deletion	0.000485276	0.0143914	0.000807266
CIC	KARS	Deletion	0.00866422	0.0305504	0.0083892
CIC	KCNMA1	Deletion	0.00135278	0	6.91141e-05
CIC	KDM4B	Deletion	0.0231713	0.0328664	5.63708e-05
CIC	KDM4C	Deletion	0.00275454	0.0401042	0.0113656
CIC	KDM6B	Deletion	0.000424808	0.014306	0.0478494
CIC	KIFC3	Deletion	0.0168027	0.0320184	0.000128629
CIC	KLHDC4	Deletion	0.0108351	0.0310096	0.00019889
CIC	KLHL9	Deletion	0.00423961	0.0617898	2.3599e-05
CIC	KPNA5	Deletion	0.0431418	0.0348558	0.016117
CIC	LACE1	Deletion	0.0145263	0.0180166	7.4439e-05
CIC	LARGE	Deletion	0.0431418	0.0348558	9.92046e-05
CIC	LCAT	Deletion	0.0168027	0.0320184	2.05168e-06
CIC	LDHD	Deletion	0.0121042	0.03125	0.0372927
CIC	LEPROTL1	Deletion	0.00241658	0.0284455	1.15048e-06
CIC	LONRF1	Deletion	0.00168368	0.0279707	6.19448e-09
CIC	LRP5L	Deletion	0.00205171	0	1.39073e-05
CIC	LRRC29	Deletion	0.0150734	0.031754	0.00251502
CIC	LRRC37B	Deletion	0.00704212	0	8.74659e-07
CIC	LRRTM3	Deletion	0.00205171	0	1.75247e-11
CIC	LSS	Deletion	0.0457629	0	0.000529606
CIC	LYRM2	Deletion	0.0366624	0.0200076	0.00347926
CIC	MADD	Deletion	0.00235585	0	4.26616e-09
CIC	MAFF	Deletion	0.00552919	0.0165844	3.14073e-05
CIC	MAP2K4	Deletion	0.00214363	0.0282832	0.0115183
CIC	MAPK7	Deletion	0.00203047	0.0155048	0.000210008
CIC	MCM3AP	Deletion	0.0457629	0	0.0354825
CIC	MED11	Deletion	0.00230561	0.015625	0.0497358
CIC	MED7	Deletion	0.0232018	0.0189236	2.77804e-06
CIC	METTL10	Deletion	0.000937106	0.0148548	3.18682e-08
CIC	MGEA5	Deletion	0.00261668	0.015749	0.0417329
CIC	MICAL1	Deletion	0.0145263	0.0180166	3.81833e-07
CIC	MICAL3	Deletion	0.00614766	0	0.0286443
CIC	MIDN	Deletion	0.0187167	0.0322917	0.0128309
CIC	MINPP1	Deletion	0.00138256	0.0151654	2.60156e-05
CIC	MLLT4	Deletion	0.0477119	0.0352328	1.19376e-05
CIC	MLYCD	Deletion	0.0096924	0.0307765	0.00109095
CIC	MMP15	Deletion	0.0150734	0.031754	3.44517e-05
CIC	MON1B	Deletion	0.0096924	0.0307765	0.00134114
CIC	MORN4	Deletion	0.00203047	0.0155048	2.64021e-07
CIC	MPDU1	Deletion	0.000554083	0.0144792	8.927e-07
CIC	MRM1	Deletion	0.00704212	0	1.82835e-07
CIC	MRPL17	Deletion	0.000485276	0.0143914	0.00239126
CIC	MRPL18	Deletion	0.0477119	0.0352328	4.39292e-07
CIC	MRPL23	Deletion	0.000248262	0.0139853	0.0474714
CIC	MRPL43	Deletion	0.00261668	0.015749	7.68901e-05
CIC	MRPL44	Deletion	0.0120896	0	0.00189735
CIC	MRPL54	Deletion	0.0108351	0.0310096	0.000431671
CIC	MRPS16	Deletion	0.0017863	0	1.49032e-05
CIC	MRPS27	Deletion	0.00552919	0.0165844	0.000141084
CIC	MTERFD2	Deletion	0.0005832	0	0.000102597
CIC	MTG1	Deletion	0.00121507	0.0150589	0.0053239
CIC	MTMR3	Deletion	0.00310324	0	0.00378621
CIC	MTMR7	Deletion	0.00190036	0.028125	0.000914316
CIC	MTMR9	Deletion	0.00214363	0.0282832	0.000178188
CIC	MTPAP	Deletion	0.00614766	0	0.0325493
CIC	MTSS1L	Deletion	0.0135123	0.031498	1.63817e-06
CIC	MVD	Deletion	0.0150734	0.031754	2.08407e-05
CIC	NANOS1	Deletion	0.000121041	0	0.000401615
CIC	NAP1L4	Deletion	0.000216805	0.0139101	7.98356e-05
CIC	NAT10	Deletion	0.000381297	0	0.000201904
CIC	NCOA4	Deletion	0.00270425	0	0.000454949
CIC	NDUFA10	Deletion	0.000772974	0	0.00814549
CIC	NDUFA6	Deletion	0.00157233	0.0152752	0.00123851
CIC	NDUFAF2	Deletion	0.00381297	0.0161458	0.000674371
CIC	NDUFS3	Deletion	0.00235585	0	0.0047952
CIC	NEIL2	Deletion	0.00272262	0.028612	2.86497e-05
CIC	NEURL4	Deletion	0.000721289	0.0146618	0.000280795
CIC	NF1	Deletion	0.00356002	0	0.00548988
CIC	NF2	Deletion	0.00356002	0	0.0337435
CIC	NHP2L1	Deletion	0.00178723	0.0153883	0.00492223
CIC	NLE1	Deletion	0.00536523	0	0.000179755
CIC	NOL12	Deletion	0.00552919	0.0165844	0.00341506
CIC	NOL6	Deletion	0.0208331	0.0325742	0.0411581
CIC	NOLC1	Deletion	0.00296815	0.015877	0.0366358
CIC	NPM1	Deletion	0.0163461	0.0182292	9.686e-05
CIC	NSA2	Deletion	0.00706402	0.0169034	0.00311863
CIC	NT5E	Deletion	0.0410317	0.0203125	0.00603242
CIC	NUCB2	Deletion	0.00121507	0.0150589	8.25691e-09
CIC	NUDT13	Deletion	0.0017863	0	6.99662e-10
CIC	NUDT2	Deletion	0.025752	0.0331689	0.00215128
CIC	NUDT7	Deletion	0.0135123	0.031498	8.19864e-12
CIC	NUP50	Deletion	0.000485276	0.0143914	0.000623463
CIC	NUP88	Deletion	0.00106734	0.0149554	0.0282177
CIC	NUP98	Deletion	0.000325064	0.0141416	0.0190479
CIC	OSBP2	Deletion	0.00270425	0	4.3937e-09
CIC	OSBPL5	Deletion	0.000248262	0.0139853	1.45539e-06
CIC	OSGIN1	Deletion	0.00866422	0.0305504	0.00221647
CIC	OVCA2	Deletion	0.00138256	0.0151654	0.0288889
CIC	P2RX5	Deletion	0.00138256	0.0151654	0.00221372
CIC	PAFAH1B1	Deletion	0.00138256	0.0151654	0.00608788
CIC	PARD6A	Deletion	0.0168027	0.0320184	3.53371e-07
CIC	PARG	Deletion	0.00205171	0	0.000430914
CIC	PARP8	Deletion	0.00614766	0	2.19524e-05
CIC	PATZ1	Deletion	0.00310324	0	0.000236564
CIC	PBLD	Deletion	0.0017863	0	0.0371926
CIC	PCDHGA1	Deletion	0.004681	0	0.0415135
CIC	PCDHGC3	Deletion	0.004681	0	1.58949e-09
CIC	PCDHGC4	Deletion	0.004681	0	2.75011e-06
CIC	PDCD11	Deletion	0.00296815	0.015877	5.3997e-05
CIC	PDE12	Deletion	0.0477119	0.0352328	0.0485721
CIC	PDHX	Deletion	0.000381297	0	0.00141612
CIC	PDZD7	Deletion	0.00261668	0.015749	0.031014
CIC	PDZD8	Deletion	0.000104712	0	0.00313444
CIC	PECR	Deletion	0.0236044	0	1.21715e-08
CIC	PEMT	Deletion	0.00306553	0.0287829	0.028417
CIC	PES1	Deletion	0.00356002	0	6.71053e-09
CIC	PEX16	Deletion	0.0017863	0	4.78674e-05
CIC	PEX26	Deletion	0.0105663	0	0.000237642
CIC	PFAS	Deletion	0.000554083	0.0144792	0.000205535
CIC	PFDN1	Deletion	0.004681	0	0.0471135
CIC	PGAP2	Deletion	0.000424808	0.014306	0.000190651
CIC	PGM3	Deletion	0.0410317	0.0203125	0.00339679
CIC	PHACTR1	Deletion	0.0351453	0	2.95846e-05
CIC	PHAX	Deletion	0.00408282	0	0.00478461
CIC	PHLPP2	Deletion	0.0096924	0.0307765	2.81158e-05
CIC	PHRF1	Deletion	2.41287e-05	0	9.16664e-05
CIC	PHYHIPL	Deletion	0.012901	0.0178125	4.34787e-07
CIC	PIAS4	Deletion	0.0096924	0.0307765	0.0410858
CIC	PIGW	Deletion	0.00536523	0	0.0150526
CIC	PIK3IP1	Deletion	0.00356002	0	5.64715e-06
CIC	PIK3R1	Deletion	0.00552919	0.0165844	0.00360519
CIC	PITPNB	Deletion	0.00155474	0	9.37389e-08
CIC	PLA2G6	Deletion	0.00552919	0.0165844	2.12737e-05
CIC	PLAA	Deletion	0.00245751	0.039921	0.0157561
CIC	PM20D2	Deletion	0.0410317	0.0203125	2.3357e-06
CIC	PNPLA3	Deletion	0.00082235	0.0147569	4.99121e-10
CIC	POLDIP3	Deletion	0.00138256	0.0151654	1.40217e-05
CIC	POLL	Deletion	0.00261668	0.015749	2.68984e-07
CIC	POLR2F	Deletion	0.00552919	0.0165844	3.1107e-06
CIC	POLR3D	Deletion	0.00168368	0.0279707	9.70384e-05
CIC	PPA1	Deletion	0.00205171	0	0.00067396
CIC	PPAPDC1B	Deletion	0.0458874	0.020633	2.24846e-09
CIC	PPAPDC2	Deletion	0.0150668	0.0545058	0.0206703
CIC	PPP1R7	Deletion	0.0005832	0	1.19534e-08
CIC	PPP2R2D	Deletion	0.00121507	0.0150589	3.77512e-11
CIC	PPP3CC	Deletion	0.00149081	0.0278201	0.0147793
CIC	PPPDE2	Deletion	0.00178723	0.0153883	0.0242225
CIC	PREP	Deletion	0.0292064	0.0194404	0.000507798
CIC	PRMT3	Deletion	0.00178723	0.0153883	1.45153e-05
CIC	PRMT7	Deletion	0.0187167	0.0322917	3.50721e-08
CIC	PRPF8	Deletion	0.00157233	0.0152752	4.74386e-05
CIC	PRPSAP2	Deletion	0.00489619	0.0295139	5.48704e-08
CIC	PRR22	Deletion	0.00797768	0.0170718	2.12162e-06
CIC	PRSS3	Deletion	0.0168027	0.0320184	0.0245916
CIC	PSMB1	Deletion	0.038976	0.0344929	0.0302423
CIC	PSMC3	Deletion	0.00205171	0	0.024382
CIC	PTEN	Deletion	0.000632337	0.0145693	0.00343554
CIC	PTPRE	Deletion	0.000937106	0.0148548	5.82088e-07
CIC	PUS3	Deletion	0.0327344	0.0197173	6.85754e-06
CIC	QRSL1	Deletion	0.0232018	0.0189236	6.95545e-05
CIC	QSER1	Deletion	0.000330725	0	0.0327433
CIC	R3HCC1	Deletion	0.00103128	0.0273897	0.000483021
CIC	RAB11FIP2	Deletion	0.000121041	0	0.000899233
CIC	RAB14	Deletion	0.0457759	0.047247	0.00515069
CIC	RAB24	Deletion	0.0260404	0.0191761	0.00399666
CIC	RAI1	Deletion	0.00306553	0.0287829	7.16784e-08
CIC	RARS2	Deletion	0.0410317	0.0203125	0.00208517
CIC	RBM22	Deletion	0.0327344	0.0197173	9.9448e-05
CIC	RCL1	Deletion	0.0150668	0.0545058	0.0333347
CIC	REEP6	Deletion	0.0168027	0.0320184	0.00834474
CIC	RG9MTD3	Deletion	0.00625143	0.0167411	0.0244772
CIC	RGMB	Deletion	0.012901	0.0178125	2.36968e-12
CIC	RHOBTB2	Deletion	0.000911	0.0272529	1.92612e-05
CIC	RHOT2	Deletion	0.0351453	0	0.0254869
CIC	RIOK2	Deletion	0.012901	0.0178125	0.000191315
CIC	RMI1	Deletion	0.0457759	0.047247	0.002828
CIC	RMND5B	Deletion	0.0232018	0.0189236	1.42193e-09
CIC	RNF141	Deletion	0.000554083	0.0144792	0.00147316
CIC	RNF185	Deletion	0.00356002	0	0.000152635
CIC	RNGTT	Deletion	0.0410317	0.0203125	0.00078714
CIC	RNH1	Deletion	2.07951e-05	0	0.0205791
CIC	RPL26L1	Deletion	0.0145263	0.0180166	0.0310054
CIC	RPP30	Deletion	0.00157233	0.0152752	0.0320543
CIC	RPS13	Deletion	0.00138256	0.0151654	0.000215545
CIC	RPS23	Deletion	0.00797768	0.0170718	0.00370498
CIC	RPS24	Deletion	0.00135278	0	0.023066
CIC	RPS25	Deletion	0.00614766	0	0.0219299
CIC	RPS6	Deletion	0.00395399	0.051452	0.0282706
CIC	RPUSD4	Deletion	0.0327344	0.0197173	2.31722e-05
CIC	RRAGA	Deletion	0.00440168	0.0516582	0.0260779
CIC	RRP9	Deletion	0.0183822	0.0184508	0.0139698
CIC	RTN4IP1	Deletion	0.0206587	0.0186821	0.0128323
CIC	RUFY2	Deletion	0.0017863	0	0.0175616
CIC	RUFY4	Deletion	0.0236044	0	0.000610127
CIC	RWDD1	Deletion	0.038976	0.0344929	0.00014934
CIC	RWDD2A	Deletion	0.0410317	0.0203125	4.18643e-11
CIC	SAAL1	Deletion	0.00138256	0.0151654	0.00471843
CIC	SAMM50	Deletion	0.000721289	0.0146618	1.2757e-10
CIC	SBF2	Deletion	0.000424808	0.014306	0.00669208
CIC	SEC23IP	Deletion	0.000104712	0	0.02458
CIC	SEC24C	Deletion	0.0017863	0	3.54727e-08
CIC	SECISBP2	Deletion	0.0457759	0.047247	0.0095351
CIC	SENP3	Deletion	0.000554083	0.0144792	0.001557
CIC	SERPINE2	Deletion	0.0120896	0	0.0016338
CIC	SETD6	Deletion	0.0150734	0.031754	0.0274347
CIC	SFXN1	Deletion	0.0145263	0.0180166	5.01311e-08
CIC	SFXN4	Deletion	0.000121041	0	1.13492e-08
CIC	SGMS1	Deletion	0.00310324	0	0.00010674
CIC	SGSM3	Deletion	0.00230561	0.015625	0.00755016
CIC	SGTB	Deletion	0.00488766	0.0164332	0.0464118
CIC	SH3GL1	Deletion	0.00431818	0.0162871	0.000671918
CIC	SIAE	Deletion	0.0292064	0.0194404	0.00100391
CIC	SIDT2	Deletion	0.0206587	0.0186821	0.0244003
CIC	SIGMAR1	Deletion	0.0285978	0.0334821	0.00885526
CIC	SIRT1	Deletion	0.0017863	0	0.000144402
CIC	SIRT6	Deletion	0.0121042	0.03125	0.0135933
CIC	SKIV2L2	Deletion	0.00135278	0	0.0210088
CIC	SLC2A11	Deletion	0.00270425	0	0.000569339
CIC	SLC35A1	Deletion	0.0410317	0.0203125	7.50493e-06
CIC	SLC39A3	Deletion	0.0135123	0.031498	7.64433e-05
CIC	SLC7A5	Deletion	0.0108351	0.0310096	0.000143444
CIC	SLC7A6	Deletion	0.0168027	0.0320184	0.0330979
CIC	SLC7A6OS	Deletion	0.0187167	0.0322917	0.000979214
CIC	SMARCB1	Deletion	0.00270425	0	0.00213761
CIC	SMC3	Deletion	0.00203047	0.0155048	0.000927817
CIC	SMCR7L	Deletion	0.00381297	0.0161458	9.28081e-06
CIC	SMPD3	Deletion	0.0150734	0.031754	1.40137e-14
CIC	SMYD4	Deletion	0.00178723	0.0153883	0.00105819
CIC	SNAPC3	Deletion	0.00825264	0.0529891	0.00249472
CIC	SNX14	Deletion	0.0410317	0.0203125	8.96824e-05
CIC	SPAG7	Deletion	0.00157233	0.0152752	0.00278495
CIC	SREBF2	Deletion	0.00157233	0.0152752	6.03554e-08
CIC	SRRD	Deletion	0.0017863	0	0.000285536
CIC	ST13	Deletion	0.000215394	0	1.80816e-08
CIC	STARD4	Deletion	0.0163461	0.0182292	7.02768e-08
CIC	STK10	Deletion	0.0145263	0.0180166	0.0311726
CIC	STK25	Deletion	0.0005832	0	0.00152229
CIC	STUB1	Deletion	0.0307868	0	0.0103967
CIC	SUPV3L1	Deletion	0.00205171	0	0.014731
CIC	SYNRG	Deletion	0.00923231	0	0.00110548
CIC	TAB1	Deletion	0.00381297	0.0161458	2.20654e-05
CIC	TACC2	Deletion	0.000104712	0	5.40682e-14
CIC	TAF1C	Deletion	0.0096924	0.0307765	0.000619254
CIC	TAF3	Deletion	0.00806437	0	0.033291
CIC	TAF7	Deletion	0.00536523	0	0.0354893
CIC	TALDO1	Deletion	2.79869e-05	0	0.00368807
CIC	TBC1D10A	Deletion	0.00356002	0	7.18271e-06
CIC	TBC1D12	Deletion	0.00121507	0.0150589	0.0104519
CIC	TBP	Deletion	0.038976	0.0344929	5.70817e-09
CIC	TBRG1	Deletion	0.0292064	0.0194404	7.39165e-05
CIC	TCP1	Deletion	0.0477119	0.0352328	1.4249e-07
CIC	TEX10	Deletion	0.0416746	0.046875	0.000953562
CIC	TFIP11	Deletion	0.0017863	0	0.00217264
CIC	TIAL1	Deletion	0.000121041	0	4.9687e-08
CIC	TLE2	Deletion	0.0121042	0.03125	0.00445328
CIC	TLE6	Deletion	0.0121042	0.03125	0.000348293
CIC	TLX1	Deletion	0.00261668	0.015749	1.23477e-13
CIC	TM9SF3	Deletion	0.00138256	0.0151654	2.52947e-06
CIC	TMEM161B	Deletion	0.00900429	0.0172465	2.65669e-06
CIC	TMEM180	Deletion	0.00296815	0.015877	0.000119936
CIC	TMEM181	Deletion	0.0477119	0.0352328	7.21874e-10
CIC	TMEM208	Deletion	0.0150734	0.031754	0.00312941
CIC	TMEM30A	Deletion	0.0458874	0.020633	2.69316e-05
CIC	TMEM41B	Deletion	0.000485276	0.0143914	6.20155e-08
CIC	TMEM9B	Deletion	0.000554083	0.0144792	1.4409e-06
CIC	TNFRSF10B	Deletion	0.000709659	0.0269886	4.97048e-06
CIC	TNKS2	Deletion	0.00121507	0.0150589	0.00143692
CIC	TNKS	Deletion	0.00272262	0.028612	1.58233e-06
CIC	TOLLIP	Deletion	2.07951e-05	0	0.000757135
CIC	TOM1L2	Deletion	0.000632337	0.0145693	0.000129769
CIC	TOP3B	Deletion	0.00614766	0	0.00215824
CIC	TP53	Deletion	0.000371694	0.0142228	0.00990578
CIC	TPP1	Deletion	0.000485276	0.0143914	0.00113884
CIC	TRAP1	Deletion	0.0120896	0	7.3374e-05
CIC	TRIM16	Deletion	0.00168368	0.0279707	0.00102478
CIC	TRIM23	Deletion	0.00625143	0.0167411	1.231e-05
CIC	TRIM35	Deletion	0.00149081	0.0278201	2.04922e-06
CIC	TRIM3	Deletion	0.000424808	0.014306	8.68567e-07
CIC	TRIM68	Deletion	0.000371694	0.0142228	3.6689e-08
CIC	TRIM8	Deletion	0.00296815	0.015877	2.62621e-06
CIC	TRUB1	Deletion	0.00138256	0.0151654	0.00220385
CIC	TSG101	Deletion	0.00157233	0.0152752	2.08573e-07
CIC	TSPYL1	Deletion	0.0431418	0.0348558	0.000414348
CIC	TSSC4	Deletion	0.000325064	0.0141416	0.000322573
CIC	TTC19	Deletion	0.00190036	0.028125	0.0347223
CIC	TTLL12	Deletion	0.00106734	0.0149554	5.82017e-14
CIC	TTLL1	Deletion	0.00106734	0.0149554	0.000151473
CIC	TUBGCP2	Deletion	0.00121507	0.0150589	1.10244e-12
CIC	TUG1	Deletion	0.00310324	0	5.21608e-06
CIC	TUSC3	Deletion	0.00214363	0.0282832	1.14324e-06
CIC	TXN2	Deletion	0.00706402	0.0169034	1.88766e-07
CIC	TYSND1	Deletion	0.00205171	0	8.20881e-10
CIC	UBE2CBP	Deletion	0.0366624	0.0200076	0.000236889
CIC	UBXN8	Deletion	0.00272262	0.028612	0.0045053
CIC	UHRF1	Deletion	0.00625143	0.0167411	5.62299e-05
CIC	USMG5	Deletion	0.00296815	0.015877	0.0284839
CIC	USP10	Deletion	0.0096924	0.0307765	0.00582509
CIC	USP22	Deletion	0.000286768	0	0.0181683
CIC	USP43	Deletion	0.00306553	0.0287829	0.000160028
CIC	USP47	Deletion	0.00082235	0.0147569	0.00199914
CIC	USP54	Deletion	0.0017863	0	0.000425402
CIC	VAMP2	Deletion	0.000554083	0.0144792	0.0226853
CIC	VDAC2	Deletion	0.00205171	0	1.36304e-05
CIC	VDAC3	Deletion	0.0401098	0	4.38024e-05
CIC	VPS13A	Deletion	0.0457759	0.047247	0.00167375
CIC	VTI1A	Deletion	0.00138256	0.0151654	0.000157309
CIC	WDR59	Deletion	0.0108351	0.0310096	0.00279221
CIC	WFDC1	Deletion	0.0096924	0.0307765	0.0218533
CIC	WFIKKN1	Deletion	0.0307868	0	4.08988e-05
CIC	XPA	Deletion	0.0416746	0.046875	0.0304262
CIC	XPNPEP3	Deletion	0.00013987	0	0.00735588
CIC	XPO7	Deletion	0.00168368	0.0279707	0.0469161
CIC	XRCC6	Deletion	0.00178723	0.0153883	0.0437459
CIC	ZBTB24	Deletion	0.0145263	0.0180166	2.32694e-06
CIC	ZBTB44	Deletion	0.0260404	0.0191761	0.0154587
CIC	ZC3H7B	Deletion	0.000248572	0	6.54059e-06
CIC	ZCCHC7	Deletion	0.00706402	0.0169034	7.19696e-06
CIC	ZDHHC16	Deletion	0.00178723	0.0153883	0.000541313
CIC	ZFP1	Deletion	0.0108351	0.0310096	0.00816813
CIC	ZFYVE27	Deletion	0.00203047	0.0155048	1.14947e-07
CIC	ZNF142	Deletion	0.0180772	0	0.00125672
CIC	ZNF195	Deletion	0.000216805	0.0139101	4.37033e-06
CIC	ZNF263	Deletion	0.0105663	0	5.91207e-07
CIC	ZNF292	Deletion	0.0458874	0.020633	0.0113363
CIC	ZNF319	Deletion	0.0168027	0.0320184	0.0113218
CIC	ZNF346	Deletion	0.0232018	0.0189236	0.000932873
CIC	ZNF408	Deletion	0.00205171	0	1.27707e-07
CIC	ZNF555	Deletion	0.0121042	0.03125	0.0060376
CIC	ZNF57	Deletion	0.0121042	0.03125	0.00345986
CIC	ZNF821	Deletion	0.0121042	0.03125	3.08564e-09
CIC	ZNF830	Deletion	0.00536523	0	0.00135076
CIC	ZNHIT3	Deletion	0.00536523	0	0.000405351
CIC	ZRANB1	Deletion	0.00082235	0.0147569	5.36615e-05
CIC	ZUFSP	Deletion	0.038976	0.0344929	7.98597e-07
CIC	ZZEF1	Deletion	0.00138256	0.0151654	0.000575142
EGFR	AGAP1	Deletion	0.014707	0.0386106	0.00605361
EGFR	APLP2	Deletion	0.0137634	0.0489357	0.0142905
EGFR	CASP3	Deletion	0.043962	0.0617238	0.0316521
EGFR	HLCS	Deletion	0.027171	0.0344322	0.000661131
EGFR	HMGXB3	Deletion	0.0268479	0.0505717	0.0259934
EGFR	LAP3	Deletion	0.0157017	0.0330837	0.0482022
EGFR	NAA15	Deletion	0.0464446	0.0417533	0.0456742
EGFR	REXO2	Deletion	0.0122226	0.0536264	0.0483234
EGFR	SEC24D	Deletion	0.0290517	0.0346154	0.00440478
EGFR	SRPR	Deletion	0.0312608	0.0559265	5.69409e-05
EGFR	TBC1D9B	Deletion	0.00388737	0.0361227	0.0340438
EGFR	TTC12	Deletion	0.0138069	0.0538906	4.59474e-05
FLG	NFATC3	Deletion	2.02743e-07	0.0987835	0.0144082
FLG	RPUSD2	Deletion	0.0476144	0.115072	0.03603
FRG1B	CREBZF	Deletion	0.0186256	0.0786268	0.0135892
FRG1B	DCAF4	Deletion	0.00376511	0.0574018	0.0269044
FRG1B	FAM192A	Deletion	0.00053197	0.093466	0.0301145
FRG1B	G2E3	Deletion	0.0351303	0.0424473	0.0377387
FRG1B	MAPK1IP1L	Deletion	0.00527508	0.0378571	0.0228598
FRG1B	MLH3	Deletion	0.0029011	0.0569672	0.0263214
FRG1B	NUDT21	Deletion	0.00105511	0.0976402	0.0295613
FRG1B	PAPD5	Deletion	5.97485e-05	0.0775714	0.0248163
FRG1B	POLR2C	Deletion	0.0011201	0.0977145	0.0181682
FRG1B	SETD6	Deletion	0.00118924	0.101132	0.0304816
FRG1B	TERF2	Deletion	3.30961e-05	0.0805375	0.0292605
FUBP1	AFAP1L2	Deletion	0.0466701	0.0211353	0.0192891
FUBP1	AIG1	Deletion	0.0355342	0	0.00370398
FUBP1	APC2	Deletion	0.0133072	0	0.00318211
FUBP1	API5	Deletion	0.0194791	0	0.00155822
FUBP1	ARFGAP2	Deletion	0.0382797	0	0.00701991
FUBP1	ARFIP2	Deletion	0.0277871	0.0203824	0.008442
FUBP1	ASB1	Deletion	0.0244342	0	0.000796899
FUBP1	ASF1A	Deletion	0.0355342	0	0.000247187
FUBP1	ATG12	Deletion	0.0412307	0	0.00208522
FUBP1	BCCIP	Deletion	0.00566961	0	1.56806e-06
FUBP1	BUB3	Deletion	0.00775069	0	2.5135e-06
FUBP1	CATSPER2P1	Deletion	0.0329804	0	0.000195364
FUBP1	CCDC134	Deletion	0.00837719	0	0.00551644
FUBP1	CCDC94	Deletion	0.0133072	0	0.0162166
FUBP1	CEP152	Deletion	0.0444023	0	4.47898e-05
FUBP1	CETP	Deletion	0.0180557	0	0.0428856
FUBP1	COQ9	Deletion	0.0180557	0	0.002603
FUBP1	CRB3	Deletion	0.0244342	0	0.0110626
FUBP1	CTR9	Deletion	0.0338284	0.0206456	0.0317645
FUBP1	DCLRE1A	Deletion	0.0466701	0.0211353	2.60328e-05
FUBP1	DMBT1	Deletion	0.0066313	0	0.0146229
FUBP1	DNAJC17	Deletion	0.0329804	0	0.00827922
FUBP1	DRG2	Deletion	0.0437881	0.0210317	2.40766e-06
FUBP1	DUT	Deletion	0.0412307	0	0.0289864
FUBP1	EID1	Deletion	0.0444023	0	0.016127
FUBP1	FAM175B	Deletion	0.00613217	0	0.0170478
FUBP1	FAM192A	Deletion	0.0167337	0	3.12322e-06
FUBP1	FAM45A	Deletion	0.0497261	0.0212418	0.00951651
FUBP1	FAR1	Deletion	0.0437881	0.0210317	0.0111546
FUBP1	FBN1	Deletion	0.0412307	0	0.0246548
FUBP1	FEM1A	Deletion	0.0210111	0	0.000918878
FUBP1	FXC1	Deletion	0.0277871	0.0203824	7.58635e-08
FUBP1	GANC	Deletion	0.02266	0	0.000960299
FUBP1	GFRA1	Deletion	0.0437881	0.0210317	7.23489e-07
FUBP1	GLRX3	Deletion	0.00613217	0	0.000259056
FUBP1	GTF2F1	Deletion	0.0244342	0	0.00466787
FUBP1	HDDC2	Deletion	0.0382797	0	0.000932113
FUBP1	HDLBP	Deletion	0.0180557	0	0.0400859
FUBP1	HECTD2	Deletion	0.0466701	0.0211353	0.0306737
FUBP1	IGF2R	Deletion	0.0283966	0	0.0434532
FUBP1	IKZF5	Deletion	0.0066313	0	0.0432143
FUBP1	KDM4B	Deletion	0.0167337	0	0.00655089
FUBP1	KIFC3	Deletion	0.0133072	0	0.0263541
FUBP1	KLHDC4	Deletion	0.00978115	0	0.0321076
FUBP1	LCMT2	Deletion	0.0306053	0	0.00306964
FUBP1	LRP11	Deletion	0.0306053	0	0.0477024
FUBP1	MADD	Deletion	0.0382797	0	0.000500257
FUBP1	MAPKBP1	Deletion	0.0263432	0	0.0185815
FUBP1	METTL10	Deletion	0.00613217	0	0.00738757
FUBP1	MICAL1	Deletion	0.0329804	0	0.0104453
FUBP1	MINPP1	Deletion	0.0497261	0.0212418	0.00199967
FUBP1	MLLT4	Deletion	0.0283966	0	1.04298e-06
FUBP1	MMP15	Deletion	0.0123246	0	0.0072473
FUBP1	MRPL18	Deletion	0.0283966	0	7.75324e-05
FUBP1	MTERFD2	Deletion	0.0180557	0	0.0169371
FUBP1	MTG1	Deletion	0.0466701	0.0211353	0.00795404
FUBP1	MTRF1L	Deletion	0.0306053	0	0.000294883
FUBP1	MVD	Deletion	0.0123246	0	0.00359118
FUBP1	NAP1L4	Deletion	0.0199014	0.0199864	0.00174844
FUBP1	NDUFA6	Deletion	0.00837719	0	0.0184172
FUBP1	NDUFAF1	Deletion	0.0263432	0	0.004422
FUBP1	NSMCE4A	Deletion	0.0071698	0	0.0370613
FUBP1	NUCB2	Deletion	0.0466701	0.0211353	3.32117e-07
FUBP1	NUP50	Deletion	0.00413563	0	0.0154434
FUBP1	NUS1	Deletion	0.0329804	0	0.00081484
FUBP1	OSBPL5	Deletion	0.0212877	0.0200617	0.00340443
FUBP1	OVCA2	Deletion	0.0497261	0.0212418	0.0234172
FUBP1	PARVA	Deletion	0.0410713	0.0209311	0.0443449
FUBP1	PGAP2	Deletion	0.0277871	0.0203824	0.00700315
FUBP1	PHRF1	Deletion	0.0243355	0.020218	0.049413
FUBP1	PLDN	Deletion	0.0382797	0	0.00183857
FUBP1	PNPLA3	Deletion	0.00566961	0	0.000225722
FUBP1	POLDIP3	Deletion	0.00775069	0	0.0116336
FUBP1	POLR2C	Deletion	0.0180557	0	0.0155906
FUBP1	PPP1R7	Deletion	0.0180557	0	4.28813e-05
FUBP1	PPP2R2D	Deletion	0.0071698	0	0.00146346
FUBP1	PRDX3	Deletion	0.0497261	0.0212418	0.0017554
FUBP1	PRPSAP2	Deletion	0.0385111	0.0208333	4.99236e-05
[truncated: 1,405 more rows]

## Sheet: Sheet8
Breakdown of scores as per MiSL pipeline for each synthetic lethal interaction identified by MiSL in lung adenocarcinoma
[truncated: 6,592 more rows]

[truncated: 3 more sheets: Sheet9, Sheet10, Sheet11]
