# Supplementary material for: Systematic discovery of mutation-specific synthetic lethals by mining pan-cancer human primary tumor data
Source: Nat Commun. 2017 May 31;8:15580. doi: 10.1038/ncomms15580 (PMC5460027; doi:10.1038/ncomms15580)
Supplement: Supplementary Data 4 — Same pathway analysis for mutation-specific MiSL candidates in each cancer type. [file ncomms15580-s5.xlsx]

## Sheet: Sheet1
Supplementary Data 4: Same Pathway Analysis of MiSL candidates across cancer types
Bladder Cancer Same Pathway Analysis
Mutation	KEGG/GO geneset	MisL Candidates in Pathway
NIN	CELLULAR_LOCALIZATION	TMED10,VTI1B
RANBP2	ESTABLISHMENT_OF_PROTEIN_LOCALIZATION	CEP57,PDIA4
CHD2	TRANSCRIPTION_FROM_RNA_POLYMERASE_II_PROMOTER	NR2F2,TRIP4
SPTA1	ORGANELLE_ORGANIZATION_AND_BIOGENESIS	GOLGA5,RCC1
SYNJ1	MEMBRANE_ORGANIZATION_AND_BIOGENESIS	ATG7,RAB5A
VWF	RESPONSE_TO_STRESS	ALKBH1,RBBP8
CADPS	VESICLE_MEDIATED_TRANSPORT	IGF2R,VPS4B
TSC1	CELL_PROLIFERATION_GO_0008283	GNL3,TUSC2,VIPR1
KNTC1	CELL_CYCLE_GO_0007049	PTEN,UBB
HNRNPUL1	MULTI_ORGANISM_PROCESS	ADM,CD81
NCOA6	RESPONSE_TO_CHEMICAL_STIMULUS	ATOX1,SOD2
ATM	KEGG_CELL_CYCLE	CCNH,SKP1

## Sheet: Sheet2
Colorecta
Colorectal Cancer Same Pathway Analysis
Mutation	KEGG/GO gene set	MiSL Candidates in Pathway
ATM	DNA_METABOLIC_PROCESS	TNFSF13,TP53
ATM	CELL_CYCLE_GO_0007049	CNTROB,TP53
KRAS	KEGG_AXON_GUIDANCE	ABLIM3,EPHB4,KRAS,RASA1,RGS3
KRAS	KEGG_LONG_TERM_POTENTIATION	GRIN1,KRAS

## Sheet: Sheet3
Glioblastoma Same Pathway Analysis
Mutation	KEGG/GO gene set	MiSL Candidates in Pathway
PIK3R1	MEMBRANE_LIPID_METABOLIC_PROCESS	ASAH1,SGPL1
NF1	KEGG_MAPK_SIGNALING_PATHWAY	CASP3,DUSP1
PIK3R1	KEGG_NEUROTROPHIN_SIGNALING_PATHWAY	TP53,YWHAQ

## Sheet: Sheet4
Lower Grade Glioma Same Pathway Analysis
Mutation	KEGG/GO genesets	MiSL candidates in Pathway
PTEN	REGULATION_OF_MOLECULAR_FUNCTION	IKBKB,PICK1,RALBP1,RGS3,TRAF2
ATRX	RESPONSE_TO_STRESS	ABL1,ERCC6,MAPKAPK3,NFRKB,OXSR1,POLL,PRKRIR,RAD23B,RELA,SMAD4,TOPORS,TP53TG1
PIK3R1	KEGG_FOCAL_ADHESION	MAPK1,PARVA

## Sheet: Sheet5
Head & Neck Cancer Same Pathway Analysis
Mutation	KEGG/GO geneset	MiSL Candidates in Pathway
TNIK	PROTEIN_KINASE_CASCADE	MAP3K5,MKNK2,TPD52L1
SYNE1	ORGANELLE_ORGANIZATION_AND_BIOGENESIS	DOPEY1,MAP7
EP300	RESPONSE_TO_STRESS	DNAJA1,MINK1,TOPORS
TNIK	JNK_CASCADE	MAP3K5,TPD52L1

## Sheet: Sheet7
Lung Adeno Same Pathway Analysis
Mutation	KEGG/GO Genesets	MiSL Candidates in Pathway
LRRC4C	REGULATION_OF_DEVELOPMENTAL_PROCESS	HSP90B1,IKBIP
NLRP3	SECRETION_BY_CELL	ERP44,STX18
NCOA6	REGULATION_OF_TRANSCRIPTION_FROM_RNA_POLYMERASE_II_PROMOTER	SQSTM1,ZNF189
LEPR	GENERATION_OF_PRECURSOR_METABOLITES_AND_ENERGY	GRHPR,NDOR1
PCDHB11	SYNAPTIC_TRANSMISSION	MAPK1,YWHAH
ITGAL	KEGG_CELL_ADHESION_MOLECULES_CAMS	CDH1,GLG1
KRAS	KEGG_NEUROTROPHIN_SIGNALING_PATHWAY	ABL1,PRKCD,RHOA
KRAS	KEGG_ALDOSTERONE_REGULATED_SODIUM_REABSORPTION	IRS1,SLC9A3R2
KRAS	KEGG_CHEMOKINE_SIGNALING_PATHWAY	PRKCD,RHOA,VAV2
KRAS	KEGG_TIGHT_JUNCTION	CTNNA1,PRKCD,RHOA,SYMPK,TJP2
KRAS	KEGG_FC_EPSILON_RI_SIGNALING_PATHWAY	PRKCD,VAV2

## Sheet: Sheet8
Lung Squamous Same Pathway Analysis
Mutation	KEGG/GO Genesets	MiSL Candidates in Pathway
ADCY7	REGULATION_OF_MOLECULAR_FUNCTION	EDF1,MAP2K3
KIF5A	INTRACELLULAR_TRANSPORT	PDIA3,SNAP23
ALS2	ANATOMICAL_STRUCTURE_MORPHOGENESIS	AGGF1,NF1,RASA1
MYO6	VESICLE_MEDIATED_TRANSPORT	LMAN1,VPS4B
MIA3	IMMUNE_SYSTEM_PROCESS	ERAP2,TCF7
BPTF	ESTABLISHMENT_AND_OR_MAINTENANCE_OF_CHROMATIN_ARCHITECTURE	NAP1L4,SET
MAGI2	KEGG_TIGHT_JUNCTION	GNAI2,RHOA

## Sheet: Sheet9
Ovarian Same Pathway Analysis
Mutation	KEGG/GO Geneset	MiSL Candidates in Pathway
BRCA1	CELLULAR_LIPID_METABOLIC_PROCESS	PEX7,TSPO
BRCA1	CELL_PROLIFERATION_GO_0008283	CD164,TSPO
BRCA1	APOPTOSIS_GO	TPT1,TSPO

## Sheet: Sheet10
Uterine Cancer Same Pathway Analysis
Mutation	KEGG/GO Genesets	MiSL Candidates in Pathway
SMC1A	DNA_METABOLIC_PROCESS	ACD,RPAIN
ATF6	RESPONSE_TO_STRESS	APTX,CCL5,DNAJA1,FANCG,MAPKAPK3,MINK1,NDUFA6,NFATC3,NFX1,RAD51,RPA1,RPAIN,VCP,XRCC6
ATM	RESPONSE_TO_STRESS	DNAJA1,ERCC8,FANCC,MINK1,NFX1,RAD23B,TOR1A,TOR1B,VCP
C5	RESPONSE_TO_STRESS	ABL1,TOR1A,TOR1B
HSPH1	RESPONSE_TO_STRESS	ABL1,ANXA1,DNAJA1,FANCC,MAPKAPK3,NFX1,OXSR1,RAD23B,TOPORS,TOR1A,TOR1B,VCP,XAB2,XPC,XRCC6
SETX	RESPONSE_TO_STRESS	AKT1,APTX,DNAJA1,NFX1,RAD23B,TOPORS,VCP,XRCC3
TOPORS	RESPONSE_TO_STRESS	APTX,MAPK9,MINK1,RPA1,RPAIN,SQSTM1
SLC7A2	CARBOXYLIC_ACID_METABOLIC_PROCESS	AARS,KARS,MLYCD
GEMIN5	RNA_PROCESSING	AARS,DHX38
HNRNPUL1	RNA_PROCESSING	AARS,ADAT1,DHX38
GLDC	CELLULAR_CATABOLIC_PROCESS	ANAPC2,GBA2,SMG6,UBE2G1,VCP
SNCAIP	AMINO_ACID_AND_DERIVATIVE_METABOLIC_PROCESS	AARS,GOT2
GCNT2	AMINE_METABOLIC_PROCESS	GCSH,KARS
EIF2AK4	MACROMOLECULAR_COMPLEX_ASSEMBLY	CHAF1A,COX10,GTF2E2
HCFC1	MACROMOLECULAR_COMPLEX_ASSEMBLY	COX10,GTF3C4,IKBKAP,KPNA3,MED23,MED27,NDUFS7,PBX3,PICALM,SCO1,TBP,TRAF1
MED24	MACROMOLECULAR_COMPLEX_ASSEMBLY	CHAF1A,COX10,EIF1,EIF2AK4,EIF3F,EIF3J,EIF4G2,FANCC,GTF3C4,IKBKAP,LLGL1,MED16,MED27,NDUFS4,NDUFS7,RAD51,SCO1,SET,SF3A2,SF3B3,SURF1,SYK
ANKRD27	INTRACELLULAR_TRANSPORT	AKT1,GABARAP,HSP90AA1,KIF1C,MYBBP1A,PEX16,RPAIN,SMG6
KIF13B	INTRACELLULAR_TRANSPORT	EIF5A,KLHL2,MYH10,RPAIN
MCM3AP	INTRACELLULAR_TRANSPORT	FAF1,SNAP23
MYH6	INTRACELLULAR_TRANSPORT	NPC1,ZW10
RAB3GAP2	INTRACELLULAR_TRANSPORT	AP1G1,VPS4B
KIF13B	INTRACELLULAR_PROTEIN_TRANSPORT	EIF5A,KLHL2,RPAIN
XPO6	INTRACELLULAR_PROTEIN_TRANSPORT	DERL2,GABARAP,RPAIN
ABCG1	ESTABLISHMENT_OF_CELLULAR_LOCALIZATION	DDX19B,GABARAP,KIF1C,MYBBP1A,PAFAH1B1,RPAIN,SMG6,TP53
ANKRD27	ESTABLISHMENT_OF_CELLULAR_LOCALIZATION	AKT1,GABARAP,HSP90AA1,KIF1C,MYBBP1A,PAFAH1B1,PEX16,RPAIN,SMG6
ARFGEF2	ESTABLISHMENT_OF_CELLULAR_LOCALIZATION	AP3B1,ARFGAP3,COG3,HSP90AA1,IPO5,KIF1C,KPNA3,MYBBP1A,PAFAH1B1,SMG6,SNAP23
CD209	ESTABLISHMENT_OF_CELLULAR_LOCALIZATION	MYBBP1A,NUP214,PAFAH1B1,SMG6,TSC1
CENPF	ESTABLISHMENT_OF_CELLULAR_LOCALIZATION	KIF13B,NPC1,PAFAH1B1,XPO7
DOPEY2	ESTABLISHMENT_OF_CELLULAR_LOCALIZATION	DNAJC1,IPO5,KIF1C,MYBBP1A,NPM1,NUP160,PAFAH1B1,SMG6,SQSTM1,TSC1,XPO7
GLI3	ESTABLISHMENT_OF_CELLULAR_LOCALIZATION	EXOC5,GABARAP,KIF1C,PAFAH1B1,SMG6
SHROOM2	ESTABLISHMENT_OF_CELLULAR_LOCALIZATION	DDX19B,EIF5A,ICMT,KIF1C,MFN2,PAFAH1B1,SMG6,TIMM44
PTPN13	DEPHOSPHORYLATION	PPP6C,SMG6
PTPRM	POST_TRANSLATIONAL_PROTEIN_MODIFICATION	MKNK2,SIRT6
LYST	CELLULAR_LOCALIZATION	AKT1,HSP90AA1,TOPORS,VCP
NUP98	CELLULAR_LOCALIZATION	AP1G1,AP3M1,COPB1,DDX19B,KIF13B,PAFAH1B1,SQSTM1,TOPORS,XPO7
TOPORS	CELLULAR_LOCALIZATION	KIF1C,PAFAH1B1,RPAIN,SMG6,SQSTM1
CSE1L	APOPTOSIS_GO	ANXA5,ATG12,DAPK3,GZMA,NFKB1,TXNL1
PTEN	REGULATION_OF_MOLECULAR_FUNCTION	ABL1,ANAPC2,EDF1,MAP3K4,MOAP1,TAB1,TRAF2,VCP
AMOT	ORGANELLE_ORGANIZATION_AND_BIOGENESIS	CASP3,EZR,HDAC2,INO80,MAP7,MYO6,PEX3,SNAP23,TTK
CDC42BPB	ORGANELLE_ORGANIZATION_AND_BIOGENESIS	BCAR1,CNTROB,CRK,KATNB1,NDUFS7,PACSIN2,PAFAH1B1,SMG6
CENPJ	ORGANELLE_ORGANIZATION_AND_BIOGENESIS	ACD,CHAF1A,NDUFS7,POLRMT,TERF2,TERF2IP
CKAP5	ORGANELLE_ORGANIZATION_AND_BIOGENESIS	ABL1,CNTROB,CRK,NDUFS7,PACSIN2,PAFAH1B1,POLRMT,SMG6
DOPEY2	ORGANELLE_ORGANIZATION_AND_BIOGENESIS	ABL1,CNTROB,CRK,DIS3,EXOSC2,INO80,NDUFS7,NPM1,PAFAH1B1,POLRMT,SMG6,TSC1
DST	ORGANELLE_ORGANIZATION_AND_BIOGENESIS	KATNB1,PRMT7
ELMO1	ORGANELLE_ORGANIZATION_AND_BIOGENESIS	CNTROB,CRK,INO80,PAFAH1B1,SMG6
HDAC4	ORGANELLE_ORGANIZATION_AND_BIOGENESIS	NDUFS7,PAFAH1B1,POLRMT
KIF13B	ORGANELLE_ORGANIZATION_AND_BIOGENESIS	CASP3,CHAF1A,CNN2,LLGL1,MYH10,NDUFS7,SLC25A4
KIF23	ORGANELLE_ORGANIZATION_AND_BIOGENESIS	ABL1,GSN,NDUFS7
KIF5C	ORGANELLE_ORGANIZATION_AND_BIOGENESIS	ABL1,CNTROB,EXOSC2,EXOSC3,LLGL1,PAFAH1B1,SMG6
MYO1E	ORGANELLE_ORGANIZATION_AND_BIOGENESIS	ACD,CHAF1A,NDUFS7,POLRMT,TERF2IP
NAP1L4	ORGANELLE_ORGANIZATION_AND_BIOGENESIS	ACD,BCAR1,CHAF1A,CNTROB,KATNB1,NDUFS7,POLRMT,PRMT7
NEBL	ORGANELLE_ORGANIZATION_AND_BIOGENESIS	NDUFS7,POLRMT,TIMM44
RAD50	ORGANELLE_ORGANIZATION_AND_BIOGENESIS	KIF13B,POLRMT
RFC1	ORGANELLE_ORGANIZATION_AND_BIOGENESIS	LATS1,TTK
RICTOR	ORGANELLE_ORGANIZATION_AND_BIOGENESIS	ABL1,CASP3,CNTROB,CRK,KATNB1,PAFAH1B1,SET,SMARCA5,SMG6
SAFB	ORGANELLE_ORGANIZATION_AND_BIOGENESIS	ACD,CNTROB,KATNB1,NDUFS7,POLRMT,PRMT7,TERF2IP
SHROOM2	ORGANELLE_ORGANIZATION_AND_BIOGENESIS	BAX,CDC42BPB,CLN6,CNTROB,EZR,KATNB1,MFN2,NDUFS7,PAFAH1B1,PRMT7,SMG6,SOD1,TERF2IP,TIMM44
SMARCA5	ORGANELLE_ORGANIZATION_AND_BIOGENESIS	ACD,BCAR1,CHAF1A,KATNB1,NDUFS7
SMC1A	ORGANELLE_ORGANIZATION_AND_BIOGENESIS	ACD,CNTROB,MIS12
TEP1	ORGANELLE_ORGANIZATION_AND_BIOGENESIS	CNTROB,DIS3,PAFAH1B1,PDS5B,SMG6
TUBGCP5	ORGANELLE_ORGANIZATION_AND_BIOGENESIS	DOCK2,INO80,NDUFS4,POLRMT,TIMM44,TUBG1
TSC2	VESICLE_MEDIATED_TRANSPORT	COG3,GOLGA4,KIF1C,PLIN3,RAB14,RAB5A,RABEP1,RABEPK,SCAMP1,SEC22C,SEC24B,SNX2,VPS4A,ZFYVE16
ERN2	PROTEIN_AMINO_ACID_PHOSPHORYLATION	PDPK1,STK11
IKBKAP	PROTEIN_AMINO_ACID_PHOSPHORYLATION	DAPK3,MKNK2
BMX	PHOSPHORYLATION	ABL1,GSG2,IPPK,PKN3
CDKL5	PHOSPHORYLATION	CSNK1G2,DAPK3,GSG2,IP6K1,MKNK2,RAF1,STK11,TNK1,UQCRC1
JAK2	PHOSPHORYLATION	ABL1,CSNK1G2,IKBKAP,IPPK,MKNK2,NDUFS4,PINK1,STK11,TNK1
TNKS	PHOSPHORYLATION	ABL1,COL4A3BP,DAPK3,F2R,IKBKAP,IP6K1,IPPK,MKNK2,PXK,RAD17,TGFBR1
MSH5	RESPONSE_TO_DNA_DAMAGE_STIMULUS	CCNA2,ERCC8,RAD17,RFC3,XRCC4
DMD	BIOSYNTHETIC_PROCESS	AARS,HBS1L,KARS,PDSS2,STT3A
RPL22	CELLULAR_BIOSYNTHETIC_PROCESS	ARPP19,ATF4,BRCA1,EIF1,EIF5A,GAMT,GCHFR,OAZ1
ATR	CELL_CYCLE_GO_0007049	BTG3,CNTROB,GPS2,PAFAH1B1,STK11,UHRF2
CKAP5	CELL_CYCLE_GO_0007049	ABL1,ANAPC2,CNTROB,DCTN3,GPS2,PAFAH1B1,STK11
CUL2	CELL_CYCLE_GO_0007049	ABL1,ANAPC2,CDT1,CNTROB,NEK6,PAFAH1B1,STK11,TOP3A
HCFC1	CELL_CYCLE_GO_0007049	ABL1,ANAPC2,CNTROB,DCTN3,KATNA1,LATS1,LATS2,PAFAH1B1,PDS5B,PPP6C,RAD17,STK11,UHRF2
KNTC1	CELL_CYCLE_GO_0007049	CNTROB,GPS2,MADD,PAFAH1B1,STK11,UHRF2
SYCP1	CELL_CYCLE_GO_0007049	CNTROB,GPS2,PAFAH1B1
CREBBP	PROTEIN_COMPLEX_ASSEMBLY	COX10,NDUFS7,SCO1,SMAD4
ERCC4	NEGATIVE_REGULATION_OF_DNA_METABOLIC_PROCESS	CDT1,TERF2IP
ERCC4	CHROMOSOME_ORGANIZATION_AND_BIOGENESIS	CHAF1A,TERF2IP
SMC1A	CHROMOSOME_ORGANIZATION_AND_BIOGENESIS	ACD,MIS12
ASH1L	TRANSCRIPTION_FROM_RNA_POLYMERASE_II_PROMOTER	IRF2,NFKB1,TAF9
MAML3	TRANSCRIPTION_FROM_RNA_POLYMERASE_II_PROMOTER	SNAPC3,TMF1,ZFP161
MSH5	CELL_CYCLE_PROCESS	ANAPC10,CCNA2,CENPE,MAD2L1,NPM1,RAD17
ANK3	CYTOSKELETON_ORGANIZATION_AND_BIOGENESIS	CDC42BPB,KIF13B
CDC42BPB	CYTOSKELETON_ORGANIZATION_AND_BIOGENESIS	BCAR1,CNTROB,CRK,KATNB1,PACSIN2,PAFAH1B1
CKAP5	CYTOSKELETON_ORGANIZATION_AND_BIOGENESIS	ABL1,CNTROB,CRK,PACSIN2,PAFAH1B1
CHD4	REGULATION_OF_TRANSCRIPTION_FROM_RNA_POLYMERASE_II_PROMOTER	CCNH,SMAD2,SMARCA5,TFDP1
C5	POSITIVE_REGULATION_OF_CATALYTIC_ACTIVITY	ABL1,PPP2R4
ADRA1A	PROTEIN_KINASE_CASCADE	MAP2K4,SH2D3A,TNFRSF10B
PTEN	PROTEIN_KINASE_CASCADE	MAP3K4,RPL17,TAB1,TRAF2,TRAF3IP2,TRIM13
PCDHB16	NERVOUS_SYSTEM_DEVELOPMENT	CTNS,GMFB,NDUFS4,NDUFV2,P2RX5,PAFAH1B1
TTK	MITOTIC_CELL_CYCLE	ABL1,LATS1,MPHOSPH6,PPP6C
MYH6	REGULATION_OF_BIOLOGICAL_QUALITY	MBP,NPC1
GRM4	REGULATION_OF_APOPTOSIS	NFKB1,TLR2
STAT1	REGULATION_OF_APOPTOSIS	BAG1,BCAR1,CIAPIN1,DAPK3,VCP
MSH5	M_PHASE	ANAPC10,CCNA2,CENPE,MAD2L1,RAD17
DUOX1	GENERATION_OF_PRECURSOR_METABOLITES_AND_ENERGY	BCS1L,GBE1
HSPH1	RESPONSE_TO_CHEMICAL_STIMULUS	CCR8,DNAJA1,GNAI2,GOT2,OXSR1,TOR1A,TOR1B,VCP
FGD1	REGULATION_OF_DEVELOPMENTAL_PROCESS	CIAPIN1,PPP2CA,PTEN
PIK3R1	LIPID_METABOLIC_PROCESS	ALDH3A2,FADS2,HDLBP,LARGE,PIK3R1,PPAP2A
PTEN	LIPID_METABOLIC_PROCESS	ASAH1,EDF1,HDLBP,MCAT,PEX7,PIGH,RDH11,SREBF2
AP3B1	KEGG_LYSOSOME	AP3D1,ATP6V0D1,CD68,CLTB,CTNS,HEXB,MCOLN1,PLA2G15
AP4B1	KEGG_LYSOSOME	ATP6V0D1,PLA2G15
CLTCL1	KEGG_ENDOCYTOSIS	ACAP1,IQSEC1,PARD6A,RABEP1,VPS37A,VPS4A,ZFYVE20
DAB2	KEGG_ENDOCYTOSIS	SH3GLB1,VPS37A,VPS4B,VTA1
EEA1	KEGG_ENDOCYTOSIS	PARD6A,PIP5K1C
IQSEC2	KEGG_ENDOCYTOSIS	ARFGAP3,IL2RB
CASK	KEGG_TIGHT_JUNCTION	CSNK2A2,LLGL1,MYH10,PARD6A,PPP2R2A,TJP2
IARS2	KEGG_AMINOACYL_TRNA_BIOSYNTHESIS	AARS,KARS
MARS	KEGG_AMINOACYL_TRNA_BIOSYNTHESIS	AARS,KARS
CREBBP	KEGG_WNT_SIGNALING_PATHWAY	DAAM1,PPP2R1B,SMAD4
CTNNB1	KEGG_WNT_SIGNALING_PATHWAY	CAMK2D,CTNNBIP1,FZD10,MAPK9,NLK,PLCB4,PPP3CA,PPP3CC,TCF7
FZD6	KEGG_WNT_SIGNALING_PATHWAY	CSNK2A2,NFATC3
PIK3R1	KEGG_NATURAL_KILLER_CELL_MEDIATED_CYTOTOXICITY	NFAT5,NFATC3,PIK3R1,PPP3CC
TJP1	KEGG_EPITHELIAL_CELL_SIGNALING_IN_HELICOBACTER_PYLORI_INFECTION	ATP6V0D1,ATP6V1D
CUL2	KEGG_UBIQUITIN_MEDIATED_PROTEOLYSIS	ANAPC2,CDC34,FZR1,PIAS4
MAP3K1	KEGG_UBIQUITIN_MEDIATED_PROTEOLYSIS	ANAPC10,STUB1,UBE2D3,UBE2I
UBE3A	KEGG_UBIQUITIN_MEDIATED_PROTEOLYSIS	ANAPC2,TRIM32
UBE4A	KEGG_UBIQUITIN_MEDIATED_PROTEOLYSIS	PIAS4,WWP2
PIK3CD	KEGG_TOLL_LIKE_RECEPTOR_SIGNALING_PATHWAY	MAP2K3,TICAM1
TLR5	KEGG_TOLL_LIKE_RECEPTOR_SIGNALING_PATHWAY	MAP2K3,MAP2K4
CACNA1C	KEGG_GNRH_SIGNALING_PATHWAY	MAP2K3,MAPK7
ITPR1	KEGG_GNRH_SIGNALING_PATHWAY	MAP2K3,MAP2K4
MAP3K1	KEGG_GNRH_SIGNALING_PATHWAY	HRAS,MAP2K3,MAP2K4
CACNA1C	KEGG_MAPK_SIGNALING_PATHWAY	AKT1,MAP2K3,MAPK7
CACNA1F	KEGG_MAPK_SIGNALING_PATHWAY	CRK,GADD45A,MAP2K4,MAP3K7,PPM1A
CACNA2D4	KEGG_MAPK_SIGNALING_PATHWAY	MAPK7,MKNK2
MAP4K1	KEGG_MAPK_SIGNALING_PATHWAY	MAP2K3,MAP2K4,MAPK7
PDGFRA	KEGG_MAPK_SIGNALING_PATHWAY	MAPK1,MAX,PPM1A
PDGFRB	KEGG_MAPK_SIGNALING_PATHWAY	HRAS,MAP2K4
RAPGEF2	KEGG_MAPK_SIGNALING_PATHWAY	MAP2K3,MAPK7,MAPK9,NFKB1
RASA1	KEGG_MAPK_SIGNALING_PATHWAY	AKT1,DUSP4,HRAS,MAP2K3,MKNK2
SOS2	KEGG_MAPK_SIGNALING_PATHWAY	MAP2K4,MAP3K4,MAP3K7,MKNK2
DCTN1	KEGG_VASOPRESSIN_REGULATED_WATER_REABSORPTION	DYNC1LI2,RAB11A
POLR1A	KEGG_PYRIMIDINE_METABOLISM	DHODH,POLR2C
POLR3A	KEGG_PYRIMIDINE_METABOLISM	POLR1E,POLR3D
ADCY7	KEGG_OOCYTE_MEIOSIS	ANAPC2,PPP2CB,PPP3CC
ITPR1	KEGG_OOCYTE_MEIOSIS	PPP2CB,PPP3CC
ARHGAP35	KEGG_REGULATION_OF_ACTIN_CYTOSKELETON	DIAPH1,PIK3R2,RAF1
ITGA7	KEGG_REGULATION_OF_ACTIN_CYTOSKELETON	PIK3R2,RDX
PIK3CD	KEGG_REGULATION_OF_ACTIN_CYTOSKELETON	CRK,ITGAE,PIP5K1C
PSME4	KEGG_PROTEASOME	PSMB1,PSMC1,PSMD6
PIK3CD	KEGG_INOSITOL_PHOSPHATE_METABOLISM	INPP5K,PIP5K1C
PIK3CD	KEGG_PHOSPHATIDYLINOSITOL_SIGNALING_SYSTEM	INPP5K,PIP5K1C
PIK3R1	KEGG_VEGF_SIGNALING_PATHWAY	NFAT5,NFATC3,PIK3R1,PPP3CC
PIK3R1	KEGG_B_CELL_RECEPTOR_SIGNALING_PATHWAY	NFAT5,NFATC3,PIK3R1,PPP3CC
NEFM	KEGG_AMYOTROPHIC_LATERAL_SCLEROSIS_ALS	MAP2K3,PPP3CC
CREBBP	KEGG_TGF_BETA_SIGNALING_PATHWAY	PPP2R1B,SMAD4
MAN2A1	KEGG_N_GLYCAN_BIOSYNTHESIS	DOLPP1,DPM2
SMC1B	KEGG_CELL_CYCLE	CCNB1,E2F4,FZR1,YWHAE
MTOR	KEGG_ERBB_SIGNALING_PATHWAY	MAP2K2,MAP2K4
PIK3CD	KEGG_INSULIN_SIGNALING_PATHWAY	CRK,INPP5K,MKNK2
TSC2	KEGG_INSULIN_SIGNALING_PATHWAY	CRK,EIF4E,FOXO1,INPP5K,MAPK9,MKNK2,PHKB,RAF1,RAPGEF1,SREBF1,TSC1
PIK3CD	KEGG_FC_GAMMA_R_MEDIATED_PHAGOCYTOSIS	CRK,PIP5K1C
DGKB	KEGG_GLYCEROPHOSPHOLIPID_METABOLISM	DGKZ,PLA2G15,PTDSS2
POLR3A	KEGG_RNA_POLYMERASE	POLR1E,POLR3D
DCT	KEGG_TYROSINE_METABOLISM	ADH5,GOT2
ARHGAP35	KEGG_FOCAL_ADHESION	DIAPH1,MAPK9,PIK3R2,RAF1
TLN1	KEGG_FOCAL_ADHESION	DIAPH1,ILK,MAPK9,RAF1,RHOA
PIK3R1	KEGG_T_CELL_RECEPTOR_SIGNALING_PATHWAY	NFAT5,NFATC3,PIK3R1,PPP3CC
RPL22	KEGG_RIBOSOME	RPL27,RPL36,RPS15,RPS27L
MTOR	KEGG_MTOR_SIGNALING_PATHWAY	RPS6KA1,STK11
PIK3R1	KEGG_ALDOSTERONE_REGULATED_SODIUM_REABSORPTION	PIK3R1,SFN
CTNNB1	KEGG_MELANOGENESIS	CAMK2D,FZD10,MAP2K2,PLCB4,TCF7
POLR1A	KEGG_PURINE_METABOLISM	APRT,POLR2C
POLR3A	KEGG_PURINE_METABOLISM	POLR1E,POLR3D
