# Supplementary material for: Systematic discovery of mutation-specific synthetic lethals by mining pan-cancer human primary tumor data
Source: Nat Commun. 2017 May 31;8:15580. doi: 10.1038/ncomms15580 (PMC5460027; doi:10.1038/ncomms15580)
Supplement: Supplementary Data 5 — Comprehensive pathway analysis for mutation-specific MiSL candidates in each cancer type. [file ncomms15580-s6.xlsx]

## Sheet: Sheet1
Supplementary Data 5: Pathway Analysis of MiSL Candidates across cancer types
Pathway Analysis of MiSL Candidates of MiSL-targetable mutations in acute myeloid leukemia (AML)
Mutation	KEGG/GO gene set	p-value	Overlapping Genes	BH.p.value	Pathway is Druggable?
Cohesin	KEGG_RIBOSOME	9.94649e-07	RPL21,RPL27,RPL3,RPL6,RPS12,RPS25,RPS3	0.00100559	N
IDH1	KEGG_WNT_SIGNALING_PATHWAY	2.71327e-05	CSNK1E,MAPK8,NFAT5,NFATC3,NLK,PRKCB	0.0274312	Y
IDH1	KEGG_B_CELL_RECEPTOR_SIGNALING_PATHWAY	0.00013943	NFAT5,NFATC3,PRKCB,SOS2	0.0704816	Y
IDH1	KEGG_MAPK_SIGNALING_PATHWAY	0.00054292	DUSP14,MAPK8,NF1,NLK,PRKCB,SOS2	0.182964	Y
TP53	KEGG_CELL_CYCLE	3.55288e-07	ANAPC1,BUB1,CHEK1,CHEK2,EP300,MAD2L2,MCM5,RBX1,TTK,YWHAH,ZBTB17	0.000359196	Y
Cohesin	CELLULAR_BIOSYNTHETIC_PROCESS	4.80255e-07	EEF1A1,EIF3D,GAMT,KARS,MIF,MRPL10,RPL21,RPL3,RPL6,RPS12,RPS3,TSPO	0.000485538	Y
Cohesin	BIOSYNTHETIC_PROCESS	4.6542e-06	ALG8,EEF1A1,EIF3D,GAMT,KARS,MIF,MRPL10,RPL21,RPL3,RPL6,RPS12,RPS3,TSPO	0.0023527	Y
KRAS	PHOSPHORYLATION	3.42039e-05	CD81,CSNK1A1,DMPK,OXSR1,PIK3R1,STK10,UQCRC2	0.0345801	Y
TP53	CELL_CYCLE_CHECKPOINT_GO_0000075	1.69531e-05	BUB1,CHEK1,CHEK2,MAD2L2,TTK,ZW10	0.0171396	Y
TP53	CELL_CYCLE_PHASE	0.000226314	BUB1,CHEK1,KIF2C,LATS1,MAD2L2,RAD54L,TPD52L1,TTK,ZW10	0.103232	Y
TP53	REGULATION_OF_CELL_CYCLE	0.000350703	BUB1,CHEK1,CHEK2,LATS1,MAD2L2,MFN2,TTK,ZBTB17,ZW10	0.103232	Y
TP53	CELL_CYCLE_GO_0007049	0.00046792	BUB1,CHEK1,CHEK2,KIF2C,LATS1,MAD2L2,MFN2,RAD54L,TPD52L1,TTK,ZBTB17,ZW10	0.103232	Y
TP53	IMMUNE_SYSTEM_PROCESS	0.000510545	APOBEC3F,CD164,CD274,ETS1,FOXO3,GTPBP1,IL27RA,MAP3K7,MLL,MYH9,SIT1,ZNF675	0.103232	Y
TP53	ORGANELLE_ORGANIZATION_AND_BIOGENESIS	0.000799439	ASF1A,CROCC,DFFA,GOLGA5,KIF2C,LATS1,MAP7,MFN2,MYH9,PEX14,PEX3,SPTA1,TPD52L1,TTK,ZW10	0.134705	Y

## Sheet: Sheet2
Pathway Analysis of MiSL Candidates of MiSL-targetable mutations in bladder cancer
Mutation	KEGG/GO gene set	p-value	genes	BH.p.value	Pathway is Druggable?
ATRX	KEGG_PROTEASOME	1.467e-06	PSMA3,PSMA5,PSMA6,PSMB5	0.00148313	Y
CRNKL1	KEGG_BASAL_CELL_CARCINOMA	8.78499e-05	DVL2,TP53	0.0888162	N
DNAH17	KEGG_VASOPRESSIN_REGULATED_WATER_REABSORPTION	0.000211851	CREB3,DYNLL1	0.214182	N
FAT1	KEGG_PROTEASOME	2.9134e-06	PSMA3,PSMB5,PSMD7,PSME1,PSME2	0.00294544	Y
HRAS	KEGG_AMINOACYL_TRNA_BIOSYNTHESIS	0.000106655	CARS,FARSB,HARS2	0.107828	Y
INPP5F	KEGG_CYSTEINE_AND_METHIONINE_METABOLISM	0.000118597	LDHA,MTAP	0.119902	N
MLL4	KEGG_RIBOSOME	2.83163e-10	RPL15,RPL32,RPL37A,RPS13,RPS15,RPS2	2.86278e-07	N
MMP9	KEGG_RIBOSOME	0.000124033	RPL14,RPL15,RPL29	0.125398	N
MUC17	KEGG_PROTEASOME	0.000242431	PSMB2,PSMB5	0.245098	Y
MYH3	KEGG_EPITHELIAL_CELL_SIGNALING_IN_HELICOBACTER_PYLORI_INFECTION	0.000178191	ATP6V0E2,GIT1	0.180151	Y
PIK3CA	KEGG_PROTEASOME	8.08743e-05	PSMA3,PSMA6,PSMC1	0.081764	Y
RNF213	KEGG_OXIDATIVE_PHOSPHORYLATION	0.000446627	ATP6V0C,ATP6V0D1,PPA2	0.249722	N
RNF213	KEGG_LYSOSOME	0.00049401	ATP6V0C,ATP6V0D1,NAGPA	0.249722	N
SGK223	KEGG_N_GLYCAN_BIOSYNTHESIS	0.000189789	DPAGT1,STT3A	0.191877	N
SPTA1	KEGG_GLYCOSYLPHOSPHATIDYLINOSITOL_GPI_ANCHOR_BIOSYNTHESIS	0.000118327	PIGH,PIGV	0.119629	N
STAB1	KEGG_PORPHYRIN_AND_CHLOROPHYLL_METABOLISM	0.000220281	ALAD,UROS	0.222704	N
ADAMTS16	POSITIVE_REGULATION_OF_CYTOKINE_BIOSYNTHETIC_PROCESS	1.99187e-05	BCL10,GLMN	0.0201378	Y
ADAMTS16	PHOSPHORYLATION	8.31265e-05	BCL10,GLMN,SIK3	0.0420204	Y
ADAMTS16	ESTABLISHMENT_OF_CELLULAR_LOCALIZATION	0.000124895	ARCN1,GLMN,ZW10	0.0420897	Y
AKAP9	CELLULAR_MACROMOLECULE_CATABOLIC_PROCESS	0.000121597	PPP1R8,UBE2E1	0.122934	Y
DNAH3	AMINO_ACID_METABOLIC_PROCESS	0.000113534	PLOD1,WARS	0.114783	N
DSG2	CELLULAR_PROTEIN_CATABOLIC_PROCESS	0.000169609	DERL2,UBB	0.171475	N
HMCN1	FATTY_ACID_METABOLIC_PROCESS	0.000156869	MLYCD,PPARA	0.158595	Y
HNRNPUL1	CYCLIC_NUCLEOTIDE_METABOLIC_PROCESS	1.24281e-05	ADCY7,ADM	0.0125648	N
HRAS	APOPTOSIS_GO	4.47943e-05	DDX41,FOXO1,PHLDA2,PTK2B,SRA1,TNFAIP8,VDAC1	0.045287	Y
KIAA1632	REGULATION_OF_TRANSCRIPTIONDNA_DEPENDENT	0.000159473	CXXC1,SMAD2,VPS4B	0.161227	Y
LRRK2	AEROBIC_RESPIRATION	0.000120749	SDHB,UQCRC2	0.122078	N
MDN1	CELLULAR_BIOSYNTHETIC_PROCESS	0.00020746	COQ3,EIF3D,FARS2,KARS,RPL35	0.209742	Y
MMP9	AEROBIC_RESPIRATION	0.000111501	PDHB,UQCRC1	0.056364	N
MMP9	RRNA_PROCESSING	0.000111501	EXOSC7,RRP9	0.056364	N
MMP9	COENZYME_METABOLIC_PROCESS	0.000847126	GPX1,PDHB	0.247503	N
MMP9	TRANSLATION	0.000979239	RPL14,RPL15,RPL29	0.247503	Y
NCOA6	TRANSITION_METAL_ION_TRANSPORT	8.09818e-05	ATOX1,SLC31A1	0.0818726	N
RERE	CELLULAR_CATABOLIC_PROCESS	7.71112e-06	ACO2,DFFA,ZFP36	0.00779594	Y
SPTA1	PHOSPHOINOSITIDE_BIOSYNTHETIC_PROCESS	0.000108509	PIGH,PIGV	0.109703	N
STAB1	COFACTOR_BIOSYNTHETIC_PROCESS	5.67559e-05	ALAD,UROS	0.0573802	N

## Sheet: Sheet3
Pathway Analysis of MiSL Candidates of MiSL-targetable mutations in breast cancer
Mutation	KEGG/GO gene set	p-value	genes	BH.p.value	Pathway is Druggable?
CDH1	KEGG_RIBOSOME	3.96744e-05	RPL12,RPL17,RPL21,RPL29,RPL7A,RPS13,RPS23,RPS24,RPS3A,RPS6	0.0401109	N
CDH1	KEGG_UBIQUITIN_MEDIATED_PROTEOLYSIS	0.000342956	ANAPC4,BTRC,ERCC8,FBXW7,HERC4,KLHL9,RHOBTB2,SKP1,TRIM32,UBA3,UBE2D3	0.173365	Y
MAP3K1	KEGG_UBIQUITIN_MEDIATED_PROTEOLYSIS	2.38336e-06	ANAPC4,BTRC,CBL,CUL4A,CUL5,FZR1,HERC2,HERC3,HERC4,KLHL9,PIAS4,SKP1,STUB1,TCEB2,UBE2D3,UBE2G1,UBE2I	0.00240957	Y
TP53	KEGG_CELL_CYCLE	4.54526e-05	ANAPC1,BUB1,CDKN2D,CHEK1,CHEK2,HDAC2,MAD2L2,MCM5,RBX1,TTK,YWHAH	0.0217826	Y
TP53	KEGG_P53_SIGNALING_PATHWAY	5.2293e-05	BID,CHEK1,CHEK2,EI24,GTSE1,PERP,RRM2,STEAP3	0.0217826	Y
TP53	KEGG_GLUTATHIONE_METABOLISM	6.46369e-05	GCLM,GPX7,GSTP1,IDH1,PGD,RRM2,SRM	0.0217826	Y
TP53	KEGG_HUNTINGTONS_DISEASE	0.000805818	CLTCL1,COX7B,HDAC2,NDUFA1,NDUFA6,NDUFB5,POLR2D,POLR2F,SDHD,TBPL1,UQCR10	0.20367	Y
BRCA1	PROTEIN_TARGETING	0.000151543	HPS4,KPNA3,PEX26	0.15321	N
CACNA1B	RNA_EXPORT_FROM_NUCLEUS	0.000147229	DDX19B,TSC1	0.0989404	N
CACNA1B	REGULATION_OF_SMALL_GTPASE_MEDIATED_SIGNAL_TRANSDUCTION	0.000195728	CDC42BPG,TSC1	0.0989404	N
CACNA1B	POST_TRANSLATIONAL_PROTEIN_MODIFICATION	0.000707601	CDC42BPG,MAP4K2,TGFBR1,TSC1	0.238462	Y
CDH1	POST_TRANSLATIONAL_PROTEIN_MODIFICATION	9.09077e-07	ABL1,COL4A3BP,CSNK1A1,DUSP4,DUSP5,EHMT1,ERCC8,FBXW7,IKBKAP,JAK2,NDUFS4,NEK4,PPM1M,PPP2CB,PPP2R2A,PPP6C,PRKCH,PTEN,PTK2B,PTPRE,PTPRM,ROCK1,SIRT1,SNRK,TGFBR1,TNKS,TRIM23,TSC1,UHRF2,WHSC1L1	0.000919077	Y
CDH1	MEMBRANE_LIPID_METABOLIC_PROCESS	2.30097e-05	ASAH1,CLN8,IP6K1,PIGH,PIK3C2A,PIK3R1,PLCD1,PTEN,SGMS1,ST6GALNAC6,UGCG	0.0116314	Y
CDH1	NEGATIVE_REGULATION_OF_TRANSCRIPTION_DNA_DEPENDENT	0.000228874	ARID4A,IRF2,NFX1,RBPJ,RYBP,SIRT1,SMAD2,SMAD4,TGIF1,ZNF189,ZNF396	0.0771307	Y
CDH1	NEGATIVE_REGULATION_OF_NUCLEOBASENUCLEOSIDENUCLEOTIDE_AND_NUCLEIC_ACID_METABOLIC_PROCESS	0.000427768	ARID4A,ATP8B1,IRF2,NFX1,RAD17,RBPJ,RYBP,SIRT1,SMAD2,SMAD4,TGIF1,ZNF189,ZNF24,ZNF396	0.108118	Y
CDH1	CELLULAR_PROTEIN_COMPLEX_ASSEMBLY	0.000913683	COX15,NDUFS4,PTK2B,SMAD4,TGFBR1	0.166102	N
CDH1	NEGATIVE_REGULATION_OF_CELLULAR_METABOLIC_PROCESS	0.00109058	ARID4A,ATP8B1,IRF2,NFX1,RAD17,RBPJ,RYBP,SIRT1,SMAD2,SMAD4,TGIF1,TSC1,ZNF189,ZNF24,ZNF396	0.166102	Y
CDH1	TRANSCRIPTION_FROM_RNA_POLYMERASE_II_PROMOTER	0.00115006	ABL1,ARID4A,BRD8,BTF3,CCNH,CHD1,ECD,IKBKAP,IRF2,LRRFIP1,MAML1,MED7,NFKB1,NFX1,RYBP,SMAD2,SNAPC3,TAF9,TCF7L2,TGIF1,TMF1,ZNF189	0.166102	Y
CDH1	REGULATION_OF_RNA_METABOLIC_PROCESS	0.0016556	ABL1,ARID4A,BRD8,CCNH,CHD1,ERCC6,IKBKAP,IRF2,LRRFIP1,MAML1,MED7,NFX1,RBPJ,RYBP,SIRT1,SMAD2,SMAD4,TCF7L2,TGIF1,TMF1,ZNF189,ZNF396	0.209226	Y
MAP3K1	TRANSCRIPTION_FROM_RNA_POLYMERASE_II_PROMOTER	5.47721e-05	ARNTL,BRD8,BTF3,CCNH,CHD1,CHD3,CRK,ECD,EID1,ELF1,ELF2,GTF2F1,IRF2,KAT5,MAML3,MBD1,MED16,MED23,MED4,MED7,MYO6,NCOR1,NFRKB,POLR2E,POLR2L,RYBP,SAP18,TBP,TCEB2,TMF1,TP53,UBP1	0.0264459	Y
MAP3K1	CELLULAR_PROTEIN_CATABOLIC_PROCESS	8.76245e-05	ANAPC4,BTRC,FZR1,STUB1,TSG101,UBB,UBE2D3,UBE2G1,UBE2I	0.0264459	N
MAP3K1	VESICLE_MEDIATED_TRANSPORT	9.15855e-05	ACTR1A,CBL,COG3,DOCK1,GBF1,GOLGA4,KIF1C,MAPK8IP3,MYO6,PLIN3,RAB26,RABEP1,SEC22C,SNAP23,STX18,TSC2,VPS4B,VTI1A	0.0264459	Y
MAP3K1	ORGANELLE_ORGANIZATION_AND_BIOGENESIS	0.000129677	ARFIP2,ATXN7,CDC42EP2,CLASP2,CLN5,CNTROB,CRK,HOOK3,HPS1,INO80,KAT5,MIS12,MYO6,PAFAH1B1,PBRM1,PDPK1,PEX12,PEX3,PEX7,PLD2,POLRMT,RAD50,RASA1,RHOA,RHOT1,RHOT2,SEC23IP,SIRT1,SMG6,SNAP23,TP53,VPS4B	0.0264459	Y
MAP3K1	CELLULAR_MACROMOLECULE_CATABOLIC_PROCESS	0.000142561	ANAPC4,BTRC,ECD,FZR1,HK1,SMG6,STUB1,TSG101,UBB,UBE2D3,UBE2G1,UBE2I	0.0264459	Y
MAP3K1	INTRACELLULAR_TRANSPORT	0.000156949	AP3B1,ARFIP1,COG3,GABARAP,GBF1,KIF1C,MYO6,PEX12,PEX3,PEX7,RHOT1,RHOT2,RPAIN,SEC22C,SEC23IP,SMG6,SNAP23,STX18,TBRG1,TP53,VPS4B,VTI1A	0.0264459	Y
MAP3K1	CELLULAR_CATABOLIC_PROCESS	0.000210407	ACADVL,AMT,ANAPC4,BCKDHB,BDH2,BTRC,ECD,FZR1,HK1,NTHL1,PDHB,SMG6,STUB1,TSG101,UBB,UBE2D3,UBE2G1,UBE2I	0.0303887	Y
MAP3K1	CELLULAR_LOCALIZATION	0.000269075	AP3B1,ARFIP1,BAIAP3,COG3,GABARAP,GBF1,HOOK3,KIF1C,MYO6,PAFAH1B1,PEX12,PEX3,PEX7,RAB26,RHOT1,RHOT2,RPAIN,SEC22C,SEC23IP,SMG6,SNAP23,STX18,TBRG1,TP53,VPS4B,VTI1A	0.0340044	Y
MAP3K1	CELLULAR_COMPONENT_ASSEMBLY	0.00210886	CCT6B,CDC42EP2,COX10,COX15,EIF2AK4,EIF3A,GTF2F1,MED16,MED23,MED4,MED7,MIS12,MTIF3,SCO1,SIRT1,SLC9A3R2,TBP,TCEB2,TJP1,TP53	0.236895	Y
OBSCN	COFACTOR_METABOLIC_PROCESS	1.10574e-05	ACO2,FECH,MLYCD	0.011179	N
OBSCN	CARBOXYLIC_ACID_METABOLIC_PROCESS	0.00034384	AARS,ACO2,MLYCD	0.173811	Y
TP53	CELL_CYCLE_PROCESS	9.14029e-06	BUB1,CDKN2D,CHEK1,FBXO5,KATNA1,KIF2C,MAD2L2,NCAPH,RAD54L,SASS6,SPDYA,SUN2,TPD52L1,TTK,ZW10	0.00656609	Y
TP53	DNA_METABOLIC_PROCESS	1.29893e-05	ASF1A,CDKN2D,CHEK1,CSNK1E,DFFA,GATAD2A,MCM5,NASP,NF2,PICK1,POLQ,RAD54L,RFC4,RNASEH2A,SMARCB1,TPD52L1,XRCC6	0.00656609	Y
TP53	CELL_CYCLE_GO_0007049	7.43121e-05	BUB1,CDKN2D,CHEK1,CHEK2,FBXO5,KATNA1,KIF2C,MAD2L2,NASP,NCAPH,PLAGL1,RAD54L,SASS6,SPDYA,SUN2,TPD52L1,TTK,ZW10	0.0202193	Y
TP53	CELLULAR_BIOSYNTHETIC_PROCESS	9.52517e-05	ATF4,COQ3,EIF3D,EIF5A,GCLM,HBS1L,IGF2BP2,MCAT,ME1,PABPC4,PLOD1,PNPLA3,PTS,RPL18A,RPL39,RPL5,RPS12,TSPO	0.0202193	Y
TP53	CELLULAR_CATABOLIC_PROCESS	9.99964e-05	ACO2,DFFA,GLDC,MPST,PABPC4,PGD,PNPLA3,PPARA,RNASEH2A,RNF217,SDHD,TPD52L1,UBE4B,YWHAH	0.0202193	Y
TP53	COFACTOR_METABOLIC_PROCESS	0.000121878	ACO2,COQ3,GCLM,ME1,PGD,SDHD,TSPO	0.0205365	N
TP53	BIOSYNTHETIC_PROCESS	0.000239878	ATF4,B3GNT5,COQ3,EIF3D,EIF5A,FUT4,GCLM,HBS1L,IGF2BP2,MAGT1,MCAT,ME1,PABPC4,PLOD1,PNPLA3,PTS,RPL18A,RPL39,RPL5,RPS12,STT3A,TSPO	0.0346452	Y
TP53	ORGANIC_ACID_METABOLIC_PROCESS	0.000280265	ACO2,AKR1C2,ATF4,GCLM,GLDC,IDH1,MCAT,ME1,MPST,PLOD1,PPARA,PTS	0.0354184	Y
TP53	ORGANELLE_ORGANIZATION_AND_BIOGENESIS	0.000323577	ACTL6A,ASF1A,BID,DFFA,DYNC1I1,HDAC2,KIF2C,MAST1,MYH9,NASP,NCAPH,NF2,PACSIN2,PEX3,SASS6,SUN2,TOMM22,TPD52L1,TSPO,TTK,WASF1,ZW10	0.0363485	Y
TP53	NERVOUS_SYSTEM_DEVELOPMENT	0.000965649	B3GNT5,DLX5,DLX6,DVL3,ECE2,FABP7,FGF13,GSTP1,JRKL,LMO4,NF2,NRGN,NRP2,PBX4,PICK1,PTS,VLDLR,YWHAH	0.0976271	Y
TP53	ONE_CARBON_COMPOUND_METABOLIC_PROCESS	0.0016474	GATAD2A,MPST,PCMT1,PICK1	0.151411	N

## Sheet: Sheet4
Pathway Analysis of MiSL Candidates of MiSL-targetable mutations in colorectal cancer
Mutation	KEGG/GO gene set	p-value	genes	BH.p.value	Pathway is Druggable?
AHNAK2	KEGG_WNT_SIGNALING_PATHWAY	0.000165724	NFATC3,PPP2R5C,PPP2R5E,PSEN1	0.167547	Y
APC	KEGG_RIBOSOME	3.3783e-05	RPL18A,RPL36,RPLP2,RPS15,RPS2,RPS28,UBA52	0.0341547	N
CSMD3	KEGG_RIBOSOME	3.14522e-10	RPL10,RPL13A,RPL18,RPL28,RPLP1,RPS11,RPS16,RPS19,RPS29,RPS9	3.17982e-07	N
GRIK3	KEGG_B_CELL_RECEPTOR_SIGNALING_PATHWAY	0.000178191	NFATC3,NFKB1	0.180151	Y
CSMD3	TRANSLATION	0.000178039	EIF2AK1,MRPL52,RPL18,RPL28,RPS11,RPS19,RPS9	0.179998	Y
DNAH10	RHO_PROTEIN_SIGNAL_TRANSDUCTION	2.88589e-05	RALBP1,ROCK1	0.0291764	N
DNAH5	POST_GOLGI_VESICLE_MEDIATED_TRANSPORT	0.000207828	EXOC5,STX7	0.210114	N
KRAS	AMINO_SUGAR_METABOLIC_PROCESS	0.0001167	CHST5,CHST6,GNE	0.117984	N
PIK3CA	PHOSPHORYLATION	7.60061e-06	ABL1,AKT1,CBLC,CCDC88C,CDC42BPB,CDC42BPG,CDK16,CDK9,DMPK,MAP3K10,MAP3K9,MARK2,PNKP,STK10,TYK2	0.00768422	Y
PIK3CA	DNA_METABOLIC_PROCESS	0.000284535	ABL1,BAX,ERCC2,FOS,GATAD2A,IGHMBP2,LIG1,PNKP,TEP1,UPF1,XRCC3	0.106217	Y
PIK3CA	POST_TRANSLATIONAL_PROTEIN_MODIFICATION	0.000315185	ABL1,AKT1,CBLC,CCDC88C,CDC42BPB,CDC42BPG,CDK16,CDK9,DMPK,EHMT1,HDAC6,MAP3K10,MAP3K9,MARK2,STK10,TYK2	0.106217	Y
PIK3CA	RESPONSE_TO_ENDOGENOUS_STIMULUS	0.000690392	ABCA2,ABL1,BCL3,ERCC2,IGHMBP2,LIG1,PNKP,UPF1,XRCC3	0.167531	Y
PIK3CA	SMALL_GTPASE_MEDIATED_SIGNAL_TRANSDUCTION	0.000921007	CDC42BPB,CDC42BPG,DMPK,FARP2,MYO9B,RREB1	0.167531	N
PIK3CA	ORGANELLE_ORGANIZATION_AND_BIOGENESIS	0.000994252	ABL1,ACIN1,BAX,CDC42BPB,CDC42BPG,CDC42EP5,CYTH2,EHMT1,HDAC6,MAP1S,MID1IP1,MYO9B,SMARCC2,TEP1,TUBGCP2	0.167531	Y
PLXNA4	MEMBRANE_FUSION	0.000171646	NAPG,VAPA	0.173534	N

## Sheet: Sheet5
Pathway Analysis of MiSL Candidates of MiSL-targetable mutations in glioblastoma
Mutation	KEGG/GO gene set	p-value	genes	BH.p.value	Pathway is Druggable?
IDH1	KEGG_RIBOSOME	6.2592e-05	FAU,RPL17,RPL7A,RPS23,RPS24	0.0632805	N
PIK3R1	KEGG_COLORECTAL_CANCER	0.000176456	APPL1,TCF7L2,TP53	0.178397	Y
PIK3R1	DNA_REPAIR	5.95014e-05	RAD17,RBBP8,TP53,XRCC4	0.036523	Y
PIK3R1	DNA_METABOLIC_PROCESS	7.22513e-05	RAD17,RBBP8,SMARCB1,TP53,XRCC4	0.036523	Y
PIK3R1	CERAMIDE_METABOLIC_PROCESS	0.000174867	ASAH1,SGPL1	0.0589302	N
PIK3R1	TRANSCRIPTION_FROM_RNA_POLYMERASE_II_PROMOTER	0.00119474	MED4,RBBP8,SMARCB1,TCF7L2,TP53	0.246944	Y
PIK3R1	REGULATION_OF_TRANSCRIPTIONDNA_DEPENDENT	0.00124319	HDAC4,RBBP8,SMARCB1,TCF7L2,TP53	0.246944	Y
PIK3R1	RESPONSE_TO_STRESS	0.00146554	HDAC4,RAD17,RBBP8,TP53,XRCC4	0.246944	Y
PTEN	PROTEIN_FOLDING	1.07149e-05	AHSA1,ERO1L,HSP90AA1,TOR1A	0.0108327	N

## Sheet: Sheet6
Pathway Analysis of MiSL Candidates of MiSL-targetable mutations in head&neck squamous cancer
Mutation	KEGG/GO gene set	p-value	genes	BH.p.value	Pathway is Druggable?
ADCY8	KEGG_PARKINSONS_DISEASE	0.000149869	NDUFS7,UQCR11	0.151518	Y
CASP8	KEGG_TIGHT_JUNCTION	1.10516e-05	ACTN1,GNAI2,HRAS,PPP2CA,PPP2R1B,PTEN,RHOA	0.0111731	Y
CASP8	KEGG_ENDOCYTOSIS	5.8911e-05	CHMP5,CLTA,CLTB,HRAS,PDCD6IP,PLD2,SH3GL1	0.0273094	Y
CASP8	KEGG_AMINOACYL_TRNA_BIOSYNTHESIS	8.10367e-05	CARS,HARS,LARS2,QARS	0.0273094	Y
CASP8	KEGG_LYSOSOME	0.000679303	ACP2,AP3S1,CLTA,CLTB,CTSO	0.171694	N
CASP8	KEGG_FOCAL_ADHESION	0.000960581	ACTN1,HRAS,ILK,PTEN,RHOA,VEGFC	0.194229	Y
CPAMD8	KEGG_APOPTOSIS	3.32999e-05	TNFRSF10A,TNFRSF10B	0.0336662	Y
MACF1	KEGG_CITRATE_CYCLE_TCA_CYCLE	9.77879e-05	ACO2,PDHB	0.0988636	N
PCDHA13	KEGG_EPITHELIAL_CELL_SIGNALING_IN_HELICOBACTER_PYLORI_INFECTION	8.51771e-05	ATP6V0D1,MAP2K4	0.0861141	Y
ANK2	CELLULAR_PROTEIN_COMPLEX_ASSEMBLY	1.22346e-05	COX10,SCO1	0.0123692	N
CSMD1	REGULATION_OF_TRANSCRIPTIONDNA_DEPENDENT	3.21164e-05	NAA15,SMARCA5,SREBF2,XRCC6	0.0324697	Y
EPB41L3	RAS_PROTEIN_SIGNAL_TRANSDUCTION	0.000183732	NF1,ROCK1	0.185753	N
MACF1	COFACTOR_CATABOLIC_PROCESS	1.01712e-05	ACO2,PDHB	0.0102831	N
MED12L	RESPONSE_TO_ENDOGENOUS_STIMULUS	5.52446e-05	ABL1,ATXN3,SETX,TSC1	0.0558523	Y
MYH4	NEGATIVE_REGULATION_OF_TRANSFERASE_ACTIVITY	0.000167877	LATS1,NF1	0.169724	N
NBPF1	TRNA_PROCESSING	0.000158036	AARS,ADAT1	0.157346	N
NBPF1	CARBOXYLIC_ACID_METABOLIC_PROCESS	0.000311267	AARS,ACO2,MLYCD,PPARA	0.157346	Y
PIK3CA	ESTABLISHMENT_AND_OR_MAINTENANCE_OF_CELL_POLARITY	0.000110969	DLG1,MAP7,PARD3,PRKCI	0.112189	N
PIK3CA	STRESS_ACTIVATED_PROTEIN_KINASE_SIGNALING_PATHWAY	0.000461555	MAP2K7,MAP3K13,MAPK8IP3,TNIK,TPD52L1	0.233316	Y
SPTA1	REGULATION_OF_DNA_REPLICATION	0.000172076	NF2,WRNIP1	0.173969	N
TP53	PROTEOLYSIS	6.07799e-05	BACE1,FBXL4,MMP1,MMP10,MMP11,MMP7,MYH9,RNF217,UBE4A	0.0614485	Y

## Sheet: Sheet7
Pathway Analysis of MiSL Candidates of MiSL-targetable mutations in kidney cancer
Mutation	KEGG/GO gene set	p-value	genes	BH.p.value	Pathway is Druggable?
BAP1	KEGG_OXIDATIVE_PHOSPHORYLATION	1.87678e-05	ATP5D,ATP6V0D1,NDUFA11,NDUFS7,UQCR11	0.0189743	N
KDM5C	KEGG_RIBOSOME	5.70612e-07	RPL36,RPS15,RPS28	0.000576889	N
SETD2	KEGG_RIBOSOME	2.56864e-06	RPL26,RPL36,RPS15,RPS23	0.00259689	N
PBRM1	SECRETION	9.38006e-06	ARFGAP3,COG3,COG7,IFT88,LMAN1,SERGEF,SLC22A4	0.00948324	Y
PBRM1	BIOSYNTHETIC_PROCESS	0.000733542	ADM,ATF4,COG3,COG7,FECH,MTRF1,RPL21,TNIP1	0.195249	Y
PBRM1	RESPONSE_TO_STRESS	0.000844332	ADM,ATF4,CSNK1E,ITGA2,LMAN1,NPM1,POLI,RAD17	0.195249	Y
PBRM1	CELLULAR_LOCALIZATION	0.000902216	ARFGAP3,CDH13,COG3,COG7,LMAN1,NPM1,SERGEF	0.195249	Y
PBRM1	CENTROSOME_CYCLE	0.000965622	CNTROB,NPM1	0.195249	N
PBRM1	REGULATION_OF_BODY_FLUID_LEVELS	0.00127405	ITGA2,LMAN1,SLC22A4	0.197259	Y
PBRM1	VESICLE_MEDIATED_TRANSPORT	0.00136579	CDH13,COG3,COG7,LMAN1,PACSIN3	0.197259	Y

## Sheet: Sheet8
Pathway Analysis of MiSL Candidates of MiSL-targetable mutations in lower grade glioma
Mutation	KEGG/GO gene set	p-value	genes	BH.p.value	Pathway is Druggable?
ATRX	KEGG_RIBOSOME	2.83368e-11	FAU,RPL12,RPL14,RPL17,RPL26,RPL29,RPL35,RPL36,RPL7A,RPS15,RPS15A,RPS23,RPS3	2.86485e-08	N
ATRX	KEGG_CHEMOKINE_SIGNALING_PATHWAY	0.000315846	BCAR1,CHUK,GNAI2,PARD3,PRKCD,RELA,RHOA,ROCK1,VAV2	0.15966	Y
ATRX	KEGG_B_CELL_RECEPTOR_SIGNALING_PATHWAY	0.00105589	CHUK,PPP3CC,RELA,SYK,VAV2	0.212973	Y
ATRX	KEGG_AMINOACYL_TRNA_BIOSYNTHESIS	0.00115796	HARS2,NARS2,QARS,SEPSECS	0.212973	Y
ATRX	KEGG_PANCREATIC_CANCER	0.00121106	CHUK,RELA,SMAD2,SMAD4,TGFBR1	0.212973	Y
ATRX	KEGG_ADHERENS_JUNCTION	0.00138248	PARD3,RHOA,SMAD2,SMAD4,TGFBR1	0.212973	Y
ATRX	KEGG_CHRONIC_MYELOID_LEUKEMIA	0.00147459	ABL1,CHUK,RELA,SMAD4,TGFBR1	0.212973	Y
ATRX	KEGG_LEUKOCYTE_TRANSENDOTHELIAL_MIGRATION	0.001688	BCAR1,GNAI2,RHOA,ROCK1,SIPA1,VAV2	0.213321	Y
ATRX	KEGG_FOCAL_ADHESION	0.00209976	BCAR1,PARVG,PTEN,RAPGEF1,RHOA,ROCK1,TLN1,VAV2	0.235873	Y
CIC	KEGG_AMINOACYL_TRNA_BIOSYNTHESIS	3.40397e-05	AARS,CARS,EARS2,FARSB,HARS,KARS,RARS2	0.0344141	Y
CIC	KEGG_HUNTINGTONS_DISEASE	0.000210208	AP2B1,CLTB,COX4I1,COX7A2,DCTN4,NDUFA10,NDUFA6,NDUFS3,POLR2F,TBP,TP53,VDAC2,VDAC3	0.10626	Y
IDH1	KEGG_COLORECTAL_CANCER	0.000277689	MAPK8,PIK3R1,RALGDS,SMAD2,SMAD4,TCF7L2	0.159265	Y
IDH1	KEGG_RIBOSOME	0.000315064	FAU,RPL12,RPL17,RPL26,RPL7A,RPS24,RPS25	0.159265	N
IDH1	KEGG_PANCREATIC_CANCER	0.000507002	MAPK8,PIK3R1,RALGDS,RELA,SMAD2,SMAD4	0.17086	Y
IDH1	KEGG_PATHWAYS_IN_CANCER	0.000911631	ABL1,BCR,BID,CCDC6,ETS1,MAPK8,NCOA4,PIK3R1,RALGDS,RELA,SMAD2,SMAD4,TCF7L2	0.230415	Y
NF1	KEGG_LYSOSOME	6.49717e-05	CLN5,GALNS,NAGA	0.0656864	N
ATRX	TRANSLATION	7.92588e-06	DPH1,EIF3J,RPL14,RPL26,RPL29,RPL35,RPL7A,RPS3,SEPSECS,TLR4,TLR9	0.00801306	Y
ATRX	CELLULAR_BIOSYNTHETIC_PROCESS	2.2584e-05	AGPAT6,COX15,DPH1,EIF3J,RPL14,RPL26,RPL29,RPL35,RPL7A,RPS3,SEPSECS,TLR4,TLR9,TSPO	0.0114162	Y
ATRX	MACROMOLECULE_BIOSYNTHETIC_PROCESS	0.000371732	DPH1,EIF3J,FUT5,RPL14,RPL26,RPL29,RPL35,RPL7A,RPS3,SEPSECS,TLR4,TLR9	0.0978923	Y
ATRX	BIOSYNTHETIC_PROCESS	0.000387309	AGPAT6,COX15,DPH1,EIF3J,FUT5,RPL14,RPL26,RPL29,RPL35,RPL7A,RPS3,SEPSECS,TLR4,TLR9,TSPO	0.0978923	Y
ATRX	ENZYME_LINKED_RECEPTOR_PROTEIN_SIGNALING_PATHWAY	0.0013965	BCAR1,CEP57,ERBB2IP,RAPGEF1,SMAD2,SMAD4,TGFBR1	0.204897	Y
ATRX	NUCLEOTIDE_EXCISION_REPAIR	0.0013982	ERCC6,POLL,RAD23B	0.204897	N
ATRX	MACROMOLECULAR_COMPLEX_ASSEMBLY	0.00162134	COX15,EIF3J,GTF2F2,PARD3,PICALM,RPS14,SMAD4,SYK,TGFBR1,TLN1	0.204897	Y
ATRX	INTRACELLULAR_TRANSPORT	0.00162134	AP3M1,ARCN1,CEP57,DDX19B,GABARAP,GBF1,KIF5B,SNAP23,STX18,TSPO	0.204897	Y
CIC	PHOSPHOLIPID_METABOLIC_PROCESS	7.97025e-06	CD81,CETP,LCAT,PEMT,PIK3R1,PLA2G6,PLAA,PTEN,SGMS1,SMPD3	0.00495561	Y
CIC	INTRACELLULAR_TRANSPORT	9.80338e-06	AP3B1,COG7,DOPEY1,GGA1,HPS4,KPNA5,MCM3AP,NF1,NPM1,NUP98,PEX16,PEX26,RAB14,RHOT2,SEC23IP,SYNRG,TBRG1,TP53,VTI1A,XPO7	0.00495561	Y
CIC	CELLULAR_LOCALIZATION	2.23013e-05	AP3B1,CDH13,COG7,DOPEY1,GGA1,HPS4,KPNA5,MCM3AP,NF1,NPM1,NUP98,PAFAH1B1,PEX16,PEX26,RAB14,RHOT2,SEC23IP,SYNRG,TAF3,TBRG1,TP53,VTI1A,XPO7	0.00571536	Y
CIC	MEMBRANE_LIPID_METABOLIC_PROCESS	2.26127e-05	CD81,CETP,LARGE,LCAT,PEMT,PIK3R1,PLA2G6,PLAA,PTEN,SGMS1,SMPD3	0.00571536	Y
CIC	PROTEIN_LOCALIZATION	3.0577e-05	AP3B1,CD81,COG7,GGA1,HPS4,KPNA5,MCM3AP,NF1,NPM1,PEX16,PEX26,SEC23IP,SYNRG,TAF3,TP53,XPO7	0.00618267	N
CIC	REGULATION_OF_PROTEIN_STABILITY	6.75953e-05	APTX,COG7,HPS4,PTEN,TBRG1	0.0113898	N
CIC	CELLULAR_LIPID_METABOLIC_PROCESS	0.000320654	ALG1,CD81,CETP,HDLBP,LARGE,LCAT,MLYCD,PEMT,PIK3R1,PLA2G6,PLAA,PNPLA3,PTEN,SGMS1,SMPD3,STUB1	0.0463115	Y
CIC	LIPID_METABOLIC_PROCESS	0.000629423	ALG1,CD81,CETP,HDLBP,LARGE,LCAT,MLYCD,PEMT,PIK3R1,PLA2G6,PLAA,PNPLA3,PTEN,SGMS1,SMPD3,SREBF2,STUB1,TPP1	0.0795433	Y
CIC	DNA_METABOLIC_PROCESS	0.000738119	ACD,APTX,CSNK1E,ERCC8,GTF2H1,MCM3AP,NF2,NT5E,NUP98,POLL,SMARCB1,SUPV3L1,TBRG1,TP53,XRCC6	0.0829154	Y
CIC	ORGANELLE_ORGANIZATION_AND_BIOGENESIS	0.000895142	ACD,ANK3,ARFIP2,BID,CNTROB,DOPEY1,HPS4,NAP1L4,NF1,NF2,NOLC1,NPM1,PAFAH1B1,PEX16,PEX26,PRMT7,RHOT2,RRP9,SEC23IP,SIRT1,SMC3,TP53,TUBGCP2	0.0904988	Y
CIC	GLYCOPROTEIN_METABOLIC_PROCESS	0.00122125	ALG1,COG7,DOLPP1,GAL3ST1,LARGE,MGEA5,MPDU1,TUSC3	0.110526	N
CIC	POSITIVE_REGULATION_OF_DEVELOPMENTAL_PROCESS	0.00143857	BID,CUL3,EI24,ETS1,FOXO3,HPS4,NDUFS3,NF1,NUDT2,PTEN,RRAGA,TIAL1,TP53	0.110526	Y
CIC	ENDOTHELIAL_CELL_MIGRATION	0.00143954	CDH13,NF1,PRSS3	0.110526	N
CIC	BIOSYNTHETIC_PROCESS	0.00153053	AARS,ALG1,CD81,CHST3,COG7,COX10,COX15,DOLPP1,EIF3A,EIF3D,EIF3F,FARSB,GAL3ST1,KARS,LARGE,LCAT,MPDU1,MRPL23,PEMT,PNPLA3,SGMS1,TUSC3	0.110526	Y
CIC	CELLULAR_COMPONENT_ASSEMBLY	0.0017104	APC2,CCT6B,COX10,COX15,EIF3A,EIF3D,EIF3F,GTF2F1,MED7,NAP1L4,NPM1,SIRT1,SLC7A6,TBP,TP53,TUBGCP2	0.112341	Y
CIC	CELL_MATRIX_ADHESION	0.0017779	CDH13,FXC1,NF1,NF2,PTEN	0.112341	N
CIC	APOPTOSIS_GO	0.00198238	AATF,API5,ATG12,BID,CDH13,CIAPIN1,CUL3,DDX41,EI24,FOXO3,MADD,NDUFS3,NF1,NPM1,NUDT2,PTEN,RHOT2,TIAL1,TP53,ZNF346	0.117837	Y
CIC	AMINO_ACID_METABOLIC_PROCESS	0.00209799	AARS,GCSH,GGT1,GOT1,KARS,SLC7A5,SLC7A6	0.117837	N
CIC	TRANSCRIPTION_FROM_RNA_POLYMERASE_II_PROMOTER	0.00251975	BRD8,BTF3,CCNH,CHD3,CTCF,DEAF1,ECD,FOXO3,GTF2F1,GTF2H1,MAFF,MED7,POLR2F,SMARCB1,SNAPC3,SREBF2,TAF1C,TBP,TIAL1,TP53,UHRF1	0.134077	Y
CIC	REGULATION_OF_DEVELOPMENTAL_PROCESS	0.00276941	AATF,API5,BID,CDH13,CIAPIN1,CUL3,EI24,ETS1,FOXO3,HPS4,MADD,NDUFS3,NF1,NPM1,NUDT2,PTEN,RNH1,RRAGA,TIAL1,TP53	0.139994	Y
FUBP1	PROTEIN_DNA_COMPLEX_ASSEMBLY	0.000224005	ASF1A,GTF2F1,NAP1L4,TBP	0.226469	Y
IDH1	REGULATION_OF_TRANSCRIPTIONDNA_DEPENDENT	1.64019e-05	ABL1,CXXC1,FOXE1,JMJD1C,MEIS2,NFX1,PATZ1,SIRT1,SMAD2,SMAD4,SMARCB1,TCF7L2,TFAM,TIAL1,VPS4B,ZHX2,ZNF174,ZNF202,ZNF263,ZNHIT3	0.014093	Y
IDH1	ORGANELLE_ORGANIZATION_AND_BIOGENESIS	2.78794e-05	ABL1,ACD,BID,DBN1,EXOSC2,HPS4,KAT5,KIF5B,NF1,NF2,PEX12,PRMT7,RPS14,SIRT1,SMG6,TFAM,TSC1,TUBGCP2,VPS4B,WHSC1L1	0.014093	Y
IDH1	NEGATIVE_REGULATION_OF_NUCLEOBASENUCLEOSIDENUCLEOTIDE_AND_NUCLEIC_ACID_METABOLIC_PROCESS	6.43823e-05	CREBZF,MEIS2,NF2,NFX1,RAD17,SIRT1,SMAD2,SMAD4,ZHX2,ZNF174,ZNF202,ZNF24	0.0216968	Y
IDH1	NEGATIVE_REGULATION_OF_CELLULAR_METABOLIC_PROCESS	0.000112922	CREBZF,MEIS2,NF2,NFX1,RAD17,SIRT1,SMAD2,SMAD4,TSC1,ZHX2,ZNF174,ZNF202,ZNF24	0.0285411	Y
IDH1	INTRACELLULAR_TRANSPORT	0.000258688	ARCN1,CEP57,GBF1,GGA1,HPS4,KIF5B,NF1,PEX12,RAB14,SMG6,SYNRG,TSC1,VPS4B	0.044232	Y
IDH1	RIBONUCLEOPROTEIN_COMPLEX_BIOGENESIS_AND_ASSEMBLY	0.000293136	EIF3A,EIF3D,EIF3J,EXOSC2,RPS14,SF1,SF3A1	0.044232	N
IDH1	DNA_METABOLIC_PROCESS	0.000306255	ABL1,ACD,CSNK1E,KAT5,NF2,POLI,POLL,RAD17,SMARCB1,SMG6,SUPV3L1,TFAM	0.044232	Y
IDH1	CELLULAR_MACROMOLECULE_CATABOLIC_PROCESS	0.000785278	BTRC,ECD,FBXO7,SMG6,UBE2D1,UBE2G1,UBE4A	0.0992394	Y
IDH1	POSITIVE_REGULATION_OF_DEVELOPMENTAL_PROCESS	0.00116153	ABL1,BID,CUL5,ETS1,HPS4,NF1,NUDT2,PRUNE2,SMNDC1,TIAL1	0.1219	Y
IDH1	CELLULAR_LOCALIZATION	0.00120573	ARCN1,CEP57,GBF1,GGA1,HPS4,KIF5B,NF1,PEX12,RAB14,SMG6,SYNRG,TOPORS,TSC1,VPS4B	0.1219	Y
IDH1	CELLULAR_COMPONENT_ASSEMBLY	0.00150249	COX15,EIF3A,EIF3D,EIF3J,GTF3C4,PARD3,RPS14,SF1,SF3A1,SIRT1,SMAD4,TUBGCP2	0.138092	Y
IDH1	POST_TRANSLATIONAL_PROTEIN_MODIFICATION	0.00179454	ABL1,BCR,BMPR1A,CSNK1E,GMFB,KAT5,MAPK8,MTMR3,NF2,PRMT7,SIRT1,TNKS,TRIM23,TSC1,UBE2D1,WHSC1L1	0.147731	Y
IDH1	NEGATIVE_REGULATION_OF_CELL_PROLIFERATION	0.0018996	CGRRF1,CUL5,DLG5,ETS1,NF1,NF2,TOB2,TSC1	0.147731	N
IDH1	TRANSCRIPTION_FROM_RNA_POLYMERASE_II_PROMOTER	0.00311621	ABL1,COPS2,ECD,KAT5,MBD1,MEIS2,NFRKB,NFX1,POLR2F,SMAD2,SMARCB1,TCF7L2,TIAL1,ZNF174,ZNF202	0.225035	Y
IDH1	REGULATION_OF_APOPTOSIS	0.00355487	AATF,ABL1,BAG1,BID,CUL5,MAPK8,NF1,NUDT2,PRUNE2,RELA,SMNDC1,TIAL1	0.239598	Y
NOTCH1	MICROTUBULE_BASED_PROCESS	0.000186935	CNTROB,KATNB1,LATS1,PAFAH1B1	0.110098	N
NOTCH1	ORGANELLE_ORGANIZATION_AND_BIOGENESIS	0.0002178	CNTROB,CRK,KATNB1,LATS1,PAFAH1B1,PRMT7,TERF2IP,TP53	0.110098	Y
PIK3CA	ESTABLISHMENT_OF_CELLULAR_LOCALIZATION	0.000191675	ATP2C1,ERGIC2,EXOC5,GOLGA5,HSP90AA1,KPNA1,LYST,MYH6,NCBP2,SCAMP1,SCG2,SEC23IP,SHROOM2,SMG1,TRNT1	0.193783	Y
TP53	NEGATIVE_REGULATION_OF_TRANSCRIPTION_DNA_DEPENDENT	5.98373e-05	ARID5A,CBY1,DR1,ENO1,FOXD3,GLIS1,PEX14,ZEB1,ZNF202	0.0604955	Y
TP53	REGULATION_OF_TRANSCRIPTIONDNA_DEPENDENT	0.000158466	ARID5A,CBY1,CTNNBIP1,DR1,ELF4,ENO1,FOXD3,GLIS1,HDAC2,MAML2,MED17,MTF1,PATZ1,PEX14,PHF5A,ZEB1,ZNF202	0.0801045	Y
TP53	TRANSCRIPTION_FROM_RNA_POLYMERASE_II_PROMOTER	0.000435032	DR1,ELF4,ENO1,FOXD3,GLIS1,LMO4,MAML2,MED17,MTF1,NFIX,NFRKB,POLR2F,PPARA,TARDBP,ZEB1,ZNF202	0.106506	Y
TP53	MACROMOLECULE_CATABOLIC_PROCESS	0.000447279	DFFA,FBXL4,FBXO7,MTOR,PABPC4,PGD,RNF217,UBE4B	0.106506	Y
TP53	PROTEIN_TARGETING	0.000601166	ATG4A,CEP57,EIF5A,ICMT,MFN2,PEX14,TSPO	0.106506	N
TP53	INTRACELLULAR_PROTEIN_TRANSPORT	0.000632082	ARCN1,ATG4A,CEP57,EIF5A,ICMT,MFN2,PEX14,TSPO	0.106506	N
TP53	CATABOLIC_PROCESS	0.000812163	DFFA,FBXL4,FBXO7,MPST,MTOR,PABPC4,PGD,PPARA,RNF217,UBE4B	0.114678	Y
TP53	RECEPTOR_MEDIATED_ENDOCYTOSIS	0.000907445	CBL,CLTCL1,MRC1,SORL1	0.114678	Y
TP53	MORPHOGENESIS_OF_AN_EPITHELIUM	0.00123827	CELSR1,LMO4,UPK2	0.125189	N
TP53	EMBRYONIC_MORPHOGENESIS	0.00123827	CELSR1,DSCAML1,LMO4	0.125189	N
TP53	PROTEIN_LOCALIZATION	0.00190727	ARCN1,ATG4A,CBY1,CEP57,EIF5A,ICMT,MFN2,PEX14,TSPO	0.175296	N
TP53	TRANSLATION	0.00277173	EEF1A1,EIF3D,EIF5A,PABPC4,RPL18A,RPL3,RPL39,RPL5	0.233518	Y

## Sheet: Sheet9
Pathway Analysis of MiSL Candidates of MiSL-targetable mutations in lung adenocarcinoma
Mutation	KEGG/GO gene set	p-value	genes	BH.p.value	Pathway is Druggable?
AHNAK2	KEGG_RNA_DEGRADATION	2.65518e-05	CNOT1,EDC4,EXOSC6	0.0268438	N
ANKRD30A	KEGG_RIBOSOME	5.70612e-07	RPL14,RPL7A,RPSA	0.000576889	N
BAI3	KEGG_UBIQUITIN_MEDIATED_PROTEOLYSIS	0.000160496	CBL,CUL5,UBE2R2	0.162262	Y
CLCA2	KEGG_CITRATE_CYCLE_TCA_CYCLE	0.000138446	DLAT,SDHD	0.139969	N
CSMD3	KEGG_CELL_CYCLE	4.27255e-08	ANAPC5,ANAPC7,BUB1B,CCNB2,CCNE1,CCNE2,CDC45,CDC6,CHEK2,GSK3B,MCM2,MCM5,TFDP2	4.31954e-05	Y
CSMD3	KEGG_HOMOLOGOUS_RECOMBINATION	4.04315e-05	BLM,EME1,RAD51,RAD51C,RPA3	0.0153421	N
CSMD3	KEGG_PROTEASOME	4.55256e-05	PSMA6,PSMB3,PSMB5,PSMC1,PSMD11,PSMD3	0.0153421	Y
CSMD3	KEGG_DNA_REPLICATION	0.00020451	FEN1,MCM2,MCM5,POLE2,RPA3	0.0516899	Y
CSMD3	KEGG_VIBRIO_CHOLERAE_INFECTION	0.00105749	ATP6V0A2,ATP6V1A,ATP6V1F,ERO1L,SEC61A1	0.213825	Y
CXorf22	KEGG_UBIQUITIN_MEDIATED_PROTEOLYSIS	7.22465e-06	FZR1,PIAS4,UBE3C	0.00730412	Y
DLG5	KEGG_UBIQUITIN_MEDIATED_PROTEOLYSIS	0.000211977	HERC4,UBE2D1	0.214309	Y
HMCN1	KEGG_AMINOACYL_TRNA_BIOSYNTHESIS	0.000136109	AARS,KARS	0.137606	Y
KIF13A	KEGG_RIBOSOME	0.000175179	RPL35,RPL7A,RPS3A	0.177106	N
KIF5A	KEGG_MELANOMA	0.000267268	PDGFD,PIK3R1	0.155407	Y
KIF5A	KEGG_APOPTOSIS	0.000307431	BID,PIK3R1	0.155407	Y
KRAS	KEGG_ADHERENS_JUNCTION	0.000217078	CTNNA1,INSR,PTPRM,RHOA	0.112181	Y
KRAS	KEGG_TIGHT_JUNCTION	0.00022192	CTNNA1,PRKCD,RHOA,SYMPK,TJP2	0.112181	Y
MACF1	KEGG_GLUTATHIONE_METABOLISM	0.000172636	GPX1,GPX4	0.174535	Y
MED13L	KEGG_CHEMOKINE_SIGNALING_PATHWAY	4.0721e-06	ADRBK2,CCR2,CCR4,GNAI2,PRKCD,RHOA	0.00411689	Y
MTOR	KEGG_P53_SIGNALING_PATHWAY	4.96313e-05	PTEN,TNFRSF10B	0.0501773	Y
NCAPD3	KEGG_BIOSYNTHESIS_OF_UNSATURATED_FATTY_ACIDS	0.000116616	ACOT1,ACOT2	0.117899	N
NLRP2	KEGG_PATHOGENIC_ESCHERICHIA_COLI_INFECTION	0.000172636	ARPC5L,TLR4	0.174535	Y
OR5F1	KEGG_RIBOSOME	3.16843e-06	RPL12,RPL35,RPL7A	0.00320329	N
PCDH17	KEGG_UBIQUITIN_MEDIATED_PROTEOLYSIS	4.44253e-05	CBL,TRAF6,UBE4A	0.0444083	Y
PCDH17	KEGG_ENDOCYTOSIS	8.78503e-05	AP2A2,CBL,TRAF6	0.0444083	Y
PCSK5	KEGG_N_GLYCAN_BIOSYNTHESIS	0.000106168	ALG2,DOLPP1,DPM2	0.107336	N
PIK3CA	KEGG_FOCAL_ADHESION	1.23379e-07	ACTN1,ACTN4,AKT2,FLNA,GSK3B,LAMA5,PAK2,PAK4,PIK3CA,PTEN,RAPGEF1,TLN1,VAV2,VCL	0.000124736	Y
PIK3CA	KEGG_ERBB_SIGNALING_PATHWAY	9.67407e-05	ABL1,AKT2,GSK3B,MAP2K7,PAK2,PAK4,PIK3CA	0.0288363	Y
PIK3CA	KEGG_SPLICEOSOME	0.000119913	ACIN1,HNRNPA1,HNRNPK,HNRNPU,SNRNP70,SNW1,TCERG1,U2AF2	0.0288363	N
PIK3CA	KEGG_CELL_CYCLE	0.000134684	ABL1,ANAPC2,ATR,CREBBP,GSK3B,MCM2,PKMYT1,STAG1	0.0288363	Y
PIK3CA	KEGG_NEUROTROPHIN_SIGNALING_PATHWAY	0.000142613	ABL1,AKT2,FOXO3,GSK3B,MAP2K7,PIK3CA,RAPGEF1,RPS6KA4	0.0288363	Y
PIK3CA	KEGG_T_CELL_RECEPTOR_SIGNALING_PATHWAY	0.000193221	AKT2,GSK3B,MAP2K7,PAK2,PAK4,PIK3CA,VAV2	0.0308104	Y
PIK3CA	KEGG_RENAL_CELL_CARCINOMA	0.000213326	AKT2,CREBBP,PAK2,PAK4,PIK3CA,RAPGEF1	0.0308104	Y
PIK3CA	KEGG_NOTCH_SIGNALING_PATHWAY	0.000254537	CREBBP,DTX3L,DVL3,NUMBL,SNW1	0.0321671	Y
PIK3CA	KEGG_ENDOMETRIAL_CANCER	0.0003779	AKT2,FOXO3,GSK3B,PIK3CA,PTEN	0.0424507	Y
PIK3CA	KEGG_SMALL_CELL_LUNG_CANCER	0.000510373	AKT2,LAMA5,PIK3CA,PTEN,RXRA,TRAF2	0.0515987	Y
PIK3CA	KEGG_ADHERENS_JUNCTION	0.00165643	ACTN1,ACTN4,CREBBP,CSNK2A1,VCL	0.152241	Y
PIK3CA	KEGG_PATHWAYS_IN_CANCER	0.00181681	ABL1,AKT2,CREBBP,DVL3,GSK3B,LAMA5,NFKB2,PIK3CA,PTEN,RXRA,TRAF2	0.153066	Y
RBM10	KEGG_RIBOSOME	7.25375e-05	RPL29,RPL36AL,RPS29	0.0733354	N
RBM10	KEGG_CITRATE_CYCLE_TCA_CYCLE	0.000370224	PDHB,SUCLG2	0.187148	N
SCN2A	KEGG_RNA_DEGRADATION	9.45185e-05	EXOSC3,EXOSC6	0.0955582	N
SLC26A7	KEGG_TYPE_II_DIABETES_MELLITUS	0.000221645	IRS1,PRKCD	0.224083	Y
TIAM1	KEGG_CITRATE_CYCLE_TCA_CYCLE	5.37016e-06	PDHB,SUCLG2	0.00542923	N
TP53	KEGG_CELL_CYCLE	6.54307e-05	ANAPC1,BUB1,CDKN2D,CHEK1,CHEK2,HDAC2,MAD2L2,TTK	0.0661505	Y
TRPA1	KEGG_REGULATION_OF_ACTIN_CYTOSKELETON	2.74084e-05	MYL12A,MYL12B,PFN1	0.0277099	Y
TSIX	KEGG_N_GLYCAN_BIOSYNTHESIS	0.000118406	B4GALT1,DPAGT1	0.119708	N
ZP4	KEGG_PROTEASOME	0.000202277	PSMB10,PSMD7	0.204502	Y
ADAM19	TRANSLATION	0.000165192	MRPL41,RPL35,RPL7A	0.167009	Y
BAI3	RESPONSE_TO_DNA_DAMAGE_STIMULUS	0.000243305	APTX,FANCG,TOPORS	0.245982	Y
BOD1L1	INTERPHASE_OF_MITOTIC_CELL_CYCLE	7.25154e-05	KHDRBS1,RCC1	0.0733131	Y
BRWD3	AMINO_ACID_METABOLIC_PROCESS	0.000174925	AARS,GOT2,KARS	0.176849	N
C1orf173	RESPONSE_TO_STRESS	6.51317e-06	APTX,DNAJA1,NFX1,TOPORS	0.00658481	Y
CACNA1B	RRNA_PROCESSING	4.47466e-05	EXOSC2,EXOSC3	0.0452388	N
CACNA1E	AMINO_ACID_AND_DERIVATIVE_METABOLIC_PROCESS	9.7009e-06	AARS,BPHL,GCSH	0.00980761	N
CD109	RNA_PROCESSING	0.000176587	RNGTT,SYNCRIP	0.178529	N
CDH9	DNA_RECOMBINATION	1.39935e-06	BRCA1,LIG3,RAD51C	0.00141474	Y
CDH9	RESPONSE_TO_STRESS	8.46837e-05	BRCA1,LIG3,NF1,RAD51C	0.0428076	Y
CLSTN2	I_KAPPAB_KINASE_NF_KAPPAB_CASCADE	0.000227042	CHUK,LTBR	0.229539	N
CNTNAP2	ESTABLISHMENT_AND_OR_MAINTENANCE_OF_CHROMATIN_ARCHITECTURE	0.000207513	CHAF1A,EHMT1,SAFB	0.209796	Y
CNTNAP4	PROTEIN_DNA_COMPLEX_ASSEMBLY	9.63264e-05	CDK9,MED27,SET	0.097386	Y
CNTNAP5	RESPONSE_TO_STRESS	0.000178055	APTX,DNAJA1,TOPORS	0.180013	Y
CSMD3	CELL_CYCLE_GO_0007049	1.43042e-12	ANAPC5,BIRC5,BUB1B,CCNE2,CDC45,CDC6,CDK2AP1,CDKN3,CHEK2,CLIP1,DLGAP5,DUSP13,KIF22,KIF23,KNTC1,MCM2,MPHOSPH9,NDC80,NUSAP1,PRC1,RAD51,RAN,SMC4,SPHK1,STRN3,TUBG1	1.44616e-09	Y
CSMD3	DNA_METABOLIC_PROCESS	1.95456e-07	BLM,BRCA1,CDC45,CDC6,CDK2AP1,FEN1,KPNA1,MCM2,MCM5,POLE2,POLQ,POT1,RAD51,RAD51C,RAN,RPA3,TLK2	9.88028e-05	Y
CSMD3	RESPONSE_TO_STRESS	3.44667e-05	BLM,BRCA1,CCL11,CHEK2,EIF2B1,FADS1,FEN1,GCLM,GNA12,GSK3B,HIF1A,NFATC4,NUDT1,PLOD2,POLE2,POLQ,RAD51,RAD51C,RNF7,UBR5	0.0116153	Y
CSMD3	MICROTUBULE_BASED_PROCESS	0.000238094	ARF6,KIF23,NCK1,NUSAP1,PRC1,RAN,TUBG1	0.0601783	N
CSMD3	FATTY_ACID_BIOSYNTHETIC_PROCESS	0.0011287	BRCA1,FADS1,FADS2	0.228222	N
CSMD3	CHROMOSOME_SEGREGATION	0.00136268	BRCA1,NDC80,NUSAP1,SMC4	0.229611	N
CUBN	LIPID_BIOSYNTHETIC_PROCESS	2.08403e-05	PEMT,PEX7,PIGH	0.0210695	Y
DYNC1H1	ORGANELLE_ORGANIZATION_AND_BIOGENESIS	0.00014984	CKAP5,CLASP2,CRK,DOPEY2,EHMT1,NOLC1,PAFAH1B1,PBRM1,PLD2,SMARCA5,TFAM	0.0947258	Y
DYNC1H1	VESICLE_MEDIATED_TRANSPORT	0.00018739	DOCK1,DOPEY2,EXOC5,GBF1,GOLGA4,RABEP1,VTI1A	0.0947258	Y
DYNC1H1	CELLULAR_LOCALIZATION	0.00041505	AP1G1,DOPEY2,EXOC5,GBF1,MXI1,NUP214,PAFAH1B1,TOPORS,VTI1A	0.139872	Y
DYNC1H1	CELL_CYCLE_GO_0007049	0.000612417	CKAP5,NEK6,NOLC1,PAFAH1B1,PBRM1,PTEN,RABGAP1,TOP3A	0.154788	Y
ELTD1	PROTEIN_COMPLEX_ASSEMBLY	0.000192638	PARD3,SF3B3,TLN1	0.118587	Y
ELTD1	RNA_PROCESSING	0.000234594	AARS,DHX38,SF3B3	0.118587	N
FAT4	PROTEIN_PROCESSING	6.82214e-05	AKT1,PPP2R5C,PSEN1	0.0689718	N
GRIK4	REGULATION_OF_I_KAPPAB_KINASE_NF_KAPPAB_CASCADE	0.000223514	CARD8,NUP62	0.225973	N
HMCN1	AMINO_ACID_METABOLIC_PROCESS	2.5583e-08	AARS,GCSH,GOT2,KARS	2.58644e-05	N
IQGAP2	MEMBRANE_LIPID_METABOLIC_PROCESS	0.000190426	AGPAT2,DPM2,SPTLC1,ST6GALNAC6	0.115889	Y
IQGAP2	LIPID_METABOLIC_PROCESS	0.000303857	AGPAT2,ANXA1,APOC1,DPM2,SPTLC1,ST6GALNAC6	0.115889	Y
IQGAP2	BIOSYNTHETIC_PROCESS	0.000343884	AGPAT2,ALAD,ALG2,DOLPP1,DPM2,RPL35,ST6GALNAC6	0.115889	Y
IQGAP2	TRANSITION_METAL_ION_TRANSPORT	0.000537814	SLC31A1,SLC31A2	0.135933	N
IQGAP2	NEGATIVE_REGULATION_OF_HYDROLASE_ACTIVITY	0.000738759	PPP2R4,SFN	0.149377	N
IQGAP2	NEGATIVE_REGULATION_OF_CATALYTIC_ACTIVITY	0.000938242	PPP2R4,RGS3,SFN	0.158094	Y
KIF13A	BIOSYNTHETIC_PROCESS	0.000243665	DPM2,RPL35,RPL7A,RPS3A,ST6GALNAC6	0.246345	Y
LRRC4C	REGULATION_OF_APOPTOSIS	0.000211529	HSP90B1,IKBIP	0.213856	Y
MDN1	NITROGEN_COMPOUND_METABOLIC_PROCESS	4.92399e-05	AKT1,GOT2,HSP90AA1,KARS	0.0497816	Y
MED13L	PROTEIN_IMPORT	0.000348895	BCL3,NCKIPSD,PEX26	0.179466	N
MED13L	TRANSITION_METAL_ION_TRANSPORT	0.000355028	SLC31A1,SLC31A2	0.179466	N
MGAM	NUCLEAR_EXPORT	2.29599e-05	NUP214,SMG6,TSC1	0.0232125	N
MGAM	ESTABLISHMENT_OF_CELLULAR_LOCALIZATION	0.000256867	NUP214,PAFAH1B1,SMG6,TSC1,VPS4B	0.129846	Y
MTOR	CELL_CELL_ADHESION	8.16696e-05	BMP1,PTEN	0.0825679	Y
NEB	RNA_PROCESSING	0.000121869	AARS,DHX38,SF3B3	0.12321	N
NFASC	NITROGEN_COMPOUND_BIOSYNTHETIC_PROCESS	0.000195728	ALDH18A1,HSP90AA1	0.197881	Y
NFASC	TRANSCRIPTION_INITIATION	0.000457312	BRF1,GTF2F2	0.231171	Y
ODZ1	N_TERMINAL_PROTEIN_AMINO_ACID_MODIFICATION	4.75046e-06	METAP1,NAA15	0.00480271	N
OR2M5	MEIOTIC_CELL_CYCLE	0.000242041	CHEK1,TUBG1	0.244704	N
OVOS2	JNK_CASCADE	0.000103361	ADORA2B,MAP2K4	0.104498	N
PCDH17	PROTEIN_UBIQUITINATION	0.000209599	CBL,TRAF6	0.211905	N
PCDHB11	VIRAL_GENOME_REPLICATION	1.29436e-05	APOBEC3F,SMARCB1	0.013086	N
PCSK5	GLYCOPROTEIN_METABOLIC_PROCESS	2.85234e-05	ALG2,DOLPP1,DPM2,ERP44	0.0288371	N
PEG3	RECEPTOR_MEDIATED_ENDOCYTOSIS	0.00011144	CBL,PICALM	0.112666	Y
PIK3CA	ORGANELLE_ORGANIZATION_AND_BIOGENESIS	4.43961e-09	ABL1,ACIN1,ARF6,CARM1,CDC42BPB,CREBBP,EHMT1,FLNA,GOLGB1,KIF11,MAP1S,MARK4,MYO9B,NDE1,NSD1,OPA1,OPTN,PLEK2,SET,SMC4,SUPT16H,TIMM44,TOMM34,TUBGCP2	4.48845e-06	Y
PIK3CA	POST_TRANSLATIONAL_PROTEIN_MODIFICATION	1.44879e-06	ABL1,CARM1,CDC42BPB,CDK16,CREBBP,CSNK2A1,EHMT1,GSK3B,MARK4,NSD1,PAK2,PTEN,PTPN14,RPS6KA4,SAE1,SET,SMG1,STK10,TYK2,USP7	0.000732365	Y
PIK3CA	CELL_CYCLE_GO_0007049	6.55492e-06	ABL1,AKAP8,ANAPC2,ATR,CCNK,CDC37,CENPF,KIF11,MCM2,NDE1,PA2G4,PKMYT1,PTEN,SMC4,UPF1	0.00209265	Y
PIK3CA	INTRACELLULAR_TRANSPORT	8.27954e-06	AP3B1,CDC37,FLNA,GSK3B,HNRNPA1,MAP1S,MYO9B,NUP214,OPA1,OPTN,SMG1,TIMM44,TOMM34,UPF1	0.00209265	Y
PIK3CA	ONE_CARBON_COMPOUND_METABOLIC_PROCESS	1.21987e-05	CARM1,DNMT1,EHMT1,GATAD2A,NSD1	0.0022824	N
PIK3CA	REGULATION_OF_TRANSCRIPTIONDNA_DEPENDENT	1.35454e-05	ABL1,CARM1,CREBBP,DNMT1,ELF4,ERF,FOXO3,GATAD2A,JUNB,MED26,NFKB2,NSD1,PA2G4,PBX4,RPS6KA4,RXRA,SNW1,UBN1	0.0022824	Y
PIK3CA	ESTABLISHMENT_OF_CELLULAR_LOCALIZATION	2.71685e-05	AP3B1,CDC37,CENPF,FLNA,GSK3B,HNRNPA1,MAP1S,MYO9B,NUP214,OPA1,OPTN,SMG1,TIMM44,TOMM34,UPF1	0.0039239	Y
PIK3CA	TRANSCRIPTION_FROM_RNA_POLYMERASE_II_PROMOTER	4.31118e-05	ABL1,CCNK,DNMT1,ELF4,ELL,ERF,FOXO3,IRF3,JUNB,MED26,NSD1,PBX4,RXRA,SNW1,SUPT16H,TCERG1,UBN1	0.00544825	Y
PIK3CA	CELLULAR_PROTEIN_COMPLEX_DISASSEMBLY	0.000490543	SET,SUPT16H,UPF1	0.0551043	N
PIK3CA	DNA_METABOLIC_PROCESS	0.000891064	ABL1,ATR,DNMT1,GATAD2A,LIG1,MCM2,POLQ,RUVBL2,SET,UPF1	0.0900865	Y
PIK3CA	I_KAPPAB_KINASE_NF_KAPPAB_CASCADE	0.0020758	CC2D1A,FLNA,MAVS,NUP62,TRAF2,TRAF3IP2	0.190785	N
PIK3CA	REGULATION_OF_PROTEIN_KINASE_ACTIVITY	0.00233213	ANAPC2,CCNK,CDC37,PAK2,PKMYT1,PTEN,TRAF2	0.196482	Y
PLXNA3	NUCLEOCYTOPLASMIC_TRANSPORT	1.81997e-05	MCM3AP,NUP214,SMG6	0.0183998	N
PTPRD	RESPONSE_TO_STRESS	2.57694e-06	APTX,DNAJA1,FANCG,NFX1,TOPORS,VCP	0.00260529	Y
REG3A	PHOSPHOLIPID_METABOLIC_PROCESS	0.000156572	PIGO,PLAA	0.158295	Y
ROBO1	RNA_PROCESSING	5.78725e-06	KHSRP,NOLC1,RNGTT,SYNCRIP	0.00585091	N
SCAND3	AMINO_ACID_METABOLIC_PROCESS	6.12604e-06	GOT2,KARS,SLC7A5	0.00619343	N
SCN5A	REGULATION_OF_PROTEIN_STABILITY	9.5045e-05	FBXO7,HPS4	0.0960904	N
SDK1	PROTEIN_UBIQUITINATION	4.79659e-05	CBL,ERCC8	0.0484935	N
SFMBT2	RNA_PROCESSING	6.05673e-05	AARS,ADAT1,DHX38,SF3B3	0.0612336	N
SLC26A3	RESPONSE_TO_STRESS	2.86927e-06	AMFR,APTX,DNAJA1,NFX1,SREBF1	0.00290083	Y
SVIL	RESPONSE_TO_STRESS	9.04468e-05	APTX,DNAJA1,NFX1	0.0914417	Y
TP53	CELL_CYCLE_PROCESS	3.17775e-09	BUB1,CDKN2D,CHEK1,CUL5,FBXO5,KATNA1,KIF2C,MAD2L2,NCAPH,RAD54L,SASS6,SPDYA,TARDBP,TTK,ZW10	3.2127e-06	Y
TP53	CELL_CYCLE_GO_0007049	1.05233e-08	BUB1,CDKN2D,CHEK1,CHEK2,CUL5,FBXO5,KATNA1,KIF2C,MAD2L2,NASP,NCAPH,RAD54L,SASS6,SPDYA,TARDBP,TTK,UHRF2,ZW10	5.31954e-06	Y
ZFHX3	AMINO_ACID_METABOLIC_PROCESS	4.14023e-05	AARS,GOT2,KARS	0.0418578	N
ZFHX3	MACROMOLECULE_BIOSYNTHETIC_PROCESS	0.000157688	AARS,EIF3A,KARS,STT3A	0.0797113	Y
ZFHX3	RNA_PROCESSING	0.000466854	AARS,DHX38,NOLC1	0.15733	N
ZIC4	MEIOTIC_CELL_CYCLE	0.00011144	CHEK1,ZW10	0.112666	N

## Sheet: Sheet10
Pathway Analysis of MiSL Candidates of MiSL-targetable mutations in lung squamous cancer
Mutation	KEGG/GO gene set	p-value	genes	BH.p.value	Pathway is Druggable?
ANKRD17	KEGG_RIBOSOME	0.000149389	RPL7A,RPS28	0.151032	N
CAD	KEGG_CHRONIC_MYELOID_LEUKEMIA	0.0001564	CRK,NFKB1,SMAD4	0.15812	Y
CSMD3	KEGG_RIBOSOME	1.68525e-05	RPL23,RPL27,RPS11,RPS17,RPS19,RPS29	0.0170379	N
CSMD3	KEGG_OXIDATIVE_PHOSPHORYLATION	8.28431e-05	ATP6V1G1,COX17,COX6A1,COX6B1,COX7B2,NDUFB1	0.0418772	N
CSMD3	KEGG_HUNTINGTONS_DISEASE	0.000673067	AP2S1,COX6A1,COX6B1,COX7B2,NDUFB1,POLR2I	0.170478	Y
CSMD3	KEGG_PARKINSONS_DISEASE	0.000674494	COX6A1,COX6B1,COX7B2,NDUFB1,UBE2L6	0.170478	Y
FAM83B	KEGG_RIBOSOME	2.60505e-05	RPL26,RPL29,RPL32,RPS23	0.0263371	N
HUWE1	KEGG_MAPK_SIGNALING_PATHWAY	0.000122703	AKT1,MAP2K3,MAPK7,TP53	0.124053	Y
KIAA1210	KEGG_RNA_DEGRADATION	9.45185e-05	EXOSC3,EXOSC6	0.0955582	N
KIT	KEGG_NOTCH_SIGNALING_PATHWAY	0.000118406	DVL2,RBPJ	0.119708	Y
KRTAP5-5	KEGG_SPLICEOSOME	1.28862e-05	RBM22,SLU7,TCERG1,ZMAT2	0.013028	N
NF1	KEGG_NOTCH_SIGNALING_PATHWAY	6.79481e-06	NUMB,PSEN1,SNW1	0.00686955	Y
NIN	KEGG_RIBOSOME	0.000223514	RPL29,RPL36	0.225973	N
PTPRT	KEGG_N_GLYCAN_BIOSYNTHESIS	0.000231656	DPAGT1,STT3A	0.234204	N
SEC23IP	KEGG_PROTEIN_EXPORT	0.000118327	SPCS3,SRP19	0.119629	N
SEMA6D	KEGG_NEUROTROPHIN_SIGNALING_PATHWAY	0.000176167	CRK,FOXO3,YWHAE	0.178105	Y
SMC1B	KEGG_RIBOSOME	0.000124033	RPL15,RPL32,RPSA	0.125398	N
STXBP5L	KEGG_CHEMOKINE_SIGNALING_PATHWAY	1.83115e-05	GNAI2,GNG10,RHOA	0.0185129	Y
STXBP5L	KEGG_LONG_TERM_DEPRESSION	0.000183732	GNAI2,ITPR1	0.0928764	Y
STXBP5L	KEGG_VASCULAR_SMOOTH_MUSCLE_CONTRACTION	0.000547712	ITPR1,RHOA	0.184579	Y
SYT14	KEGG_RIBOSOME	1.50533e-05	RPL29,RPL35	0.0152189	N
TP53	KEGG_CELL_CYCLE	0.000134749	BUB1,CHEK1,CHEK2,HDAC2,MCM5,TTK	0.136231	Y
TYRO3	KEGG_NATURAL_KILLER_CELL_MEDIATED_CYTOTOXICITY	0.000152585	PTK2B,TNFRSF10B	0.154264	Y
UGT1A1	KEGG_INOSITOL_PHOSPHATE_METABOLISM	0.000209847	INPP5A,PTEN	0.212155	Y
ABCA9	ONE_CARBON_COMPOUND_METABOLIC_PROCESS	7.40308e-06	MPST,TST	0.00748452	N
ALCAM	SMALL_GTPASE_MEDIATED_SIGNAL_TRANSDUCTION	0.000231059	ABR,PLD2,TAX1BP3	0.233601	N
ALS2	VASCULATURE_DEVELOPMENT	9.2305e-06	AGGF1,NF1,RASA1	0.00933203	N
ALS2	INTRACELLULAR_TRANSPORT	4.76054e-05	AP3B1,GBF1,NF1,SEC23IP	0.0240646	Y
BPTF	NUCLEOSOME_ASSEMBLY	0.000198176	NAP1L4,SET	0.200356	N
CAD	CYTOSKELETON_ORGANIZATION_AND_BIOGENESIS	0.000245378	CRK,PAFAH1B1,PDPK1,RASA1	0.169788	N
CAD	TRANSCRIPTION_FROM_RNA_POLYMERASE_II_PROMOTER	0.000483681	BRD8,CHD1,CRK,MAML1,NFKB1	0.169788	Y
CAD	REGULATION_OF_TRANSCRIPTIONDNA_DEPENDENT	0.000503821	BRD8,CHD1,CRK,MAML1,SMAD4	0.169788	Y
CDH23	CELLULAR_PROTEIN_COMPLEX_ASSEMBLY	2.03725e-05	COX10,SCO1	0.0205966	N
CEP152	TRANSCRIPTION_INITIATION_FROM_RNA_POLYMERASE_II_PROMOTER	4.65908e-05	MED23,TBP	0.0471032	Y
COL11A1	MEMBRANE_FUSION	4.33356e-06	NAPG,VAPA	0.00438123	N
COL15A1	MEMBRANE_FUSION	1.04576e-05	NAPG,VAPA,VPS4B	0.0105727	N
DCAF8L1	N_TERMINAL_PROTEIN_AMINO_ACID_MODIFICATION	3.06812e-05	KAT2B,NAA15	0.0310187	N
DCAF8L1	REGULATION_OF_TRANSCRIPTIONDNA_DEPENDENT	0.000325064	ELF2,NAA15,SOD2,TRIM22	0.16432	Y
DNAH1	AEROBIC_RESPIRATION	2.05461e-05	PDHB,UQCRC1	0.0207721	N
DYNC1I1	REGULATION_OF_GROWTH	0.000169609	RB1,UBB	0.171475	N
FAM83B	TRNA_PROCESSING	0.000173553	THG1L,TRNT1	0.175462	N
FAT1	COFACTOR_METABOLIC_PROCESS	0.000209847	COX15,CTNS	0.212155	N
HFM1	RIBOSOME_BIOGENESIS_AND_ASSEMBLY	0.000116616	NPM1,RPS14	0.117899	N
HUWE1	NUCLEOTIDE_EXCISION_REPAIR	0.000176267	ATXN3,TP53	0.178206	N
HUWE1	PROTEIN_AMINO_ACID_AUTOPHOSPHORYLATION	0.000415856	AKT1,TNK1	0.210215	N
HYDIN	TRANSCRIPTION_INITIATION_FROM_RNA_POLYMERASE_II_PROMOTER	4.65908e-05	GTF2F2,MED4	0.0471032	Y
HYDIN	TRANSCRIPTION_FROM_RNA_POLYMERASE_II_PROMOTER	0.000421911	GTF2F2,MED4,SAP18	0.213276	Y
INADL	RESPONSE_TO_STRESS	3.72776e-05	AHSA1,ATOX1,MAPK9,NPM1,STK25	0.0376877	Y
ITGA10	MACROMOLECULE_BIOSYNTHETIC_PROCESS	1.10196e-05	ALG1,KARS,PMM2	0.0111408	Y
KCNH1	REGULATION_OF_GROWTH	5.69389e-05	DERL2,TP53,UBB	0.0575652	N
KCNH1	PROTEIN_LOCALIZATION	0.000155801	ARCN1,DERL2,GABARAP,TP53	0.0787576	N
KCNH1	AXON_GUIDANCE	0.000406902	NRP1,UBB	0.137126	N
KCNH1	POSITIVE_REGULATION_OF_TRANSCRIPTION	0.000880097	MAP2K3,TP53,UBB	0.222445	Y
KRTAP5-5	RNA_PROCESSING	5.22281e-05	GEMIN5,HNRNPA0,NUFIP1,SLU7	0.0528026	N
LRP2	PEROXISOME_ORGANIZATION_AND_BIOGENESIS	0.000113203	PEX3,PEX7	0.114448	N
LRRN3	RESPONSE_TO_OXIDATIVE_STRESS	0.000242431	OXSR1,SOD2	0.245098	N
LRRN3	RESPONSE_TO_CHEMICAL_STIMULUS	0.000491977	DNAJA1,OXSR1,SOD2	0.248694	Y
MAP4K4	CHROMOSOME_ORGANIZATION_AND_BIOGENESIS	1.61479e-07	ACD,PRMT7,TERF2IP	0.000163255	Y
MUC4	ORGANIC_ACID_METABOLIC_PROCESS	0.000141543	ACO2,MCAT,MLYCD,MPST	0.1431	Y
NLGN1	HORMONE_METABOLIC_PROCESS	0.000161384	HSD11B2,STUB1	0.163159	N
NPFFR2	POSITIVE_REGULATION_OF_NUCLEOBASENUCLEOSIDENUCLEOTIDE_AND_NUCLEIC_ACID_METABOLIC_PROCESS	0.000229441	ELF1,TNFSF13,UBB	0.231965	Y
OR5T3	TRNA_PROCESSING	1.11147e-06	AARS,ADAT1	0.0011237	N
OR5T3	AMINO_ACID_METABOLIC_PROCESS	6.82714e-05	AARS,SLC7A5	0.0345112	N
PIK3CA	LYSOSOMAL_TRANSPORT	0.000261896	ADRB2,ZFYVE16	0.132389	N
PIK3CA	POSITIVE_REGULATION_OF_MAPKKK_CASCADE	0.000261896	ADRB2,TRAF7	0.132389	Y
PPP1R13B	AMINO_ACID_METABOLIC_PROCESS	3.13404e-06	GCSH,KARS,SLC7A5	0.00316852	N
PTPRB	AMINO_ACID_METABOLIC_PROCESS	3.13404e-06	GOT2,KARS,SLC7A5	0.00316852	N
RNF213	CELLULAR_PROTEIN_CATABOLIC_PROCESS	0.000206957	FBXL4,FBXO7,STUB1	0.140336	N
RNF213	REGULATION_OF_LIPID_METABOLIC_PROCESS	0.000277618	EDF1,STUB1	0.140336	N
RNF213	LIPID_METABOLIC_PROCESS	0.000490224	ALG1,EDF1,PIGY,SMPD2,STUB1	0.144546	Y
RNF213	PROTEOLYSIS	0.000571891	FBXL4,FBXO7,PMPCA,STUB1	0.144546	Y
SCAF4	TRANSITION_METAL_ION_TRANSPORT	0.000109463	SLC31A1,SLC31A2	0.110667	N
SCAND3	AMINO_ACID_METABOLIC_PROCESS	6.82714e-05	AARS,SLC7A5	0.0690224	N
SLX4	REGULATION_OF_CHROMOSOME_ORGANIZATION_AND_BIOGENESIS	4.6652e-05	TERF2,TERF2IP	0.0471651	N
SORBS2	SECRETORY_PATHWAY	0.000102057	STX18,TMED10,VTI1B	0.103179	N
SYT14	TRANSLATION	6.19884e-05	RPL29,RPL35	0.0626702	Y
TP53	CELL_CYCLE_CHECKPOINT_GO_0000075	9.1831e-06	BUB1,CHEK1,CHEK2,TTK,ZW10	0.00928412	Y
TP53	M_PHASE	7.95672e-05	BUB1,CHEK1,KIF2C,NCAPH,TTK,ZW10	0.0402212	N
TP53	CELL_CYCLE_PROCESS	0.000214727	BUB1,CHEK1,FBXO5,KIF2C,NCAPH,TTK,ZW10	0.0723631	Y
TP53	CELL_CYCLE_GO_0007049	0.000813204	BUB1,CHEK1,CHEK2,FBXO5,KIF2C,NCAPH,TTK,ZW10	0.197435	Y
TP53	DNA_METABOLIC_PROCESS	0.000976437	CHEK1,GATAD2A,MCM5,RFC4,RNASEH2A,SMARCB1,XRCC6	0.197435	Y

[truncated: 2 more sheets: Sheet11, Sheet12]
