# Supplementary material for: Systematic discovery of mutation-specific synthetic lethals by mining pan-cancer human primary tumor data
Source: Nat Commun. 2017 May 31;8:15580. doi: 10.1038/ncomms15580 (PMC5460027; doi:10.1038/ncomms15580)
Supplement: Supplementary Data 6 — Summary of Recurrent MiSL candidates (cancer-specific and pan- cancer) and pathway analysis. [file ncomms15580-s7.xlsx]

## Sheet: Sheet1
Supplementary Data 6: Summary of Recurrent MiSL Candidates
Recurrent MiSL candidates (genes that are MiSL candidates of > 5% of MiSL-targetable mutations) in acute myeloid leukemia
Gene.Symbol	Num of Shared Mutations	SL partner Mutations
CNOT7	2	, IDH1, RUNX1
ERICH1	2	, IDH1, RUNX1
HMBOX1	2	, IDH1, RUNX1
HMGXB4	2	, IDH1, TP53
RHBDD3	2	, IDH1, TP53
SETD6	2	, IDH1, Cohesin
TNKS	2	, IDH1, RUNX1
MLL	2	, IDH1, TP53
TJP2	3	, DNMT3A, KRAS, RUNX1
DCUN1D5	2	, Cohesin, TP53
MORC2	2	, Cohesin, TP53
PES1	2	, Cohesin, TP53
ZNRF3	2	, Cohesin, TP53
FBXO7	2	, Cohesin, TP53
PARVB	2	, Cohesin, TP53
PRR5	2	, Cohesin, TP53
TTLL12	2	, Cohesin, TP53
XRCC6	2	, Cohesin, TP53
KLF3	2	, Cohesin, TP53
PSMD7	2	, Cohesin, KRAS
CIRBP	2	, KRAS, RUNX1

## Sheet: Sheet2
Recurrent MiSL candidates (genes that are MiSL candidates of > 5% of MiSL-targetable mutations) in breast cancer
Gene.Symbol	Num of Shared Mutations	SL partner Mutations
SEC16A	4	, ASXL3, CACNA1B, PIK3CA, CDH1
FNDC3A	3	, BRCA1, CDH1, MAP3K1
MDN1	3	, BRCA1, MAP3K1, TP53
PITPNB	5	, BRCA1, FAT3, FLG, USH2A, TP53
XRCC6	5	, BRCA1, FAT3, OBSCN, ZFHX4, TP53
C9orf41	3	, CACNA1B, CDH1, RUNX1
CDK5RAP2	3	, CACNA1B, CDH1, RUNX1
SETX	3	, CACNA1B, CDH1, ENSG00000198786
KLHL9	3	, DNAH17, CDH1, MAP3K1
GNA11	3	, EPS8L1, CDH1, MAP3K1
ZC3H18	4	, F5, FAT3, MUC4, OBSCN
PES1	4	, FAT3, USH2A, ZFHX4, TP53
SMCR7L	3	, FAT3, USH2A, TP53
ZFYVE21	3	, FLG, MUC17, PIK3CA
NDUFS4	3	, HYDIN, CDH1, GATA3
PURA	3	, MUC12, CDH1, MAP3K1
TIMM9	3	, MUC16, MUC17, RYR3
ACO2	3	, MUC4, OBSCN, TP53
DHX38	3	, MUC4, MUC5B, OBSCN
DRG1	4	, MUC4, USH2A, ZFHX4, TP53
SGSM3	3	, MUC4, ZFHX4, TP53
TCF20	3	, OBSCN, USH2A, TP53
TTLL12	3	, OBSCN, ZFHX4, TP53
BTRC	3	, PIK3CA, CDH1, MAP3K1
COX15	3	, PIK3CA, CDH1, MAP3K1
ERBB2IP	4	, PIK3CA, CDH1, GATA3, MAP3K1
GBF1	3	, PIK3CA, CDH1, MAP3K1
IKZF5	3	, PIK3CA, CDH1, MAP3K1
NDST2	3	, PIK3CA, CDH1, MAP3K1
OBFC1	3	, PIK3CA, CDH1, MAP3K1
POLL	3	, PIK3CA, CDH1, MAP3K1
RAD17	5	, PIK3CA, CDH1, ENSG00000245549, GATA3, MAP3K1
TAF9	3	, PIK3CA, CDH1, GATA3
YTHDC2	3	, PIK3CA, CDH1, MAP3K1
CCDC71	3	, SPTA1, CDH1, MAP3K1
QARS	3	, SPTA1, MAP3K1, RYR3
QRICH1	3	, SPTA1, CDH1, MAP3K1
USP19	3	, SPTA1, CDH1, MAP3K1
FYCO1	3	, SSPO, CDH1, MAP3K1
CLASP2	3	, ZNF318, CDH1, MAP3K1
NME6	4	, ZNF318, CDH1, MAP3K1, RYR3
PDCD6IP	3	, ZNF318, CDH1, MAP3K1
AP3B1	3	, CDH1, GATA3, MAP3K1
BTF3	3	, CDH1, GATA3, MAP3K1
CSNK1G3	3	, CDH1, GATA3, MAP3K1
DHX29	3	, CDH1, GATA3, MAP3K1
FCHO2	3	, CDH1, GATA3, MAP3K1
MRPS27	3	, CDH1, ENSG00000245549, GATA3
NAIP	3	, CDH1, GATA3, MAP3K1
NSA2	3	, CDH1, GATA3, MAP3K1
PAPD4	3	, CDH1, GATA3, MAP3K1
PHAX	3	, CDH1, GATA3, MAP3K1
PTCD2	3	, CDH1, GATA3, MAP3K1
RHOT1	3	, CDH1, MAP3K1, ENSG00000198786
TRIM23	4	, CDH1, ENSG00000245549, GATA3, MAP3K1
KBTBD4	3	, ENSG00000245549, MAP3K1, NCOR1

## Sheet: Sheet3
Pathway Analysis of Recurrent MiSL Candidates in Breast Cancer
KEGG/GO gene sets	p-value	genes	BH.p.value
DNA_REPAIR	0.000223996	POLL,RAD17,SETX,XRCC6	0.183943
DNA_METABOLIC_PROCESS	0.000363883	POLL,PURA,RAD17,SETX,XRCC6	0.183943
KEGG_NON_HOMOLOGOUS_END_JOINING	0.000175859	POLL,XRCC6	0.177793

## Sheet: Sheet4
Recurrent MiSL candidates (genes that are MiSL candidates of > 5% of MiSL-targetable mutations) in colorectal cancer
Gene.Symbol	Num of Shared Mutations	SL partner Mutations
SDHD	3	, TP53, CSMD2, MAP2
USP28	3	, TP53, MAP2, Cohesin
LMBRD1	3	, TP53, CSMD2, Cohesin
SFT2D1	3	, TP53, USH2A, Cohesin
PPAP2C	3	, APC, KRAS, Cohesin
ENDOG	3	, APC, PIK3CA, DCHS2
FAM129B	3	, APC, KRAS, PIK3CA
MRPL41	3	, APC, PIK3CA, DCHS2
TUBB2C	3	, APC, KRAS, DCHS2
SMPD2	4	, APC, PKHD1, MAP2, TSHZ2
DPAGT1	3	, SDK1, MAP2, Cohesin
SREBF2	3	, CUBN, CSMD1, Cohesin
NFATC3	4	, NRAS, GRIK3, HRNR, AHNAK2
MMP15	4	, RYR2, CSMD1, ABCA13, ZFHX4
MAP1LC3B	3	, AFF2, DNAH5, CACNA1E
CMIP	3	, CSMD1, AHNAK2, SPTA1
MTA1	3	, PIK3CA, AHNAK2, CSMD3
COX16	4	, DNAH5, RYR1, USH2A, AHNAK2
FAM179B	3	, DNAH5, RYR1, AHNAK2
JKAMP	3	, DNAH5, FAM47B, PLXNA4
PPP2R5C	3	, DNAH5, RYR1, AHNAK2
SETD3	3	, DNAH5, RYR1, AHNAK2
SNW1	3	, DNAH5, RYR1, AHNAK2
TIMM9	5	, DNAH5, RYR1, FAM47B, AHNAK2, CSMD3
TRMT5	3	, DNAH5, PLXNA4, AHNAK2
UBR7	4	, DNAH5, RYR1, PLXNA4, AHNAK2
DLAT	3	, CSMD2, MAP2, PTPRM
VAPA	3	, CSMD2, ZNF536, PLXNA4
NDUFV2	5	, MAP2, RYR1, ZNF536, PLXNA4, CACNA1E
PSMG2	6	, MAP2, RYR1, USH2A, ZNF536, PLXNA4, CACNA1E
DDX24	3	, RYR1, AHNAK2, CSMD3
NAPG	3	, ZNF536, PLXNA4, CACNA1E
GRAMD4	3	, SPTA1, ZFHX4, Cohesin

## Sheet: Sheet6
Recurrent MiSL candidates (genes that are MiSL candidates of > 5% of MiSL-targetable mutations) in glioblastoma
Gene.Symbol	Num of Shared Mutations	SL partner Mutations
AGFG1	2	, PTEN, IDH1
ASCC2	2	, PTEN, ERBB2
DCTD	2	, PTEN, NF1
GLT8D1	2	, PTEN, NF1
NF2	2	, PTEN, ERBB2
NPAT	3	, TP53, IDH1, PIK3R1
MAP2K2	2	, FKBP9, ERBB2
MTPAP	2	, IDH1, PIK3R1
SMARCB1	2	, IDH1, PIK3R1
N4BP2L2	2	, NF1, PIK3R1

## Sheet: Sheet8
Recurrent MiSL candidates (genes that are MiSL candidates of > 5% of MiSL-targetable mutations) in head & neck squamous cancer
Gene.Symbol	Num of Shared Mutations	SL partner Mutations
MARVELD3	11	, ABCA13, LRP1B, NAV3, NBPF1, NEB, PKHD1L1, RNF213, SSPO, XIRP2, ZFHX4, ZNF208
HDDC2	13	, ATP10A, CDKN2A, CSMD3, DMD, DNAH5, FAT1, GPR98, PKHD1, ROS1, SYNE1, TNIK, TP53, UTRN
SREBF2	12	, ATRX, COL22A1, COL6A3, CSMD1, GPR98, MUC17, MUC4, NBPF1, RP1, RYR2, SPTA1, SYNE2
TTLL12	13	, COL22A1, DNAH5, GPR98, MUC16, ODZ1, PKHD1L1, RP1, RYR2, SPTA1, SYNE1, SYNE2, THSD7B, XIRP2

## Sheet: Sheet9
Recurrent MiSL candidates (genes that are MiSL candidates of > 5% of MiSL-targetable mutations) in kidney cancer
Gene.Symbol	Num of Shared Mutations	SL partner Mutations
ALKBH7	2	, BAP1, SETD2
BSG	2	, BAP1, MTOR
COG4	2	, BAP1, MTOR
DUS2L	2	, BAP1, MTOR
PLIN3	2	, BAP1, SETD2
RPS15	3	, BAP1, KDM5C, SETD2
VAC14	2	, BAP1, MTOR
RPL36	2	, KDM5C, SETD2
ATF4	2	, PBRM1, VHL
CDK7	2	, PBRM1, SETD2
PMM1	2	, PBRM1, VHL
RPS23	2	, PBRM1, SETD2
SAP18	2	, PBRM1, SETD2
TAB1	2	, PBRM1, VHL
TDRD3	2	, PBRM1, SETD2
TPT1	2	, PBRM1, SETD2

## Sheet: Sheet10
Pathway Analysis of Recurrent MiSL Candidates in Kidney Cancer
KEGG/GO gene set	p-value	genes	BH.p.value
KEGG_RIBOSOME	3.1e-05	RPL36,RPS15,RPS23	0.0313169

## Sheet: Sheet11
Recurrent MiSL candidates (genes that are MiSL candidates of > 5% of MiSL-targetable mutations) in lower grade glioma
Gene.Symbol	Num of Shared Mutations	SL partner Mutations
PITPNB	3	, AL117485, CIC, IDH1
NLRX1	3	, ANKRD30BP2, ATRX, IDH1
BTBD6	2	, ARID1A, PIK3CA
BTRC	3	, ARID1A, CIC, IDH1
COX15	4	, ARID1A, ATRX, CIC, IDH1
FAM175B	4	, ARID1A, CIC, FUBP1, IDH1
GBF1	3	, ARID1A, ATRX, IDH1
GHITM	3	, ARID1A, CIC, IDH1
IKZF5	3	, ARID1A, FUBP1, IDH1
PPP2R2D	5	, ARID1A, CIC, FUBP1, IDH1, ZNF845
TBRG1	3	, ARID1A, CIC, NOTCH1
TUBGCP2	4	, ARID1A, CIC, FUBP1, IDH1
ZNF202	5	, ARID1A, ATRX, IDH1, NOTCH1, TP53
ABL1	2	, ATRX, IDH1
ACAD8	2	, ATRX, TP53
AKD1	2	, ATRX, TP53
ANP32B	2	, ATRX, IDH1
ANXA7	2	, ATRX, IDH1
ARCN1	3	, ATRX, IDH1, TP53
ARHGAP12	2	, ATRX, IDH1
ARL2	2	, ATRX, IDH1
BAHD1	2	, ATRX, IDH1
BRD3	2	, ATRX, IDH1
BTF3	2	, ATRX, CIC
BUD13	2	, ATRX, TP53
C11orf2	2	, ATRX, IDH1
C8orf41	2	, ATRX, IDH1
CEP57	3	, ATRX, IDH1, TP53
CIZ1	2	, ATRX, IDH1
COPS2	2	, ATRX, IDH1
CUTC	2	, ATRX, IDH1
CWF19L2	2	, ATRX, TP53
DDX21	2	, ATRX, IDH1
DHX38	2	, ATRX, CIC
DPAGT1	3	, ATRX, PTEN, TP53
DYM	2	, ATRX, IDH1
EED	2	, ATRX, PTEN
EEF2	2	, ATRX, CIC
EHBP1L1	2	, ATRX, TP53
EHD1	2	, ATRX, IDH1
EIF3J	2	, ATRX, IDH1
EIF4EBP2	2	, ATRX, IDH1
FAM190B	3	, ATRX, CIC, IDH1
FAM35A	2	, ATRX, IDH1
FAU	2	, ATRX, IDH1
FBXL4	2	, ATRX, TP53
FBXL5	2	, ATRX, PTEN
FDX1	2	, ATRX, TP53
FDXACB1	2	, ATRX, TP53
FIG4	2	, ATRX, TP53
FLII	2	, ATRX, PTEN
GLE1	2	, ATRX, PTEN
GRHPR	2	, ATRX, IDH1
HPS6	4	, ATRX, CIC, IDH1, ZNF845
KIF5B	2	, ATRX, IDH1
MBD1	2	, ATRX, IDH1
MEX3C	2	, ATRX, IDH1
MRPS2	2	, ATRX, IDH1
MTHFSD	2	, ATRX, IDH1
MTMR2	3	, ATRX, IDH1, TP53
MTPAP	3	, ATRX, CIC, IDH1
NAGA	3	, ATRX, NF1, TP53
NCOA4	3	, ATRX, CIC, IDH1
NDST2	2	, ATRX, IDH1
NFRKB	3	, ATRX, IDH1, TP53
NOLC1	2	, ATRX, CIC
NOP10	2	, ATRX, NF1
NT5C2	2	, ATRX, IDH1
PARD3	2	, ATRX, IDH1
PHF2	2	, ATRX, IDH1
PHF3	2	, ATRX, IDH1
PLDN	2	, ATRX, FUBP1
PM20D2	2	, ATRX, CIC
POLL	3	, ATRX, CIC, IDH1
POLR1E	3	, ATRX, IDH1, TP53
PPP3CC	3	, ATRX, CIC, IDH1
PRKCD	2	, ATRX, PTEN
PTEN	2	, ATRX, CIC
RABGAP1	2	, ATRX, IDH1
REEP4	2	, ATRX, PTEN
RELA	2	, ATRX, IDH1
REXO4	2	, ATRX, IDH1
RPL12	2	, ATRX, IDH1
RPL17	2	, ATRX, IDH1
RPL26	2	, ATRX, IDH1
RPL7A	2	, ATRX, IDH1
RPS14	2	, ATRX, IDH1
RPS23	2	, ATRX, CIC
RSPRY1	2	, ATRX, NOTCH1
SAR1A	2	, ATRX, IDH1
SEC24C	3	, ATRX, CIC, IDH1
SMAD2	2	, ATRX, IDH1
SMAD4	2	, ATRX, IDH1
SPATA5L1	2	, ATRX, IDH1
TBC1D22A	2	, ATRX, TP53
THUMPD1	2	, ATRX, IDH1
TLN1	3	, ATRX, TP53, abParts
TLR4	2	, ATRX, IDH1
TMEM218	2	, ATRX, TP53
TNKS2	4	, ATRX, CIC, FUBP1, IDH1
TOMM5	2	, ATRX, TP53
TOPORS	2	, ATRX, IDH1
TRIM8	2	, ATRX, CIC
TSPAN14	3	, ATRX, IDH1, ZNF845
TSPO	2	, ATRX, TP53
UBAP1	3	, ATRX, IDH1, TP53
UBE2G1	2	, ATRX, IDH1
UBE2J1	2	, ATRX, TP53
USP20	2	, ATRX, IDH1
USP28	2	, ATRX, TP53
USP43	4	, ATRX, CIC, FUBP1, NOTCH1
VDAC2	3	, ATRX, CIC, IDH1
VPS11	3	, ATRX, IDH1, TP53
VPS26A	2	, ATRX, IDH1
WAC	2	, ATRX, IDH1
WAPAL	2	, ATRX, IDH1
ZBTB5	3	, ATRX, IDH1, TP53
ZBTB6	2	, ATRX, IDH1
ZCCHC2	2	, ATRX, IDH1
ZCCHC4	2	, ATRX, PTEN
ZNF319	3	, ATRX, CIC, NOTCH1
AARS	2	, CIC, IDH1
AATF	2	, CIC, IDH1
ACD	2	, CIC, IDH1
ACTR1A	3	, CIC, IDH1, ZNF845
ACTR8	2	, CIC, IDH1
ADAMTS6	2	, CIC, IDH1
AFAP1L2	2	, CIC, FUBP1
AGAP1	3	, CIC, EGFR, MUC4
AP2B1	2	, CIC, IDH1
APC2	2	, CIC, FUBP1
API5	2	, CIC, FUBP1
ARFGAP2	2	, CIC, FUBP1
ARFIP2	2	, CIC, FUBP1
ASB1	3	, CIC, FUBP1, PIK3R1
ATG12	2	, CIC, FUBP1
ATXN10	2	, CIC, PIK3R1
BCCIP	2	, CIC, FUBP1
BCL2L13	3	, CIC, IDH1, PIK3R1
BCR	2	, CIC, IDH1
BID	2	, CIC, IDH1
BUB3	3	, CIC, FUBP1, IDH1
C5orf43	2	, CIC, PIK3CA
CAPRIN1	2	, CIC, NOTCH1
CCDC94	2	, CIC, FUBP1
CCNH	2	, CIC, PIK3CA
CENPT	2	, CIC, IDH1
CETP	2	, CIC, FUBP1
CHD3	2	, CIC, NOTCH1
CIAPIN1	2	, CIC, NOTCH1
CISD1	2	, CIC, IDH1
CNNM2	2	, CIC, IDH1
CNTROB	2	, CIC, NOTCH1
COG4	2	, CIC, IDH1
COPS8	4	, CIC, PIK3CA, PIK3R1, PTEN
COQ9	2	, CIC, FUBP1
COX10	2	, CIC, NOTCH1
CPEB3	2	, CIC, IDH1
CRB3	2	, CIC, FUBP1
CSNK1E	3	, CIC, IDH1, TP53
CSTF2T	2	, CIC, IDH1
CTR9	2	, CIC, FUBP1
DCLRE1A	4	, CIC, FUBP1, IDH1, PIK3CA
DCPS	3	, CIC, NOTCH1, PTEN
DCTN5	2	, CIC, IDH1
DDX17	2	, CIC, IDH1
DEPDC5	2	, CIC, IDH1
DHX32	3	, CIC, PIK3CA, ZNF845
DLG5	2	, CIC, IDH1
DNAJB12	2	, CIC, IDH1
DNAJC12	2	, CIC, IDH1
DRG1	2	, CIC, IDH1
DRG2	4	, CIC, FUBP1, NOTCH1, PTEN
DUS2L	2	, CIC, IDH1
ECD	2	, CIC, IDH1
EIF3A	2	, CIC, IDH1
EIF3D	3	, CIC, IDH1, TP53
EIF3L	3	, CIC, IDH1, TP53
EIF4ENIF1	3	, CIC, IDH1, TP53
EPN2	2	, CIC, NOTCH1
ETS1	2	, CIC, IDH1
FAF2	2	, CIC, PIK3CA
FAM120B	2	, CIC, NOTCH1
FAM192A	5	, CIC, FRG1B, FUBP1, IDH1, NOTCH1
FAM45A	2	, CIC, FUBP1
FBXL15	2	, CIC, IDH1
FBXO3	3	, CIC, NOTCH1, PIK3R1
FDFT1	2	, CIC, IDH1
FEM1A	2	, CIC, FUBP1
FXC1	2	, CIC, FUBP1
FXR2	2	, CIC, NOTCH1
GFRA1	2	, CIC, FUBP1
GGA1	2	, CIC, IDH1
GLRX3	4	, CIC, FUBP1, IDH1, PIK3CA
GRPEL2	2	, CIC, PIK3CA
GTF2F1	2	, CIC, FUBP1
H2AFY2	2	, CIC, IDH1
HDLBP	4	, CIC, FUBP1, MGC70870, PTEN
HECTD2	3	, CIC, FUBP1, PIK3CA
HMBOX1	2	, CIC, IDH1
HMGXB4	2	, CIC, IDH1
HPS4	2	, CIC, IDH1
IGF2R	3	, CIC, FUBP1, NOTCH1
INPP5K	2	, CIC, IDH1
INVS	2	, CIC, PTEN
KDM4B	2	, CIC, FUBP1
KDM6B	2	, CIC, IDH1
KIFC3	2	, CIC, FUBP1
KLHDC4	2	, CIC, FUBP1
KPNA5	2	, CIC, NOTCH1
MADD	2	, CIC, FUBP1
MAP2K4	2	, CIC, NOTCH1
MAPK7	2	, CIC, NOTCH1
MED7	2	, CIC, PIK3CA
METTL10	3	, CIC, FUBP1, IDH1
MGEA5	2	, CIC, IDH1
MICAL1	2	, CIC, FUBP1
MICAL3	3	, CIC, IDH1, TP53
MINPP1	3	, CIC, FUBP1, IDH1
MLLT4	3	, CIC, FUBP1, NOTCH1
MMP15	2	, CIC, FUBP1
MON1B	2	, CIC, MUC4
MPDU1	3	, CIC, IDH1, NOTCH1
MRPL18	2	, CIC, FUBP1
MRPS16	2	, CIC, IDH1
MTERFD2	2	, CIC, FUBP1
MTG1	2	, CIC, FUBP1
MTMR3	2	, CIC, IDH1
MVD	2	, CIC, FUBP1
NAP1L4	2	, CIC, FUBP1
NDUFA10	2	, CIC, MGC70870
NDUFA6	2	, CIC, FUBP1
NF1	2	, CIC, IDH1
NF2	2	, CIC, IDH1
NHP2L1	2	, CIC, HYDIN
NUCB2	2	, CIC, FUBP1
NUDT2	2	, CIC, IDH1
NUP50	2	, CIC, FUBP1
NUP88	2	, CIC, NOTCH1
OSBP2	2	, CIC, PIK3R1
OSBPL5	2	, CIC, FUBP1
OVCA2	2	, CIC, FUBP1
P2RX5	2	, CIC, NOTCH1
PAFAH1B1	2	, CIC, NOTCH1
PARG	2	, CIC, IDH1
PARP8	2	, CIC, PIK3CA
PATZ1	3	, CIC, IDH1, TP53
PBLD	2	, CIC, IDH1
PCDHGC3	2	, CIC, PIK3CA
PCDHGC4	2	, CIC, PIK3CA
PDE12	2	, CIC, SMARCA4
PECR	2	, CIC, PIK3CA
PES1	2	, CIC, IDH1
PEX26	2	, CIC, PIK3R1
PGAP2	2	, CIC, FUBP1
PHAX	2	, CIC, PIK3CA
PHRF1	2	, CIC, FUBP1
PIK3IP1	2	, CIC, IDH1
PIK3R1	2	, CIC, IDH1
PLA2G6	2	, CIC, IDH1
PNPLA3	2	, CIC, FUBP1
POLDIP3	2	, CIC, FUBP1
POLR2F	3	, CIC, IDH1, TP53
POLR3D	2	, CIC, IDH1
PPA1	2	, CIC, IDH1
PPAPDC2	2	, CIC, PIK3CA
PPP1R7	3	, CIC, FUBP1, MGC70870
PPPDE2	2	, CIC, IDH1
PRMT7	3	, CIC, IDH1, NOTCH1
PRPF8	2	, CIC, NOTCH1
PRPSAP2	3	, CIC, FUBP1, NOTCH1
PRR22	2	, CIC, FUBP1
PTPRE	3	, CIC, FUBP1, PIK3CA
PUS3	3	, CIC, IDH1, NOTCH1
QRSL1	2	, CIC, FUBP1
RAB11FIP2	2	, CIC, FUBP1
RAB14	2	, CIC, IDH1
RAI1	2	, CIC, NOTCH1
RBM22	2	, CIC, IDH1
RCL1	2	, CIC, TP53
RMND5B	2	, CIC, IDH1
RNF141	2	, CIC, FUBP1
RNH1	2	, CIC, FUBP1
RPP30	2	, CIC, IDH1
RPS24	2	, CIC, IDH1
RPS25	3	, CIC, IDH1, TP53
RPUSD4	2	, CIC, NOTCH1
RTN4IP1	2	, CIC, FUBP1
RWDD1	2	, CIC, FUBP1
SAMM50	2	, CIC, FUBP1
SEC23IP	3	, CIC, FUBP1, PIK3CA
SECISBP2	2	, CIC, IDH1
SETD6	3	, CIC, FRG1B, PTEN
SFXN1	2	, CIC, IDH1
SFXN4	2	, CIC, FUBP1
SGMS1	2	, CIC, IDH1
SIRT1	2	, CIC, IDH1
SLC39A3	2	, CIC, FUBP1
SLC7A5	2	, CIC, FUBP1
SMARCB1	2	, CIC, IDH1
SMCR7L	2	, CIC, IDH1
SMPD3	2	, CIC, NOTCH1
SPAG7	2	, CIC, IDH1
SREBF2	2	, CIC, FUBP1
ST13	2	, CIC, IDH1
STK25	2	, CIC, MGC70870
SUPV3L1	2	, CIC, IDH1
SYNRG	2	, CIC, IDH1
TAB1	2	, CIC, IDH1
TACC2	2	, CIC, FUBP1
TBC1D12	3	, CIC, FUBP1, IDH1
TBP	3	, CIC, FUBP1, NOTCH1
TCP1	3	, CIC, FUBP1, NOTCH1
TEX10	2	, CIC, IDH1
TFIP11	2	, CIC, IDH1
TIAL1	3	, CIC, FUBP1, IDH1
TLE6	2	, CIC, FUBP1
TM9SF3	2	, CIC, FUBP1
TMEM181	3	, CIC, FUBP1, NOTCH1
TMEM41B	2	, CIC, FUBP1
TMEM9B	2	, CIC, FUBP1
TNKS	2	, CIC, IDH1
TP53	2	, CIC, NOTCH1
TPP1	2	, CIC, FUBP1
TRAP1	2	, CIC, IDH1
TRIM16	2	, CIC, IDH1
TRIM23	2	, CIC, IDH1
TRIM3	2	, CIC, FUBP1
TRIM68	2	, CIC, FUBP1
TRUB1	2	, CIC, FUBP1
TSPYL1	3	, CIC, FUBP1, NOTCH1
TSSC4	2	, CIC, FUBP1
TTC19	2	, CIC, IDH1
TTLL12	2	, CIC, FUBP1
TUG1	2	, CIC, IDH1
TXN2	2	, CIC, IDH1
USP10	3	, CIC, IDH1, MUC4
USP22	2	, CIC, NOTCH1
USP47	2	, CIC, FUBP1
VAMP2	2	, CIC, NOTCH1
VPS13A	3	, CIC, PIK3CA, PTEN
VTI1A	2	, CIC, FUBP1
XPA	2	, CIC, IDH1
ZBTB24	2	, CIC, FUBP1
ZC3H7B	2	, CIC, IDH1
ZNF195	2	, CIC, FUBP1
ZNF263	2	, CIC, IDH1
ZNF292	2	, CIC, IDH1
ZNF408	2	, CIC, FUBP1
ZNHIT3	2	, CIC, IDH1
ZRANB1	2	, CIC, FUBP1
ZUFSP	2	, CIC, FUBP1
ZZEF1	4	, CIC, FUBP1, IDH1, NOTCH1
CASP3	2	, EGFR, NF1
HLCS	2	, EGFR, PTEN
LAP3	2	, EGFR, PCDHAC2
NAA15	2	, EGFR, PTEN
SRPR	2	, EGFR, PTEN
TTC12	3	, EGFR, NF1, PTEN
NFATC3	2	, FLG, PTEN
RPUSD2	2	, FLG, FUBP1
CREBZF	2	, FRG1B, IDH1
DCAF4	2	, FRG1B, PIK3CA
POLR2C	2	, FRG1B, FUBP1
CCDC134	3	, FUBP1, NF1, PTEN
LCMT2	2	, FUBP1, IDH1
LRP11	2	, FUBP1, NOTCH1
MTRF1L	2	, FUBP1, NOTCH1
PARVA	2	, FUBP1, PIK3R1
PRDX3	2	, FUBP1, IDH1
RMND1	2	, FUBP1, NOTCH1
RPAP1	2	, FUBP1, IDH1
RTF1	2	, FUBP1, IDH1
SLC12A6	2	, FUBP1, NOTCH1
SPRED1	2	, FUBP1, NOTCH1
STX7	2	, FUBP1, NOTCH1
TMEM87A	2	, FUBP1, IDH1
TP53BP1	2	, FUBP1, IDH1
DNAL4	2	, HYDIN, TP53
ANKRD49	2	, IDH1, TP53
ATMIN	3	, IDH1, MUC4, NOTCH1
CABIN1	2	, IDH1, TP53
CCDC90B	2	, IDH1, PIK3R1
DDX31	2	, IDH1, PTEN
ERI2	2	, IDH1, PIK3CA
FBXO7	2	, IDH1, TP53
HINFP	2	, IDH1, TP53
JRKL	2	, IDH1, TP53
MICALL1	2	, IDH1, TP53
MUDENG	2	, IDH1, PIK3CA
OSBP	2	, IDH1, NOTCH1
PDCL	2	, IDH1, PIK3CA
PKNOX2	2	, IDH1, TP53
TOB2	2	, IDH1, TP53
TTC28	2	, IDH1, TP53
2016-09-02	2	, MGC70870, PCDHGC5
PPM1F	2	, MUC16, PTEN
ACTN1	2	, NF1, PTEN
CLN5	2	, NF1, PTEN
PARP4	2	, NF1, PTEN
PCSK7	2	, NF1, PTEN
TMEM110	2	, NF1, PTEN
TWF2	2	, NF1, PTEN
MCM9	2	, NOTCH1, PTEN
TSR1	2	, NOTCH1, PTEN
AGTRAP	2	, PCDHAC2, TP53
ENO1	2	, PCDHAC2, TP53
LYPLA2	2	, PCDHAC2, TP53
SUV39H1	2	, PCDHAC2, PIK3CA
RASSF2	2	, PIK3CA, PIK3R1
PASK	2	, PIK3CA, PTEN
RSRC1	2	, PIK3CA, abParts
TOPBP1	2	, PIK3CA, abParts
LRRFIP1	2	, PIK3CA, PTEN
MLEC	2	, PIK3R1, abParts
LMAN1	2	, PTEN, abParts
MBD2	2	, PTEN, abParts
TRIOBP	2	, PTEN, TP53
ACTR3	2	, TP53, abParts
ARID5A	2	, TP53, abParts

## Sheet: Sheet12
Pathway Analysis of Recurrent MiSL Candidates in Lower Grade Glioma
KEGG/GO gene set	p-value	genes	BH.p.value
TRANSCRIPTION	6.06e-07	ABL1,AFAP1L2,ARID5A,BTF3,CCNH,CHD3,COPS2,CREBZF,DRG1,ECD,ENO1,GTF2F1,LRRFIP1,MBD1,MED7,NAA15,NFATC3,NFRKB,PATZ1,POLR1E,POLR2C,POLR2F,PRDX3,RELA,SIRT1,SMAD2,SMAD4,SMARCB1,SREBF2,TBP,TIAL1,TP53,ZNF202,ZNF263,ZNHIT3	0.000586432
RNA_METABOLIC_PROCESS	1.16e-06	AARS,ABL1,AFAP1L2,ARID5A,BTF3,CCNH,CHD3,COPS2,DDX17,DHX38,ECD,ENO1,GTF2F1,LRRFIP1,MBD1,MED7,NAA15,NFATC3,NFRKB,NOLC1,PATZ1,POLR1E,POLR2C,POLR2F,PRPF8,RPS14,SIRT1,SMAD2,SMAD4,SMARCB1,SREBF2,TBP,TIAL1,TP53,ZNF202,ZNF263,ZNHIT3	0.000586432
INTRACELLULAR_TRANSPORT	5.36e-06	ARCN1,CEP57,GBF1,GGA1,HPS4,KIF5B,KPNA5,LMAN1,NF1,PEX26,RAB14,SEC23IP,STX7,SYNRG,TBRG1,TP53,TSPO,VTI1A	0.00180712
CELLULAR_LOCALIZATION	2.26e-05	ARCN1,CEP57,GBF1,GGA1,HPS4,KIF5B,KPNA5,LMAN1,NF1,PAFAH1B1,PEX26,RAB14,SEC23IP,STX7,SYNRG,TBRG1,TOPORS,TP53,TSPO,VTI1A	0.00484374
REGULATION_OF_GENE_EXPRESSION	2.4e-05	ABL1,AFAP1L2,ARID5A,CCNH,CHD3,CREBZF,EIF3A,EIF3D,EIF3J,ENO1,H2AFY2,LRRFIP1,MED7,NAA15,NFATC3,PATZ1,PRDX3,RELA,SIRT1,SMAD2,SMAD4,SMARCB1,SREBF2,TIAL1,TLR4,TP53,ZNF202,ZNF263,ZNHIT3	0.00484374
CELLULAR_COMPONENT_ASSEMBLY	4.41e-05	APC2,COX10,COX15,EIF3A,EIF3D,EIF3J,GTF2F1,MED7,NAP1L4,PARD3,RPS14,SIRT1,SMAD4,TBP,TLN1,TP53,TUBGCP2	0.00742688
REGULATION_OF_CELLULAR_METABOLIC_PROCESS	6.3e-05	ABL1,AFAP1L2,ARID5A,CCNH,CHD3,CREBZF,ECD,EIF3A,EIF3D,EIF3J,ENO1,LRRFIP1,MED7,NAA15,NF2,NFATC3,PATZ1,PRDX3,RELA,SIRT1,SMAD2,SMAD4,SMARCB1,SREBF2,TIAL1,TLR4,TP53,TPP1,ZNF202,ZNF263,ZNHIT3	0.0090967
ORGANELLE_ORGANIZATION_AND_BIOGENESIS	9.57e-05	ABL1,ACD,ARFIP2,BID,CASP3,CLN5,CNTROB,HPS4,KIF5B,NAP1L4,NF1,NF2,NOLC1,PAFAH1B1,PEX26,PRMT7,RPS14,SEC23IP,SIRT1,TP53,TSPO,TUBGCP2	0.0120982
REGULATION_OF_PROTEIN_STABILITY	0.000401741	FBXO7,HPS4,PTEN,TBRG1	0.0451289
CELL_MATRIX_ADHESION	0.000647586	ACTN1,FXC1,NF1,NF2,PTEN	0.0654709
HEME_BIOSYNTHETIC_PROCESS	0.000746595	COX10,COX15,TSPO	0.0686188
PHOSPHOLIPID_METABOLIC_PROCESS	0.00250388	CETP,PIK3R1,PLA2G6,PTEN,SGMS1,SMPD3	0.210952
KEGG_RIBOSOME	0.000236158	FAU,RPL12,RPL17,RPL26,RPL7A,RPS23,RPS24,RPS25	0.238756

[truncated: 6 more sheets: Sheet13, Sheet14, Sheet15, Sheet16, Sheet17, Sheet18]
