# Supplementary material for: Systematic discovery of mutation-specific synthetic lethals by mining pan-cancer human primary tumor data
Source: Nat Commun. 2017 May 31;8:15580. doi: 10.1038/ncomms15580 (PMC5460027; doi:10.1038/ncomms15580)
Supplement: Supplementary Data 7 — Predictive Biomarker Analysis using MiSL. [file ncomms15580-s8.xlsx]

## Sheet: Sheet1
Supplementary Data 7: Predictive Biomarker Identification of Targeted Therapies
Cell lines that are predicted to be sensitive to MEK inhibitors	Cell Lines Pharmacologically Sensitive to MEK inhibitors
A2780_OVARY	COLO201_LARGE_INTESTINE
A549_LUNG	COLO205_LARGE_INTESTINE
C2BBE1_LARGE_INTESTINE	DBTRG05MG_CENTRAL_NERVOUS_SYSTEM
CAL12T_LUNG	HCC56_LARGE_INTESTINE
CALU1_LUNG	HCT116_LARGE_INTESTINE
CALU3_LUNG	HMC18_BREAST
CALU6_LUNG	HT29_LARGE_INTESTINE
COLO205_LARGE_INTESTINE	LS411N_LARGE_INTESTINE
DV90_LUNG	LS513_LARGE_INTESTINE
EBC1_LUNG	NCIH1666_LUNG
EFO21_OVARY	NCIH2087_LUNG
EFO27_OVARY	NCIH2172_LUNG
ES2_OVARY	NCIH322_LUNG
FUOV1_OVARY	NCIH727_LUNG
HCC15_LUNG	NCIH747_LARGE_INTESTINE
HCC1806_BREAST	ONS76_CENTRAL_NERVOUS_SYSTEM
HCC4006_LUNG	OV90_OVARY
HCC44_LUNG	SW1417_LARGE_INTESTINE
HCC56_LARGE_INTESTINE	SW403_LARGE_INTESTINE
HCC70_BREAST	SW48_LARGE_INTESTINE
HCT116_LARGE_INTESTINE	SW620_LARGE_INTESTINE
HEYA8_OVARY	A2780_OVARY
HMC18_BREAST	A549_LUNG
HS229T_LUNG	CAL12T_LUNG
HT29_LARGE_INTESTINE	CALU6_LUNG
IGROV1_OVARY	COLO678_LARGE_INTESTINE
KNS62_LUNG	DV90_LUNG
LC1SQSF_LUNG	EBC1_LUNG
LS123_LARGE_INTESTINE	ES2_OVARY
LS411N_LARGE_INTESTINE	LU99_LUNG
LU99_LUNG	NCIH1299_LUNG
LUDLU1_LUNG	NCIH1355_LUNG
MDAMB453_BREAST	NCIH1915_LUNG
NCIH1299_LUNG	NCIH1944_LUNG
NCIH1355_LUNG	NCIH2122_LUNG
NCIH1563_LUNG	NCIH2444_LUNG
NCIH1568_LUNG	NCIH358_LUNG
NCIH1573_LUNG	RKN_OVARY
NCIH1666_LUNG	RKO_LARGE_INTESTINE
NCIH1694_LUNG	SKCO1_LARGE_INTESTINE
NCIH1792_LUNG	SW480_LARGE_INTESTINE
NCIH1793_LUNG	UACC812_BREAST
NCIH1915_LUNG
NCIH1944_LUNG
NCIH1975_LUNG
NCIH2023_LUNG
NCIH2030_LUNG
NCIH2087_LUNG
NCIH211_LUNG
NCIH2122_LUNG
NCIH2172_LUNG
NCIH2286_LUNG
NCIH2444_LUNG
NCIH3255_LUNG
NCIH358_LUNG
NCIH460_LUNG
NCIH647_LUNG
NCIH650_LUNG
NCIH727_LUNG
NCIH747_LARGE_INTESTINE
OV90_OVARY
RKO_LARGE_INTESTINE
SBC5_LUNG
SHP77_LUNG
SKCO1_LARGE_INTESTINE
SKLU1_LUNG
SKMES1_LUNG
SW1271_LUNG
SW1417_LARGE_INTESTINE
SW1573_LUNG
SW403_LARGE_INTESTINE
SW480_LARGE_INTESTINE
SW48_LARGE_INTESTINE
SW620_LARGE_INTESTINE
T3M10_LUNG
TOV21G_OVARY
ZR751_BREAST
ZR7530_BREAST
CAMA1_BREAST
CCK81_LARGE_INTESTINE
CORL23_LUNG
HARA_LUNG
HCC1395_BREAST
HCC1569_BREAST
HCC1954_BREAST
HCC827_LUNG
HCT15_LARGE_INTESTINE
HS578T_BREAST
KMRC1_KIDNEY
LCLC103H_LUNG
MDAMB436_BREAST
MORCPR_LUNG
NCIH1048_LUNG
NCIH1581_LUNG
NCIH1648_LUNG
NCIH1693_LUNG
NCIH1703_LUNG
NCIH2009_LUNG
NCIH2228_LUNG
NCIH226_LUNG
NCIH23_LUNG
NCIH441_LUNG
NCIH520_LUNG
ONCODG1_OVARY
OVMANA_OVARY
OVSAHO_OVARY
PC14_LUNG
RERFLCAI_LUNG
RERFLCMS_LUNG
SNUC2A_LARGE_INTESTINE
SQ1_LUNG
SW900_LUNG
UACC812_BREAST
VMRCLCD_LUNG

## Sheet: Sheet2
Cell lines that are predicted by MiSL to be sensitive to HDAC inhibitors	Cell Lines Pharmacologically Sensitive to HDAC inhibitors
BT20_BREAST	AU565_BREAST
BT474_BREAST	BT474_BREAST
CAL851_BREAST	CAL851_BREAST
CAMA1_BREAST	CAMA1_BREAST
CCK81_LARGE_INTESTINE	CCK81_LARGE_INTESTINE
COLO205_LARGE_INTESTINE	COLO201_LARGE_INTESTINE
DV90_LUNG	COLO205_LARGE_INTESTINE
EFM19_BREAST	COLO677_LUNG
HARA_LUNG	DAOY_CENTRAL_NERVOUS_SYSTEM
HCC1187_BREAST	DV90_LUNG
HCC1569_BREAST	EBC1_LUNG
HCC1954_BREAST	EFM19_BREAST
HCT116_LARGE_INTESTINE	EFO27_OVARY
HCT15_LARGE_INTESTINE	ES2_OVARY
LS123_LARGE_INTESTINE	FUOV1_OVARY
LS411N_LARGE_INTESTINE	GLC82_LUNG
MDAMB436_BREAST	HCC15_LUNG
MDAMB453_BREAST	HCT116_LARGE_INTESTINE
NCIH1048_LUNG	HDQP1_BREAST
NCIH1092_LUNG	HS229T_LUNG
NCIH1339_LUNG	KNS60_CENTRAL_NERVOUS_SYSTEM
NCIH1573_LUNG	LS411N_LARGE_INTESTINE
NCIH1581_LUNG	LUDLU1_LUNG
NCIH2087_LUNG	MDAMB453_BREAST
NCIH2122_LUNG	MORCPR_LUNG
NCIH2286_LUNG	NCIH1184_LUNG
NCIH23_LUNG	NCIH1694_LUNG
NCIH460_LUNG	NCIH1915_LUNG
NCIH650_LUNG	NCIH2009_LUNG
NCIH747_LARGE_INTESTINE	NCIH211_LUNG
OVCAR4_OVARY	NCIH2122_LUNG
SKCO1_LARGE_INTESTINE	NCIH2170_LUNG
SNUC2A_LARGE_INTESTINE	NCIH2286_LUNG
SQ1_LUNG	NCIH661_LUNG
SW1271_LUNG	NCIH747_LARGE_INTESTINE
SW48_LARGE_INTESTINE	NCIH810_LUNG
SW620_LARGE_INTESTINE	OV90_OVARY
T47D_BREAST	OVCAR8_OVARY
UACC812_BREAST	SBC5_LUNG
ZR7530_BREAST	SKBR3_BREAST
	SW403_LARGE_INTESTINE
	SW48_LARGE_INTESTINE
	SW620_LARGE_INTESTINE
	TYKNU_OVARY
	VMRCLCD_LUNG
	VMRCRCW_KIDNEY
	ZR7530_BREAST

## Sheet: Sheet3
Biomarkers for MEK Inhibition
Cancer Types	Gene	Alteration
Lung Squam	RTN1	Mutation
Lung Squam	RYR3	Mutation
Lung Squam	DNAH11	Mutation
Lung Squam	DPP6	Mutation
Lung Squam	LAMA3	Mutation
Lung Squam	MYH9	Mutation
Lung Squam	NAV3	Mutation
Lung Squam	NIN	Mutation
Lung Squam	PTPRZ1	Mutation
Lung Squam	ARID2	Mutation
Lung Squam	ATM	Mutation
Lung Squam	DMBT1	Mutation
Lung Squam	DUSP27	Mutation
Lung Squam	HUWE1	Mutation
Lung Squam	KCNH1	Mutation
Lung Squam	KIAA1211	Mutation
Lung Squam	PCDH15	Mutation
Lung Squam	PCNX	Mutation
Lung Squam	SLITRK3	Mutation
Lung Squam	TMEM132B	Mutation
Lung Squam	TRIO	Mutation
Lung Squam	ZFPM2	Mutation
Lung Squam	CDH23	Mutation
Lung Squam	OSMR	Mutation
Lung Squam	EIF4EBP1	Amplification
Lung Squam	PPAPDC1B	Amplification
Lung Squam	WHSC1L1	Amplification
Lung Squam	TP53	Mutation
Lung Squam	FAP	Mutation
Lung Squam	IL1RAPL1	Mutation
Colorectal	APC	Mutation
Colorectal	FREM2	Mutation
Lung Adeno	ADCY1	Mutation
Lung Adeno	DNAH11	Mutation
Lung Adeno	FAT4	Mutation
Lung Adeno	GOLGA3	Mutation
Lung Adeno	LAMA1	Mutation
Lung Adeno	MTUS2	Mutation
Lung Adeno	MUC6	Mutation
Lung Adeno	PIK3CA	Mutation
Lung Adeno	SAMD9	Mutation
Lung Adeno	DUSP27	Mutation
Lung Adeno	FGD5	Mutation
Ovarian	AKAP11	Deletion
Ovarian	CKAP2	Deletion
Ovarian	DHRS12	Deletion
Ovarian	DLEU1	Deletion
Ovarian	DNAJC15	Deletion
Ovarian	ELF1	Deletion
Ovarian	ESD	Deletion
Ovarian	FAM124A	Deletion
Ovarian	INTS6	Deletion
Ovarian	KBTBD6	Deletion
Ovarian	KCNRG	Deletion
Ovarian	LRCH1	Deletion
Ovarian	MED4	Deletion
Ovarian	MRPS31	Deletion
Ovarian	MTRF1	Deletion
Ovarian	NAA16	Deletion
Ovarian	NEK3	Deletion
Ovarian	NUDT15	Deletion
Ovarian	RNASEH2B	Deletion
Ovarian	SUCLA2	Deletion
Ovarian	SUGT1	Deletion
Ovarian	TNFSF11	Deletion
Ovarian	TRIM13	Deletion
Ovarian	UTP14C	Deletion
Ovarian	VPS36	Deletion
Ovarian	WBP4	Deletion
Ovarian	WDFY2	Deletion
Ovarian	CSMD3	Mutation
Breast	MTAP	Deletion
